# Supplementary material for: Effect of counter-ion on packing and crystal density of 5,5′-(3,3′-bi[1,2,4-oxa­diazole]-5,5′-di­yl)bis­(1H-tetra­zol-1-olate) with five different cations
Source: Acta Crystallogr E Crystallogr Commun. 2018 Mar 9;74(Pt 4):505–13. doi: 10.1107/S205698901800364X (PMC5946978; doi:10.1107/S205698901800364X)
Supplement: Supplementary file 1 [file e-74-00505-sup1.cif]

##############################################################################
#                                                                            #
# This CIF contains the data in a paper accepted for publication in          #
# Acta Crystallographica Section E. It conforms to the requirements of       #
# Notes for Authors for Acta Crystallographica Section E, and has been       #
# peer reviewed under the auspices of the IUCr Commission on Journals.       #
#                                                                            #
# Full details of the Crystallographic Information File format               #
# are given in the paper "The Crystallographic Information File (CIF):       #
# a New Standard Archive File for Crystallography" by S. R. Hall, F. H.      #
# Allen and I. D. Brown [Acta Cryst. (1991), A47, 655-685].                  #
#                                                                            #
# The current version of the core CIF dictionary is obtainable from          #
# ftp://ftp.iucr.org/pub/cif_core.dic.                                       #
#                                                                            #
# Software is freely available for graphical display of the structure(s)     #
# in this CIF. For information consult the CIF software page                 #
# http://www.iucr.org/resources/cif/software.                                #
#                                                                            #
# This file may be used for bona fide research purposes within the           #
# scientific community so long as proper attribution is given to the journal # 
# article from which it was obtained.                                        #
#                                                                            #
##############################################################################
data_global
_audit_creation_method     'from SHELXTL CIF, local template and enCIFer'
_journal_date_recd_electronic     2017-09-27
_journal_date_accepted     2018-03-01
_journal_name_full     'Acta Crystallographica, Section E'
_journal_year     2018
_journal_volume     74
_journal_issue      4
_journal_page_first     505
_journal_page_last     513
_journal_paper_category     GO
_journal_paper_doi     10.1107/S205698901800364X
_journal_coeditor_code     PK2606
_publ_contact_author_name     'Dr Damon A. Parrish'
_publ_contact_author_address
;
Center for Bio/Molecular Science and Engineering
Naval Research Laboratory
Washington, DC 20375, USA
;
_publ_contact_author_email     damon.parrish@nrl.navy.mil
_publ_contact_author_fax     202-767-6874
_publ_contact_author_phone     202-404-2141
_publ_section_title
;
Effect of counter-ion on packing and crystal density of
5,5'-(3,3'-bi[1,2,4-oxadiazole]-5,5'-diyl)bis(1<i>H</i>-tetrazol-1-olate) with
five different cations
;
loop_
    _publ_author_name
    _publ_author_address
    'Giles, Ian D.'
;CBMSE, Code 6910
Naval Research Laboratory
Washington, DC 20375, USA
;
    'DeHope, Alan J.'
;Lawrence Livermore National Laboratory
7000 East Ave
Mail Stop L-282
Livermore, CA 94550, USA
;
    'Zuckerman, Nathaniel B.'
;Lawrence Livermore National Laboratory
7000 East Ave
Mail Stop L-282
Livermore, CA 94550, USA
;
    'Parrish, Damon A.'
;CBMSE, Code 6910
Naval Research Laboratory
Washington, DC 20375, USA
;
    'Pagoria, Philip F.'
;Lawrence Livermore National Laboratory
7000 East Ave
Mail Stop L-282
Livermore, CA 94550, USA
;
_publ_section_synopsis
;
In energetic materials, the crystal density is an important parameter that
affects the performance of the material. When making ionic energetic
materials, the choice of counter-ion can have detrimental or beneficial
effects on the packing, and therefore the density, of the resulting energetic
crystal. Presented herein are a series of five ionic energetic crystals, all
containing the
5,5'-(3,3'-bi[1,2,4-oxadiazole]-5,5'-diyl)bis(1<i>H</i>-tetrazol-1-olate)
dianion.
;
data_1
_database_code_depnum_ccdc_archive 'CCDC 1567779'
_audit_creation_method     'SHELXL-2016/6'
_chemical_name_systematic
;
Bis(hydrazinium)
5,5'-(3,3'-bi[1,2,4-oxadiazole]-5,5'-diyl)bis(1<i>H</i>-tetrazol-1-olate)
;
_chemical_name_common     ?
_chemical_formula_moiety     '2(H5 N2 +), C6 N12 O4 2-'
_chemical_formula_sum     'C6 H10 N16 O4'
_chemical_formula_iupac     '2N2 H5 +, C6 N12 O4 2-'
_chemical_formula_weight     370.30
_chemical_melting_point     ?
_shelx_space_group_comment
;
The symmetry employed for this shelxl refinement is uniquely defined
by the following loop, which should always be used as a source of
symmetry information in preference to the above space-group names.
They are only intended as comments.
;
_space_group_crystal_system     monoclinic
_space_group_name_H-M_alt     'P 21/c'
_space_group_name_Hall     '-P 2ybc'
loop_
    _space_group_symop_operation_xyz
    'x, y, z'
    '-x, y+1/2, -z+1/2'
    '-x, -y, -z'
    'x, -y-1/2, z-1/2'
_cell_length_a     7.7660(7)
_cell_length_b     13.6716(13)
_cell_length_c     6.8655(7)
_cell_angle_alpha     90
_cell_angle_beta     95.237(3)
_cell_angle_gamma     90
_cell_volume     725.89(12)
_cell_formula_units_Z     2
_cell_measurement_reflns_used     2894
_cell_measurement_theta_min     5.27
_cell_measurement_theta_max     52.56
_cell_measurement_temperature     150(2)
_exptl_crystal_description     plate
_exptl_crystal_colour     colorless
_exptl_crystal_size_max     0.160
_exptl_crystal_size_mid     0.150
_exptl_crystal_size_min     0.020
_exptl_crystal_density_diffrn     1.694
_exptl_crystal_density_meas     ?
_exptl_crystal_density_method     ?
_exptl_crystal_F_000     380
_exptl_absorpt_coefficient_mu     0.143
_exptl_absorpt_correction_type     multi-scan
_exptl_absorpt_process_details
;
(SADABS; Bruker, 2014)
;
_shelx_estimated_absorpt_T_min     0.977
_shelx_estimated_absorpt_T_max     0.997
_exptl_absorpt_correction_T_min     0.9775
_exptl_absorpt_correction_T_max     0.9971
_diffrn_ambient_temperature     150(2)
_diffrn_radiation_type     MoK\a
_diffrn_radiation_wavelength     0.71073
_diffrn_measurement_device_type     'Bruker SMART APEXII CCD'
_diffrn_measurement_method     '\w scans'
_diffrn_detector_area_resol_mean     ?
_diffrn_reflns_number     6871
_diffrn_reflns_av_R_equivalents     0.0207
_diffrn_reflns_theta_min     2.634
_diffrn_reflns_theta_max     26.494
_diffrn_reflns_theta_full     25.242
_diffrn_measured_fraction_theta_max     0.988
_diffrn_measured_fraction_theta_full     0.998
_diffrn_reflns_limit_h_min     -9
_diffrn_reflns_limit_h_max     9
_diffrn_reflns_limit_k_min     -17
_diffrn_reflns_limit_k_max     14
_diffrn_reflns_limit_l_min     -8
_diffrn_reflns_limit_l_max     8
_refine_special_details
;
 Refinement of F^2^ against ALL reflections.  The weighted R-factor wR and
 goodness of fit S are based on F^2^, conventional R-factors R are based
 on F, with F set to zero for negative F^2^. The threshold expression of
 F^2^ > 2sigma(F^2^) is used only for calculating R-factors(gt) etc. and is
 not relevant to the choice of reflections for refinement.  R-factors based
 on F^2^ are statistically about twice as large as those based on F, and R-
 factors based on ALL data will be even larger.
;
_reflns_number_total     1487
_reflns_number_gt     1305
_reflns_threshold_expression     'I > 2\s(I)'
_refine_ls_structure_factor_coef     Fsqd
_refine_ls_matrix_type     full
_refine_ls_R_factor_all     0.0362
_refine_ls_R_factor_gt     0.0310
_refine_ls_wR_factor_gt     0.0769
_refine_ls_wR_factor_ref     0.0810
_refine_ls_goodness_of_fit_ref     1.035
_refine_ls_restrained_S_all     1.035
_refine_ls_number_reflns     1487
_refine_ls_number_parameters     133
_refine_ls_number_restraints     0
_refine_ls_hydrogen_treatment     refxyz
_refine_ls_weighting_scheme     calc
_refine_ls_weighting_details
              'w=1/[\s^2^(Fo^2^)+(0.0399P)^2^+0.3165P] where P=(Fo^2^+2Fc^2^)/3'
_atom_sites_solution_hydrogens     difmap
_atom_sites_solution_primary     ?
_atom_sites_solution_secondary     ?
_refine_ls_shift/su_max     0.000
_refine_ls_shift/su_mean     0.000
_refine_diff_density_max     0.323
_refine_diff_density_min     -0.224
_refine_ls_extinction_method     none
_refine_ls_extinction_coef     .
loop_
    _atom_type_symbol
    _atom_type_description
    _atom_type_scat_dispersion_real
    _atom_type_scat_dispersion_imag
    _atom_type_scat_source
    'C' 'C' 0.0033 0.0016
                         'International Tables Vol C Tables 4.2.6.8 and 6.1.1.4'
    'H' 'H' 0.0000 0.0000
                         'International Tables Vol C Tables 4.2.6.8 and 6.1.1.4'
    'N' 'N' 0.0061 0.0033
                         'International Tables Vol C Tables 4.2.6.8 and 6.1.1.4'
    'O' 'O' 0.0106 0.0060
                         'International Tables Vol C Tables 4.2.6.8 and 6.1.1.4'
_computing_data_collection
;
APEX2 (Bruker, 2010)
;
_computing_cell_refinement
;
APEX2 (Bruker, 2010)
;
_computing_data_reduction
;
SAINT (Bruker, 2014) and XPREP (Bruker, 2014)
;
_computing_structure_solution
;
SHELXTL (Sheldrick, 2008)
;
_computing_structure_refinement
;
SHELXL2016 (Sheldrick, 2015)
;
_computing_molecular_graphics
;
SHELXTL (Sheldrick, 2008)
;
_computing_publication_material
;
SHELXTL (Sheldrick, 2008)
;
loop_
    _atom_site_type_symbol
    _atom_site_label
    _atom_site_fract_x
    _atom_site_fract_y
    _atom_site_fract_z
    _atom_site_U_iso_or_equiv
    _atom_site_adp_type
    _atom_site_calc_flag
    _atom_site_occupancy
    _atom_site_disorder_assembly
    _atom_site_disorder_group
    N N1 0.91941(14) 0.84680(8) 0.62466(16) 0.0184(2) Uani d 1 . .
    O O1 1.08551(12) 0.84622(8) 0.62286(14) 0.0241(2) Uani d 1 . .
    N N2 0.83787(15) 0.80806(9) 0.77124(16) 0.0235(3) Uani d 1 . .
    N N3 0.67149(15) 0.82236(9) 0.72476(17) 0.0255(3) Uani d 1 . .
    N N4 0.64295(15) 0.86940(9) 0.55408(17) 0.0226(3) Uani d 1 . .
    C C5 0.79919(17) 0.88419(9) 0.49298(18) 0.0180(3) Uani d 1 . .
    C C6 0.83669(16) 0.92874(9) 0.31140(18) 0.0180(3) Uani d 1 . .
    O O7 0.70233(12) 0.96564(7) 0.19724(13) 0.0226(2) Uani d 1 . .
    N N8 0.77323(15) 1.00423(9) 0.03192(16) 0.0221(3) Uani d 1 . .
    C C9 0.93752(17) 0.98533(9) 0.06782(18) 0.0177(3) Uani d 1 . .
    N N10 0.98504(14) 0.93766(8) 0.24049(15) 0.0179(2) Uani d 1 . .
    N N1S 0.68154(15) 1.18606(9) 0.65235(17) 0.0205(3) Uani d 1 . .
    H H1SA 0.683(2) 1.1856(11) 0.789(3) 0.025 Uiso d 1 . .
    H H1SB 0.782(2) 1.1628(12) 0.614(2) 0.025 Uiso d 1 . .
    H H1SC 0.591(2) 1.1482(12) 0.596(2) 0.025 Uiso d 1 . .
    N N2S 0.65948(15) 1.28374(9) 0.57262(16) 0.0200(3) Uani d 1 . .
    H H2SA 0.560(2) 1.3046(12) 0.609(2) 0.024 Uiso d 1 . .
    H H2SB 0.740(2) 1.3199(12) 0.636(2) 0.024 Uiso d 1 . .
loop_
    _atom_site_aniso_label
    _atom_site_aniso_U_11
    _atom_site_aniso_U_22
    _atom_site_aniso_U_33
    _atom_site_aniso_U_12
    _atom_site_aniso_U_13
    _atom_site_aniso_U_23
    N1 0.0201(5) 0.0188(6) 0.0166(5) -0.0012(4) 0.0029(4) -0.0017(4)
    O1 0.0168(5) 0.0353(6) 0.0202(5) 0.0052(4) 0.0013(4) 0.0017(4)
    N2 0.0282(6) 0.0246(6) 0.0182(6) -0.0028(5) 0.0046(5) 0.0026(5)
    N3 0.0232(6) 0.0308(7) 0.0230(6) -0.0048(5) 0.0045(5) 0.0024(5)
    N4 0.0212(6) 0.0251(6) 0.0217(6) -0.0040(5) 0.0033(4) 0.0012(5)
    C5 0.0194(6) 0.0159(6) 0.0186(6) -0.0012(5) 0.0014(5) -0.0015(5)
    C6 0.0186(6) 0.0159(6) 0.0191(6) -0.0001(5) -0.0007(5) -0.0009(5)
    O7 0.0184(5) 0.0280(5) 0.0215(5) 0.0003(4) 0.0016(4) 0.0060(4)
    N8 0.0228(6) 0.0236(6) 0.0200(6) -0.0005(5) 0.0021(4) 0.0049(5)
    C9 0.0208(6) 0.0142(6) 0.0178(6) 0.0002(5) -0.0001(5) 0.0005(5)
    N10 0.0196(5) 0.0169(5) 0.0172(5) 0.0004(4) 0.0016(4) 0.0014(4)
    N1S 0.0172(6) 0.0265(6) 0.0177(6) -0.0001(5) 0.0013(4) -0.0002(5)
    N2S 0.0178(6) 0.0233(6) 0.0188(5) -0.0007(5) 0.0015(5) -0.0025(5)
_geom_special_details
;
 All esds (except the esd in the dihedral angle between two l.s. planes)
 are estimated using the full covariance matrix.  The cell esds are taken
 into account individually in the estimation of esds in distances, angles
 and torsion angles; correlations between esds in cell parameters are only
 used when they are defined by crystal symmetry.  An approximate (isotropic)
 treatment of cell esds is used for estimating esds involving l.s. planes.
;
loop_
    _geom_bond_atom_site_label_1
    _geom_bond_atom_site_label_2
    _geom_bond_site_symmetry_2
    _geom_bond_distance
    _geom_bond_publ_flag
    N1 O1 . 1.2912(14) ?
    N1 C5 . 1.3402(17) ?
    N1 N2 . 1.3455(16) ?
    N2 N3 . 1.3170(17) ?
    N3 N4 . 1.3373(17) ?
    N4 C5 . 1.3349(17) ?
    C5 C6 . 1.4409(18) ?
    C6 N10 . 1.2968(17) ?
    C6 O7 . 1.3447(16) ?
    O7 N8 . 1.4085(14) ?
    N8 C9 . 1.3031(18) ?
    C9 N10 . 1.3735(16) ?
    C9 C9 3_775 1.461(3) ?
    N1S N2S . 1.4476(16) ?
    N1S H1SA . 0.939(17) ?
    N1S H1SB . 0.904(18) ?
    N1S H1SC . 0.930(18) ?
    N2S H2SA . 0.883(18) ?
    N2S H2SB . 0.882(18) ?
loop_
    _geom_angle_atom_site_label_1
    _geom_angle_atom_site_label_2
    _geom_angle_atom_site_label_3
    _geom_angle_site_symmetry_1
    _geom_angle_site_symmetry_3
    _geom_angle
    _geom_angle_publ_flag
    O1 N1 C5 . . 129.12(11) ?
    O1 N1 N2 . . 122.92(11) ?
    C5 N1 N2 . . 107.96(11) ?
    N3 N2 N1 . . 106.18(11) ?
    N2 N3 N4 . . 111.36(11) ?
    C5 N4 N3 . . 105.40(11) ?
    N4 C5 N1 . . 109.11(11) ?
    N4 C5 C6 . . 126.67(12) ?
    N1 C5 C6 . . 124.16(12) ?
    N10 C6 O7 . . 114.49(11) ?
    N10 C6 C5 . . 128.41(12) ?
    O7 C6 C5 . . 117.10(11) ?
    C6 O7 N8 . . 105.70(10) ?
    C9 N8 O7 . . 102.79(10) ?
    N8 C9 N10 . . 116.02(12) ?
    N8 C9 C9 . 3_775 121.39(14) ?
    N10 C9 C9 . 3_775 122.59(15) ?
    C6 N10 C9 . . 100.99(11) ?
    N2S N1S H1SA . . 112.1(10) ?
    N2S N1S H1SB . . 106.9(11) ?
    H1SA N1S H1SB . . 110.7(15) ?
    N2S N1S H1SC . . 107.3(10) ?
    H1SA N1S H1SC . . 110.6(14) ?
    H1SB N1S H1SC . . 109.1(14) ?
    N1S N2S H2SA . . 105.6(11) ?
    N1S N2S H2SB . . 106.0(11) ?
    H2SA N2S H2SB . . 106.4(15) ?
loop_
    _geom_torsion_atom_site_label_1
    _geom_torsion_atom_site_label_2
    _geom_torsion_atom_site_label_3
    _geom_torsion_atom_site_label_4
    _geom_torsion_site_symmetry_1
    _geom_torsion_site_symmetry_2
    _geom_torsion_site_symmetry_3
    _geom_torsion_site_symmetry_4
    _geom_torsion
    _geom_torsion_publ_flag
    O1 N1 N2 N3 . . . . 179.57(11) ?
    C5 N1 N2 N3 . . . . 0.31(14) ?
    N1 N2 N3 N4 . . . . -0.35(15) ?
    N2 N3 N4 C5 . . . . 0.26(15) ?
    N3 N4 C5 N1 . . . . -0.06(15) ?
    N3 N4 C5 C6 . . . . 177.23(13) ?
    O1 N1 C5 N4 . . . . -179.36(12) ?
    N2 N1 C5 N4 . . . . -0.16(15) ?
    O1 N1 C5 C6 . . . . 3.3(2) ?
    N2 N1 C5 C6 . . . . -177.52(12) ?
    N4 C5 C6 N10 . . . . -174.25(13) ?
    N1 C5 C6 N10 . . . . 2.6(2) ?
    N4 C5 C6 O7 . . . . 5.1(2) ?
    N1 C5 C6 O7 . . . . -177.99(12) ?
    N10 C6 O7 N8 . . . . -0.61(15) ?
    C5 C6 O7 N8 . . . . 179.95(11) ?
    C6 O7 N8 C9 . . . . 0.25(13) ?
    O7 N8 C9 N10 . . . . 0.14(15) ?
    O7 N8 C9 C9 . . . 3_775 -179.12(15) ?
    O7 C6 N10 C9 . . . . 0.65(14) ?
    C5 C6 N10 C9 . . . . -179.98(13) ?
    N8 C9 N10 C6 . . . . -0.48(15) ?
    C9 C9 N10 C6 3_775 . . . 178.77(15) ?
loop_
    _geom_hbond_atom_site_label_D
    _geom_hbond_atom_site_label_H
    _geom_hbond_atom_site_label_A
    _geom_hbond_site_symmetry_A
    _geom_hbond_distance_DH
    _geom_hbond_distance_HA
    _geom_hbond_distance_DA
    _geom_hbond_angle_DHA
    N1S H1SA N2S 4_586 0.939(17) 2.015(18) 2.9353(16) 166.1(14)
    N1S H1SB O1 3_776 0.904(18) 2.007(17) 2.7679(15) 141.0(14)
    N1S H1SC N4 3_676 0.930(18) 2.018(18) 2.8778(17) 153.0(14)
    N2S H2SA N3 2_656 0.883(18) 2.227(18) 3.0778(17) 161.6(15)
    N2S H2SB O1 2_756 0.882(18) 2.071(18) 2.8752(15) 151.2(15)
_shelx_hkl_file
;
   0   0   1   -0.02    0.05
   0   0  -1   -0.01    0.04
   0   0   2   44.05    0.80
   0   0  -2   44.22    0.79
   0   0  -3   -0.04    0.07
   0   0   3   -0.02    0.09
   0   0   3   -0.03    0.05
   0   0   4   12.16    0.33
   0   0  -4   11.82    0.47
   0   0   4   12.83    0.49
   0   0   5   -0.09    0.10
   0   0  -5   -0.01    0.11
   0   0  -5   -0.13    0.07
   0   0  -5    0.06    0.07
   0   0  -5    0.03    0.08
   0   0   5   -0.01    0.07
   0   0   6    7.48    0.47
   0   0  -6    6.75    0.45
   0   0  -6    6.99    0.33
   0   0  -6    7.28    0.31
   0   0  -6    7.05    0.36
   0   0   7   -0.02    0.15
   0   0  -7    0.01    0.15
   0   0   8    0.64    0.25
   0   0  -8    0.54    0.24
   0   1  -1    7.20    0.20
   0   1   1    7.30    0.20
   0  -1   1    6.83    0.20
   0  -1  -1    6.88    0.20
   0   1   2    2.25    0.17
   0   1  -2    2.40    0.18
   0   1   2    2.64    0.09
   0  -1   2    2.65    0.19
   0  -1  -2    2.22    0.16
   0   1  -3   16.20    0.48
   0   1   3   16.78    0.32
   0   1   3   16.75    0.50
   0  -1  -3   16.96    0.48
   0  -1   3   16.53    0.50
   0   1  -4    0.59    0.15
   0   1   4    0.61    0.15
   0   1   4    0.58    0.08
   0  -1   4    0.50    0.10
   0  -1  -4    0.41    0.12
   0  -1   4    0.62    0.16
   0   1  -5    9.28    0.30
   0   1  -5    8.98    0.32
   0   1  -5    8.72    0.45
   0   1  -5    9.03    0.33
   0   1   5    9.11    0.46
   0  -1  -5    8.05    0.44
   0  -1  -5    9.97    0.39
   0  -1  -5    8.91    0.33
   0  -1  -5    8.46    0.34
   0  -1   5    9.11    0.46
   0  -1   5    8.82    0.33
   0   1  -6    3.36    0.25
   0   1  -6    2.95    0.34
   0   1  -6    2.73    0.23
   0   1   6    2.88    0.35
   0   1  -6    2.90    0.23
   0  -1  -6    2.63    0.26
   0  -1  -6    3.32    0.26
   0  -1   6    2.87    0.35
   0  -1  -6    2.42    0.26
   0  -1  -6    2.79    0.34
   0   1   7   20.84    0.85
   0   1  -7   20.82    0.86
   0  -1  -7   21.26    0.86
   0  -1   7   21.51    0.87
   0   1   8    0.28    0.21
   0   1  -8    0.49    0.23
   0  -1  -8    0.33    0.20
   0  -1   8    0.21    0.21
   0   2   1   34.77    0.61
   0   2  -1   35.60    0.60
   0   2   1   34.96    0.49
   0  -2  -1   35.19    0.49
   0  -2   1   34.27    0.61
   0  -2  -1   34.49    0.58
   0   2  -2   10.17    0.33
   0   2   2   10.21    0.34
   0  -2  -2   10.37    0.32
   0  -2   2   10.36    0.34
   0   2  -3  102.05    1.37
   0   2   3  100.72    1.68
   0   2  -3   98.31    1.66
   0   2   3  103.05    1.31
   0   2  -3  101.70    1.23
   0  -2   3  100.59    1.68
   0  -2  -3   99.88    1.64
   0   2  -4   52.53    0.76
   0   2  -4   52.99    0.85
   0   2   4   51.94    1.13
   0   2   4   54.15    0.75
   0   2  -4   52.98    0.82
   0   2  -4   51.80    1.12
   0  -2   4   52.33    1.13
   0  -2  -4   51.85    1.10
   0   2  -5    4.95    0.23
   0   2  -5    5.10    0.35
   0   2   5    4.85    0.35
   0   2  -5    4.80    0.21
   0   2  -5    4.99    0.22
   0  -2  -5    5.10    0.34
   0  -2   5    4.72    0.34
   0  -2   5    5.15    0.27
   0   2  -6    4.28    0.41
   0   2   6    4.00    0.40
   0  -2  -6    4.06    0.29
   0  -2  -6    3.89    0.34
   0  -2  -6    3.61    0.38
   0  -2  -6    3.66    0.29
   0  -2   6    4.43    0.43
   0   2   7   11.28    0.63
   0   2  -7   12.90    0.67
   0  -2  -7   11.61    0.50
   0  -2   7   12.21    0.65
   0  -2  -7   11.92    0.63
   0  -2  -7   12.11    0.47
   0  -2  -7   12.58    0.55
   0   2  -8    8.30    0.60
   0   2   8    7.53    0.57
   0  -2   8    8.70    0.61
   0  -2  -8    8.15    0.58
   0   3  -1  862.29   11.51
   0   3   1  878.68   11.90
   0  -3   1  847.10   11.78
   0  -3  -1  843.07   11.52
   0  -3   1  868.67   10.58
   0   3   2  122.17    1.88
   0   3  -2  124.11    1.86
   0  -3   2  122.42    1.88
   0  -3  -2  123.91    1.83
   0   3   3   25.56    0.66
   0   3  -3   25.84    0.41
   0   3  -3   26.07    0.39
   0  -3  -3   27.30    0.65
   0  -3   3   25.14    0.66
   0   3  -4    8.23    0.23
   0   3   4    8.07    0.41
   0   3  -4    8.26    0.22
   0   3  -4    7.77    0.40
   0  -3  -4    8.56    0.40
   0  -3   4    7.93    0.41
   0   3  -5    0.25    0.14
   0   3   5    0.08    0.13
   0  -3  -5    0.41    0.16
   0  -3   5    0.29    0.14
   0   3   6    0.35    0.18
   0   3  -6    0.58    0.20
   0  -3  -6    0.79    0.16
   0  -3  -6    0.33    0.17
   0  -3   6    0.59    0.15
   0  -3  -6    0.29    0.14
   0  -3  -6    0.69    0.17
   0  -3   6    0.72    0.21
   0   3  -7    4.52    0.47
   0   3   7    4.29    0.46
   0  -3   7    4.31    0.46
   0  -3  -7    4.40    0.40
   0  -3  -7    4.25    0.45
   0  -3  -7    4.81    0.40
   0  -3  -7    4.95    0.33
   0   3   8    1.52    0.31
   0   3  -8    1.51    0.32
   0  -3  -8    1.08    0.28
   0  -3   8    1.22    0.31
   0   4  -1  860.86   11.63
   0  -4  -1  863.56   11.44
   0  -4   1  856.95   11.90
   0  -4   1  858.89   10.72
   0  -4   1  859.04    9.62
   0  -4   1  867.57   10.27
   0   4   2    0.77    0.14
   0   4  -2    1.11    0.15
   0  -4   2    1.19    0.15
   0  -4  -2    0.96    0.13
   0   4   3   42.87    0.93
   0  -4  -3   40.37    0.87
   0  -4   3   41.07    0.92
   0   4  -4   17.26    0.60
   0   4   4   16.06    0.58
   0   4  -4   17.14    0.29
   0  -4  -4   16.97    0.56
   0  -4   4   16.72    0.60
   0   4   5   39.62    1.04
   0   4  -5   38.18    1.03
   0  -4  -5   38.51    0.99
   0  -4   5   37.27    1.03
   0   4   6    3.18    0.38
   0   4  -6    3.58    0.39
   0  -4   6    3.51    0.40
   0  -4   6    3.52    0.32
   0  -4  -6    3.28    0.37
   0  -4  -6    3.31    0.34
   0  -4  -6    3.59    0.34
   0  -4  -6    3.79    0.32
   0   4   7    7.46    0.51
   0   4  -7    6.66    0.49
   0  -4  -7    8.59    0.51
   0  -4  -7    8.19    0.42
   0  -4  -7    7.14    0.51
   0  -4  -7    7.49    0.44
   0  -4   7    7.43    0.52
   0   4   8   16.52    0.83
   0   4  -8   16.98    0.85
   0  -4  -8   16.79    0.69
   0  -4  -8   18.12    0.75
   0  -4   8   16.50    0.84
   0   5  -1  320.48    4.24
   0  -5  -1  316.29    4.20
   0  -5   1  307.78    4.31
   0  -5   1  312.85    3.75
   0  -5   1  312.64    3.50
   0  -5   1  312.69    3.92
   0   5  -2   69.84    1.22
   0   5   2   70.35    1.26
   0  -5   2   68.30    1.24
   0  -5  -2   68.18    1.17
   0   5   3   59.99    1.21
   0   5  -3   58.94    1.18
   0  -5  -3   59.60    1.15
   0  -5   3   61.04    1.21
   0   5   4   19.95    0.67
   0   5  -4   19.55    0.64
   0  -5   4   20.16    0.66
   0  -5  -4   19.53    0.62
   0   5  -5    6.65    0.42
   0   5   5    7.26    0.44
   0  -5  -5    7.52    0.42
   0  -5   5    7.11    0.44
   0   5   6    7.18    0.48
   0   5  -6    6.36    0.45
   0  -5  -6    7.09    0.44
   0  -5  -6    7.41    0.39
   0  -5   6    6.54    0.47
   0  -5  -6    7.03    0.46
   0  -5  -6    6.49    0.40
   0   5  -7   15.03    0.74
   0   5   7   15.51    0.74
   0  -5   7   13.78    0.71
   0  -5  -7   14.00    0.57
   0  -5  -7   14.09    0.65
   0  -5  -7   14.68    0.71
   0  -5  -7   13.61    0.60
   0   5   8   -0.13    0.16
   0   5  -8    0.12    0.19
   0  -5  -8   -0.20    0.14
   0  -5   8    0.29    0.21
   0  -5  -8    0.05    0.15
   0  -5  -8    0.11    0.17
   0   6  -1   85.36    1.38
   0  -6   1   84.17    1.07
   0  -6   1   84.24    1.44
   0  -6   1   83.80    1.15
   0  -6   1   85.13    1.20
   0   6  -2    2.33    0.22
   0  -6  -2    2.46    0.19
   0  -6   2    2.25    0.24
   0   6  -3    1.30    0.20
   0   6   3    1.79    0.23
   0  -6   3    1.65    0.22
   0  -6  -3    1.66    0.20
   0   6  -4   16.26    0.60
   0   6   4   13.79    0.57
   0  -6   4   16.15    0.60
   0  -6  -4   14.63    0.54
   0   6   5    7.78    0.46
   0   6  -5    8.83    0.48
   0  -6   5    9.07    0.51
   0  -6  -5    8.65    0.46
   0   6   6    0.76    0.22
   0   6  -6    0.64    0.20
   0  -6  -6    0.72    0.20
   0  -6   6    0.93    0.23
   0  -6  -6    0.46    0.17
   0  -6  -6    0.60    0.17
   0  -6  -6    0.24    0.15
   0   6   7    1.99    0.35
   0   6  -7    1.29    0.29
   0  -6  -7    2.06    0.33
   0  -6   7    1.98    0.35
   0  -6  -7    2.18    0.33
   0  -6  -7    1.70    0.28
   0  -6  -7    1.54    0.26
   0   6  -8    3.00    0.44
   0   6   8    2.17    0.38
   0  -6  -8    2.99    0.38
   0  -6   8    2.44    0.40
   0  -6  -8    2.42    0.32
   0  -6  -8    2.74    0.41
   0  -6  -8    3.11    0.41
   0  -7   1   36.53    0.65
   0  -7   1   37.19    0.88
   0  -7   1   36.74    0.83
   0  -7   1   36.62    0.62
   0  -7   1   36.22    0.58
   0   7  -2    7.46    0.35
   0  -7   2    6.66    0.35
   0  -7   2    6.97    0.18
   0  -7  -2    7.08    0.31
   0   7   3    5.76    0.35
   0   7  -3    4.48    0.30
   0  -7  -3    5.04    0.30
   0  -7   3    4.38    0.32
   0   7   4    2.88    0.32
   0   7  -4    2.74    0.30
   0  -7  -4    2.33    0.27
   0  -7   4    2.64    0.31
   0   7   5   18.54    0.73
   0   7  -5   18.64    0.72
   0  -7  -5   18.82    0.69
   0  -7  -5   19.16    0.67
   0  -7  -5   18.62    0.63
   0  -7  -5   17.96    0.68
   0  -7   5   19.85    0.75
   0   7   6    1.19    0.27
   0   7  -6    1.31    0.27
   0  -7  -6    1.02    0.24
   0  -7  -6    1.17    0.22
   0  -7  -6    0.94    0.22
   0  -7   6    1.89    0.32
   0  -7  -6    1.42    0.26
   0   7   7    0.12    0.18
   0   7  -7    0.02    0.16
   0  -7  -7   -0.07    0.14
   0  -7   7   -0.11    0.13
   0  -7  -7   -0.32    0.10
   0  -7  -7   -0.04    0.13
   0  -7  -7    0.01    0.14
   0  -7   7    0.09    0.20
   0  -8   0   27.02    0.55
   0  -8   0   27.25    0.62
   0  -8   0   28.25    0.60
   0  -8   1    0.50    0.10
   0  -8   1    0.32    0.08
   0  -8   1    0.50    0.08
   0  -8   1    0.30    0.12
   0  -8   1    0.62    0.15
   0   8  -2  351.72    4.92
   0  -8   2  351.82    5.02
   0  -8   2  345.56    4.37
   0  -8  -2  348.93    4.84
   0   8  -3    2.23    0.26
   0  -8  -3    2.83    0.27
   0  -8   3    2.37    0.29
   0   8  -4    0.65    0.18
   0   8   4    0.76    0.20
   0  -8   4    0.60    0.19
   0  -8  -4    0.69    0.17
   0   8  -5   10.45    0.56
   0   8   5   11.60    0.59
   0  -8  -5   11.17    0.54
   0  -8  -5   11.38    0.54
   0  -8  -5   11.02    0.50
   0  -8   5   11.29    0.59
   0  -8  -5   11.64    0.57
   0   8  -6    1.21    0.27
   0   8   6    1.38    0.28
   0  -8   6    0.91    0.25
   0  -8  -6    1.17    0.25
   0  -8  -6    0.94    0.21
   0  -8  -6    0.99    0.24
   0  -8  -6    1.33    0.25
   0   8   7    2.39    0.39
   0   8  -7    2.92    0.42
   0  -8  -7    2.72    0.36
   0  -8   7    3.58    0.40
   0  -8  -7    3.15    0.41
   0  -8  -7    2.72    0.38
   0  -8  -7    3.06    0.36
   0  -8   7    2.58    0.40
   0  -9   0   -0.03    0.06
   0  -9   0    0.01    0.06
   0  -9   0   -0.03    0.07
   0  -9   1   48.21    0.83
   0  -9   1   47.63    0.78
   0  -9   1   49.78    1.10
   0  -9   1   47.93    1.14
   0  -9   1   49.03    0.87
   0   9  -2  130.54    2.17
   0  -9   2  128.03    1.77
   0  -9   2  130.41    2.25
   0  -9  -2  133.50    2.12
   0   9  -3   11.16    0.49
   0  -9   3   10.77    0.51
   0  -9  -3   10.64    0.45
   0   9  -4    2.09    0.29
   0  -9  -4    2.14    0.27
   0  -9   4    2.44    0.32
   0  -9  -4    1.57    0.24
   0  -9  -4    2.11    0.26
   0  -9  -4    2.21    0.30
   0   9   5   11.15    0.60
   0   9  -5   10.91    0.57
   0  -9  -5   11.04    0.53
   0  -9  -5   11.15    0.57
   0  -9  -5   11.24    0.51
   0  -9  -5   10.81    0.54
   0  -9   5    9.83    0.57
   0   9   6    0.95    0.25
   0   9  -6    0.59    0.20
   0  -9  -6    0.73    0.22
   0  -9  -6    0.57    0.22
   0  -9  -6    0.32    0.17
   0  -9  -6    0.39    0.18
   0  -9   6    0.48    0.23
   0   9  -7    0.33    0.20
   0   9   7    0.63    0.24
   0  -9  -7    0.70    0.21
   0  -9  -7    0.64    0.22
   0  -9  -7    0.38    0.20
   0  -9   7    0.74    0.24
   0  -9   7    0.60    0.25
   0  -9  -7    0.82    0.24
   0 -10   0    0.08    0.09
   0 -10   0    0.14    0.08
   0 -10   0    0.00    0.08
   0 -10   1   -0.23    0.08
   0 -10   1    0.03    0.07
   0 -10   1    0.07    0.08
   0 -10  -1   -0.07    0.08
   0 -10  -1   -0.13    0.08
   0 -10   1    0.00    0.12
   0 -10  -1    0.02    0.08
   0 -10  -2   16.95    0.61
   0 -10  -2   18.10    0.59
   0 -10   2   17.85    0.65
   0 -10  -2   17.17    0.56
   0  10  -3    8.40    0.45
   0 -10  -3    8.57    0.42
   0 -10  -3    8.65    0.47
   0 -10   3    8.64    0.47
   0 -10  -3    7.60    0.40
   0 -10  -3    8.13    0.43
   0  10  -4   17.57    0.70
   0 -10  -4   17.60    0.71
   0 -10  -4   18.88    0.67
   0 -10  -4   18.81    0.70
   0 -10   4   19.09    0.73
   0 -10  -4   17.40    0.63
   0  10  -5   -0.10    0.13
   0 -10  -5   -0.03    0.11
   0 -10  -5   -0.05    0.13
   0 -10  -5   -0.33    0.11
   0 -10   5   -0.09    0.13
   0 -10  -5   -0.01    0.12
   0  10   6    0.16    0.19
   0  10  -6   -0.11    0.13
   0 -10  -6    0.13    0.16
   0 -10  -6   -0.04    0.13
   0 -10  -6    0.33    0.19
   0 -10   6   -0.04    0.17
   0 -10  -6    0.10    0.15
   0 -11   0    0.26    0.10
   0 -11   0    0.22    0.10
   0 -11   0   -0.06    0.09
   0 -11  -1    7.81    0.38
   0 -11   1    7.98    0.45
   0 -11  -1    8.74    0.42
   0 -11   1    7.96    0.32
   0 -11  -1    8.40    0.37
   0 -11   1    8.42    0.35
   0 -11   1    8.75    0.49
   0 -11  -2    5.61    0.37
   0 -11  -2    5.78    0.33
   0 -11  -2    6.10    0.35
   0 -11   2    5.86    0.40
   0 -11  -2    5.89    0.37
   0  11  -3   20.69    0.73
   0 -11  -3   21.63    0.68
   0 -11  -3   21.23    0.68
   0 -11  -3   20.62    0.74
   0 -11   3   20.99    0.77
   0 -11  -3   20.95    0.73
   0  11  -4    0.90    0.23
   0 -11  -4    1.70    0.28
   0 -11  -4    1.62    0.25
   0 -11   4    1.52    0.28
   0 -11  -4    1.12    0.23
   0 -11  -4    0.73    0.22
   0  11  -5    1.33    0.28
   0 -11  -5    2.07    0.29
   0 -11  -5    1.62    0.28
   0 -11  -5    1.33    0.27
   0 -11  -5    1.54    0.27
   0 -11   5    2.11    0.34
   0  11  -6    7.33    0.53
   0 -11  -6    7.92    0.51
   0 -11   6    8.31    0.58
   0 -11  -6    6.83    0.51
   0 -11  -6    7.71    0.49
   0 -11  -6    7.52    0.51
   0 -12   0   -0.15    0.11
   0 -12   0   -0.04    0.14
   0 -12   0   -0.07    0.08
   0 -12   0   -0.09    0.09
   0 -12   0    0.07    0.09
   0 -12   1    0.07    0.10
   0 -12  -1    0.03    0.10
   0 -12  -1    0.07    0.12
   0 -12  -1    0.18    0.12
   0 -12   1    0.01    0.13
   0 -12  -2    1.47    0.22
   0 -12  -2    1.13    0.19
   0 -12   2    1.30    0.25
   0 -12  -2    1.38    0.23
   0 -12  -2    0.98    0.23
   0  12  -3   64.21    1.47
   0 -12   3   62.44    1.51
   0 -12  -3   63.76    1.32
   0 -12  -3   62.33    1.46
   0 -12  -3   64.72    1.36
   0 -12  -3   63.69    1.42
   0  12  -4    3.49    0.40
   0 -12  -4    3.59    0.39
   0 -12  -4    3.11    0.35
   0 -12   4    3.43    0.40
   0 -12  -4    3.96    0.42
   0 -12  -4    3.36    0.35
   0  12  -5    9.54    0.59
   0 -12   5   10.38    0.62
   0 -12  -5    9.40    0.57
   0 -12  -5    9.44    0.54
   0 -12  -5    8.71    0.55
   0  12  -6   -0.06    0.17
   0 -12   6    0.03    0.19
   0 -12  -6    0.16    0.18
   0 -12  -6    0.13    0.18
   0 -12  -6    0.09    0.18
   0 -13   0    0.01    0.10
   0 -13   0    0.07    0.12
   0 -13   0   -0.11    0.13
   0 -13   0   -0.12    0.11
   0 -13   1    2.83    0.35
   0 -13  -1    1.73    0.26
   0 -13  -1    2.47    0.26
   0 -13  -1    1.41    0.22
   0 -13  -1    1.92    0.26
   0 -13  -2    1.05    0.22
   0 -13  -2    0.93    0.19
   0 -13  -2    0.83    0.19
   0 -13   2    1.28    0.26
   0 -13  -2    1.29    0.25
   0 -13   3   36.88    1.14
   0 -13  -3   38.02    1.12
   0 -13  -3   40.06    1.09
   0 -13  -3   37.56    1.00
   0  13  -4   -0.03    0.15
   0 -13  -4    0.15    0.18
   0 -13   4    0.00    0.14
   0 -13  -4    0.33    0.17
   0 -13  -4    0.02    0.13
   0  13  -5    0.42    0.22
   0 -13  -5    0.50    0.21
   0 -13  -5    0.01    0.16
   0 -13   5    0.62    0.23
   0 -13  -5    0.41    0.21
   0 -14   0    6.47    0.49
   0 -14   0    6.40    0.39
   0 -14   0    6.87    0.48
   0 -14   0    6.17    0.35
   0 -14  -1    1.85    0.24
   0 -14  -1    2.02    0.29
   0 -14  -1    1.86    0.26
   0 -14   1    1.66    0.29
   0 -14   2    8.32    0.53
   0 -14  -2    7.60    0.49
   0 -14  -2    6.86    0.44
   0 -14  -2    7.54    0.43
   0 -14  -3    0.11    0.16
   0 -14  -3    0.10    0.16
   0 -14  -3    0.06    0.17
   0 -14   3    0.03    0.16
   0 -14   4    2.44    0.38
   0 -14  -4    1.93    0.34
   0 -14  -4    2.19    0.35
   0 -14  -4    2.13    0.33
   0 -15   0    0.05    0.17
   0 -15   0   -0.02    0.17
   0 -15  -1    0.01    0.12
   0 -15  -1    0.24    0.16
   0 -15   1    0.27    0.19
   0 -15  -2    5.87    0.46
   0 -15  -2    5.83    0.49
   0 -15   2    5.58    0.53
   0 -15  -2    5.74    0.51
   0 -15  -3    2.41    0.32
   0 -15   3    2.27    0.39
   0 -15  -3    2.44    0.36
   0 -15  -3    2.93    0.41
   0 -15  -4   -0.05    0.16
   0 -15   4    0.04    0.20
   0 -15  -4    0.04    0.18
   0 -15  -4   -0.23    0.15
   0 -16   0    7.69    0.56
   0 -16   0    9.38    0.63
   0 -16  -1   -0.07    0.17
   0 -16  -1    0.20    0.17
   0 -16   1    0.06    0.18
   0 -16  -1    0.23    0.18
   0 -16  -2    0.91    0.24
   0 -16   2    0.72    0.26
   0 -16  -2    1.40    0.30
   0 -16  -3    0.87    0.26
   0 -17   0    0.23    0.21
   0 -17   0   -0.06    0.17
   1   0  -8    7.31    0.56
  -1   0   8    7.51    0.56
  -1   0   7   -0.01    0.15
   1   0  -7   -0.03    0.13
   1   0  -6   26.03    0.89
  -1   0   6   26.55    0.89
  -1   0   5    0.03    0.11
   1   0  -5    0.05    0.11
   1   0  -4   30.10    0.79
  -1   0   4   29.76    0.77
  -1   0   3    0.00    0.09
   1   0  -3    0.04    0.09
   1   0  -2  523.79    6.78
   1   0  -2  514.12    6.73
  -1   0   2  516.40    6.84
  -1   0   1   -0.36    0.05
   1   0  -1   -0.24    0.05
   1   0  -1   -0.30    0.06
  -1   0   1   -0.26    0.06
   1   0   0  310.06    4.28
  -1   0   0  317.85    4.26
   1   0   1   -0.35    0.06
   1   0   1   -0.39    0.06
  -1   0  -1   -0.36    0.06
  -1   0  -1   -0.37    0.06
  -1   0  -2  140.72    2.04
  -1   0  -2  141.20    1.86
   1   0   2  139.89    1.93
  -1   0  -2  141.01    1.90
   1   0   2  140.44    2.07
  -1   0  -3   -0.04    0.07
   1   0   3    0.02    0.07
  -1   0  -3   -0.09    0.08
   1   0   3   -0.14    0.09
  -1   0  -4   11.72    0.37
   1   0   4   11.07    0.46
  -1   0  -4   11.68    0.46
   1   0   4   11.87    0.35
  -1   0  -5    0.03    0.11
   1   0   5   -0.05    0.12
  -1   0  -5    0.11    0.09
   1   0   5   -0.02    0.07
   1   0   6    2.67    0.35
  -1   0  -6    3.49    0.29
  -1   0  -6    2.25    0.31
   1   0   7   -0.06    0.13
  -1   0  -7   -0.12    0.13
  -1   0  -8   24.24    0.99
   1   0   8   21.96    0.96
  -1   1   8    2.04    0.36
   1   1  -8    1.52    0.33
  -1  -1   8    1.69    0.35
   1  -1  -8    0.95    0.28
   1   1  -7   40.25    1.22
  -1   1   7   38.25    1.18
   1  -1  -7   38.59    1.19
  -1  -1   7   38.50    1.20
  -1   1   6   35.84    1.05
   1   1  -6   36.98    1.07
   1  -1  -6   35.90    1.05
  -1  -1   6   35.06    1.05
   1   1  -5    0.63    0.18
  -1   1   5    0.68    0.17
  -1  -1   5    0.48    0.16
   1  -1  -5    0.28    0.14
   1   1  -4  150.55    2.44
  -1   1   4  152.47    2.45
  -1  -1   4  153.78    2.47
   1  -1  -4  153.91    2.46
   1   1  -3   22.75    0.60
  -1   1   3   23.32    0.59
  -1  -1   3   22.88    0.60
   1  -1  -3   23.75    0.62
  -1   1   2   13.63    0.36
   1   1  -2   13.84    0.33
   1   1  -2   13.13    0.37
  -1  -1   2   13.18    0.30
   1  -1  -2   13.01    0.25
   1  -1  -2   13.91    0.40
  -1  -1   2   13.64    0.38
  -1   1   1   32.09    0.53
   1   1  -1   32.16    0.54
   1   1  -1   32.38    0.55
  -1   1   1   31.83    0.55
   1  -1  -1   32.43    0.49
  -1  -1   1   32.24    0.51
   1  -1  -1   31.76    0.58
  -1  -1   1   33.01    0.57
   1   1   0   68.98    0.96
  -1  -1   0   66.79    0.93
   1  -1   0   66.88    0.96
   1   1   1   58.37    0.85
   1   1   1   57.17    0.91
  -1   1  -1   57.24    0.81
  -1  -1  -1   58.96    0.86
  -1  -1  -1   58.70    0.87
   1  -1   1   58.04    0.89
   1  -1   1   57.75    0.87
  -1   1  -2  283.53    3.58
   1   1   2  283.30    3.91
  -1   1  -2  284.37    3.86
   1   1   2  289.96    3.67
   1  -1   2  286.66    3.73
  -1  -1  -2  276.66    3.81
   1  -1   2  280.52    3.87
  -1  -1  -2  283.50    3.66
  -1   1  -3   43.09    0.72
   1   1   3   43.49    0.72
  -1   1  -3   41.34    0.89
   1   1   3   42.41    0.90
  -1  -1  -3   42.42    0.80
   1  -1   3   39.74    0.87
   1  -1   3   43.19    0.78
  -1  -1  -3   42.14    0.86
  -1  -1  -3   42.06    0.76
  -1  -1  -3   42.89    0.69
   1   1   4   63.32    1.01
  -1   1  -4   61.41    1.25
   1   1   4   61.64    1.27
  -1   1  -4   60.52    1.02
   1  -1   4   59.38    1.24
  -1  -1  -4   61.04    1.23
  -1  -1  -4   62.04    1.07
  -1  -1  -4   62.27    1.11
   1  -1   4   62.94    1.08
   1   1   5    1.87    0.17
   1   1   5    1.55    0.24
  -1   1  -5    1.58    0.24
  -1   1  -5    1.91    0.19
  -1  -1  -5    1.77    0.21
   1  -1   5    1.85    0.19
   1  -1   5    1.56    0.25
  -1  -1  -5    1.47    0.23
   1   1   6   21.74    0.79
  -1   1  -6   19.79    0.76
   1  -1   6   20.91    0.80
  -1  -1  -6   22.53    0.66
  -1  -1  -6   21.68    0.78
  -1   1  -7    0.07    0.16
   1   1   7   -0.23    0.11
   1  -1   7   -0.02    0.16
  -1  -1  -7    0.12    0.14
  -1   1  -8    0.17    0.17
   1   1   8    0.10    0.19
   1  -1   8    0.21    0.21
  -1  -1  -8    0.06    0.17
  -1   2   8    2.38    0.38
   1   2  -8    2.25    0.39
   1  -2  -8    2.29    0.36
  -1  -2   8    2.03    0.35
   1   2  -7    8.53    0.55
  -1   2   7    8.56    0.55
  -1  -2   7    8.95    0.56
   1  -2  -7    8.57    0.55
  -1   2   6   33.18    0.99
   1   2  -6   32.16    1.00
  -1  -2   6   31.81    0.99
   1  -2  -6   31.26    0.98
   1   2  -5   29.84    0.87
  -1   2   5   30.43    0.88
  -1  -2   5   30.21    0.89
   1  -2  -5   31.82    0.89
   1   2  -4    8.47    0.40
  -1   2   4    9.63    0.42
  -1  -2   4    9.08    0.43
   1  -2  -4    8.30    0.41
   1   2  -3  175.57    2.59
  -1   2   3  170.71    2.59
  -1  -2   3  170.55    2.62
   1  -2  -3  174.92    2.61
  -1   2   2   14.54    0.38
  -1   2   2   14.38    0.23
   1   2  -2   14.05    0.38
  -1  -2   2   13.70    0.29
  -1  -2   2   14.11    0.40
   1  -2  -2   13.53    0.40
   1  -2  -2   13.74    0.23
  -1   2   1  122.06    1.67
   1   2  -1  119.74    1.65
   1   2  -1  117.45    1.67
  -1   2   1  118.74    1.65
  -1  -2   1  121.09    1.74
  -1  -2   1  120.09    1.56
   1  -2  -1  120.31    1.72
   1  -2  -1  119.42    1.58
  -1   2   0  153.48    1.97
  -1   2   0  152.62    1.98
  -1  -2   0  155.50    1.99
   1  -2   0  149.82    2.04
   1   2   1   62.77    0.90
   1   2   1   59.18    0.98
  -1   2  -1   61.78    0.83
  -1   2  -1   60.66    0.98
  -1  -2  -1   60.01    0.94
   1  -2   1   60.93    0.96
  -1  -2  -1   59.70    0.87
   1  -2   1   60.76    0.92
  -1   2  -2   -0.01    0.05
   1   2   2    0.04    0.06
  -1   2  -2    0.06    0.08
   1   2   2    0.06    0.08
   1  -2   2   -0.07    0.07
  -1  -2  -2   -0.04    0.06
  -1  -2  -2    0.01    0.06
  -1  -2  -2    0.06    0.07
   1  -2   2   -0.03    0.07
   1   2   3    5.20    0.30
   1   2   3    5.63    0.19
  -1   2  -3    5.48    0.19
  -1  -2  -3    5.05    0.23
   1  -2   3    5.38    0.25
   1  -2   3    4.55    0.26
  -1  -2  -3    5.37    0.25
  -1  -2  -3    5.23    0.27
  -1  -2  -3    5.23    0.25
  -1   2  -4    5.91    0.34
   1   2   4    5.55    0.21
   1   2   4    5.39    0.33
  -1   2  -4    5.78    0.23
   1  -2   4    6.09    0.29
  -1  -2  -4    5.52    0.30
   1  -2   4    5.39    0.33
  -1  -2  -4    5.10    0.27
  -1  -2  -4    5.60    0.31
  -1  -2  -4    5.59    0.26
   1   2   5   73.71    1.58
  -1   2  -5   72.39    1.55
  -1   2  -5   77.12    1.23
  -1  -2  -5   76.47    1.35
   1  -2   5   76.00    1.35
  -1  -2  -5   76.43    1.53
   1  -2   5   75.68    1.57
  -1  -2  -5   76.94    1.41
  -1   2  -6    1.12    0.23
   1   2   6    1.02    0.24
   1  -2   6    1.16    0.24
  -1  -2  -6    0.88    0.19
   1  -2   6    0.90    0.18
  -1  -2  -6    0.95    0.21
   1   2   7    0.82    0.23
  -1   2  -7    1.30    0.28
  -1  -2  -7    1.06    0.21
   1  -2   7    0.70    0.24
  -1  -2  -7    0.66    0.21
   1   2   8    1.98    0.37
  -1   2  -8    2.21    0.37
  -1  -2  -8    2.55    0.39
   1  -2   8    2.13    0.38
   1   3  -8    9.25    0.63
  -1   3   8    8.94    0.62
   1  -3  -8    8.52    0.60
  -1  -3   8    9.52    0.64
  -1   3   7   -0.03    0.15
   1   3  -7    0.54    0.20
  -1  -3   7   -0.07    0.14
   1  -3  -7    0.38    0.19
   1   3  -6    0.71    0.20
  -1   3   6    0.36    0.18
  -1  -3   6    0.48    0.20
   1  -3  -6    0.28    0.16
  -1   3   5   88.94    1.76
   1   3  -5   90.16    1.79
  -1  -3   5   95.38    1.83
   1   3  -4    0.84    0.17
  -1   3   4    1.02    0.18
   1  -3  -4    1.17    0.19
  -1  -3   4    0.99    0.19
   1   3  -3   21.72    0.58
  -1   3   3   22.29    0.59
   1  -3  -3   21.21    0.60
  -1  -3   3   22.18    0.62
  -1   3   2    2.95    0.19
   1   3  -2    3.21    0.20
   1  -3  -2    2.95    0.11
   1  -3  -2    3.15    0.22
  -1  -3   2    3.36    0.13
  -1  -3   2    2.94    0.21
   1   3  -1  139.75    2.02
   1   3  -1  148.91    1.97
  -1   3   1  146.70    2.01
  -1  -3   1  144.28    2.09
  -1  -3   1  141.19    1.86
   1  -3  -1  141.25    1.91
   1  -3  -1  142.32    2.06
   1   3   0  385.03    4.95
  -1   3   0  381.65    4.79
   1  -3   0  378.94    5.14
  -1  -3   0  390.60    4.98
  -1  -3   0  385.35    4.81
   1   3   1  976.95   12.96
  -1   3  -1  987.81   13.49
  -1   3  -1  978.93   12.23
   1  -3   1  979.20   13.35
  -1  -3  -1  972.28   12.86
  -1  -3  -1  972.09   12.93
  -1  -3  -1 1000.00   12.51
  -1   3  -2   31.41    0.70
   1   3   2   32.21    0.55
   1   3   2   30.69    0.70
  -1   3  -2   32.23    0.48
  -1  -3  -2   31.35    0.61
  -1  -3  -2   31.99    0.60
   1  -3   2   31.72    0.66
  -1  -3  -2   31.77    0.64
  -1  -3  -2   32.06    0.66
   1   3   3   20.56    0.60
  -1   3  -3   20.98    0.37
  -1   3  -3   20.50    0.59
   1   3   3   21.11    0.41
   1  -3   3   20.94    0.58
  -1  -3  -3   20.23    0.49
  -1  -3  -3   21.92    0.54
  -1  -3  -3   20.32    0.54
   1  -3   3   20.81    0.54
  -1  -3  -3   20.49    0.55
   1   3   4    1.36    0.11
  -1   3  -4    1.04    0.11
   1   3   4    1.19    0.20
  -1   3  -4    1.37    0.20
  -1  -3  -4    1.19    0.18
  -1  -3  -4    1.07    0.15
   1  -3   4    0.95    0.16
   1  -3   4    1.01    0.18
  -1  -3  -4    1.01    0.17
  -1  -3  -4    0.99    0.16
   1   3   5    5.35    0.38
  -1   3  -5    5.22    0.36
   1  -3   5    5.33    0.31
  -1  -3  -5    5.54    0.30
  -1  -3  -5    4.58    0.30
   1  -3   5    5.13    0.37
  -1  -3  -5    4.53    0.32
  -1  -3  -5    5.40    0.36
   1   3   6    9.62    0.55
  -1   3  -6    9.93    0.55
  -1  -3  -6   10.16    0.49
  -1  -3  -6   10.10    0.52
   1  -3   6   10.05    0.55
   1  -3   6   10.67    0.45
  -1  -3  -6   10.26    0.46
  -1   3  -7   14.30    0.71
   1   3   7   13.17    0.69
  -1  -3  -7   13.94    0.60
  -1  -3  -7   14.44    0.69
   1  -3   7   13.65    0.70
  -1   3  -8    1.23    0.30
   1   3   8    0.75    0.27
  -1  -3  -8    1.55    0.33
   1  -3   8    1.25    0.31
   1   4  -8    9.86    0.65
  -1   4   8    9.62    0.62
   1  -4  -8    9.28    0.48
   1  -4  -8    9.17    0.51
   1  -4  -8   10.88    0.67
   1  -4  -8    9.69    0.55
  -1  -4   8    8.65    0.63
   1   4  -7   24.39    0.95
  -1   4   7   25.77    0.96
  -1  -4   7   25.66    0.97
   1  -4  -7   25.57    0.96
  -1   4   6   14.26    0.66
   1   4  -6   16.74    0.71
  -1  -4   6   17.02    0.72
   1  -4  -6   16.73    0.69
   1   4  -5    2.20    0.29
  -1   4   5    2.06    0.28
  -1  -4   5    2.02    0.29
   1  -4  -5    2.35    0.30
   1   4  -4   14.83    0.54
  -1   4   4   15.30    0.55
  -1  -4   4   15.42    0.57
   1  -4  -4   15.16    0.56
   1   4  -3    0.68    0.14
  -1   4   3    0.84    0.15
   1  -4  -3    0.94    0.17
  -1  -4   3    0.64    0.15
  -1   4   2    2.79    0.19
   1   4  -2    2.62    0.19
  -1  -4   2    2.62    0.20
   1  -4  -2    2.60    0.12
  -1  -4   2    2.30    0.11
   1  -4  -2    2.41    0.22
   1   4  -1  165.54    2.26
   1   4  -1  162.99    2.34
  -1  -4   1  164.72    2.14
  -1  -4   1  163.04    2.41
  -1  -4   1  161.67    2.54
   1  -4  -1  168.36    2.22
   1   4   0   11.81    0.34
  -1  -4   0   12.68    0.33
   1   4   1  161.26    2.19
  -1   4  -1  157.35    2.05
  -1   4  -1  159.32    2.31
  -1  -4  -1  158.55    2.13
  -1  -4  -1  159.82    2.15
   1  -4   1  163.18    2.26
  -1  -4  -1  154.73    2.21
  -1   4  -2   61.13    0.81
   1   4   2   59.91    1.13
   1   4   2   60.81    0.93
  -1   4  -2   60.82    1.12
  -1  -4  -2   59.30    0.99
  -1  -4  -2   59.44    1.07
   1  -4   2   60.52    1.07
  -1  -4  -2   60.74    0.96
  -1  -4  -2   60.22    1.03
   1   4   3   11.27    0.44
   1   4   3   11.30    0.28
  -1   4  -3   11.43    0.44
  -1   4  -3   11.20    0.21
  -1  -4  -3   11.60    0.38
  -1  -4  -3   10.95    0.42
  -1  -4  -3   11.41    0.40
   1  -4   3   10.94    0.42
  -1  -4  -3   11.12    0.38
   1   4   4   20.76    0.68
  -1   4  -4   20.54    0.67
  -1   4  -4   21.14    0.37
   1   4   4   21.42    0.40
  -1  -4  -4   20.90    0.60
  -1  -4  -4   21.47    0.39
   1  -4   4   21.22    0.61
   1  -4   4   19.79    0.65
  -1  -4  -4   20.60    0.56
  -1  -4  -4   20.30    0.62
  -1  -4  -4   20.18    0.62
  -1   4  -5    0.15    0.12
   1   4   5    0.31    0.15
   1  -4   5    0.28    0.15
   1  -4   5    0.05    0.11
  -1  -4  -5    0.41    0.15
  -1  -4  -5    0.13    0.11
  -1  -4  -5    0.08    0.12
  -1  -4  -5    0.06    0.10
  -1   4  -6    0.81    0.22
   1   4   6    0.28    0.18
  -1  -4  -6    0.46    0.15
  -1  -4  -6    0.42    0.18
   1  -4   6    0.52    0.20
  -1  -4  -6    0.67    0.19
   1  -4   6    0.63    0.18
  -1   4  -7    0.50    0.20
   1   4   7    0.82    0.25
   1  -4   7    0.38    0.21
  -1  -4  -7    0.00    0.14
  -1  -4  -7    0.45    0.19
   1   4   8    4.17    0.50
  -1   4  -8    5.91    0.58
  -1  -4  -8    5.77    0.50
   1  -4   8    4.28    0.50
  -1  -4  -8    4.40    0.49
   1   5  -8    4.20    0.51
  -1   5   8    3.49    0.46
  -1  -5   8    4.01    0.50
   1  -5  -8    4.22    0.46
   1  -5  -8    4.31    0.42
   1  -5  -8    3.84    0.47
   1  -5  -8    3.57    0.36
   1   5  -7    3.75    0.44
  -1   5   7    3.44    0.42
   1  -5  -7    3.51    0.43
  -1  -5   7    3.77    0.46
  -1   5   6   54.17    1.36
   1   5  -6   52.00    1.35
  -1  -5   6   52.59    1.39
   1  -5  -6   52.95    1.36
  -1   5   5    2.17    0.28
   1   5  -5    1.92    0.27
   1  -5  -5    2.02    0.28
  -1  -5   5    1.72    0.28
   1   5  -4    0.14    0.11
  -1   5   4    0.03    0.10
  -1  -5   4   -0.17    0.08
   1  -5  -4    0.08    0.11
  -1   5   3  120.84    1.97
   1   5  -3  120.03    1.94
  -1  -5   3  117.76    2.01
   1  -5  -3  115.86    1.96
  -1  -5   3  120.46    1.52
  -1   5   2  208.04    2.99
   1   5  -2  207.36    2.94
  -1  -5   2  205.23    3.07
   1  -5  -2  203.32    2.72
   1  -5  -2  208.04    3.01
  -1  -5   2  208.00    2.62
   1   5  -1   57.64    0.93
  -1  -5   1   56.46    1.06
  -1  -5   1   56.57    1.12
  -1  -5   1   56.60    0.87
   1   5   0    1.38    0.16
  -1  -5   0    1.36    0.14
   1   5   1   22.33    0.49
  -1   5  -1   21.15    0.54
  -1  -5  -1   21.05    0.52
   1  -5   1   21.52    0.51
  -1  -5  -1   22.54    0.48
  -1  -5  -1   21.15    0.43
  -1  -5  -1   22.01    0.51
   1   5   2    1.04    0.12
  -1   5  -2    1.39    0.18
   1   5   2    1.02    0.17
  -1  -5  -2    1.21    0.17
  -1  -5  -2    0.91    0.15
  -1  -5  -2    1.24    0.15
  -1  -5  -2    1.12    0.13
   1  -5   2    1.12    0.15
   1   5   3   75.31    1.11
   1   5   3   72.62    1.44
  -1   5  -3   75.72    1.43
  -1  -5  -3   73.96    1.30
  -1  -5  -3   72.90    1.29
  -1  -5  -3   75.05    1.22
  -1  -5  -3   74.48    1.36
   1  -5   3   73.61    1.38
   1   5   4   42.45    1.06
  -1   5  -4   40.89    1.03
  -1  -5  -4   45.02    1.01
  -1  -5  -4   41.55    0.94
  -1  -5  -4   41.13    0.94
   1  -5   4   43.03    0.97
   1  -5   4   41.99    1.02
  -1  -5  -4   42.36    0.88
  -1   5  -5   29.45    0.92
   1   5   5   29.03    0.93
  -1  -5  -5   30.84    0.86
  -1  -5  -5   29.11    0.84
  -1  -5  -5   30.00    0.77
  -1  -5  -5   30.21    0.82
   1  -5   5   29.93    0.82
   1  -5   5   30.08    0.90
   1   5   6    3.62    0.41
  -1   5  -6    3.50    0.39
   1  -5   6    3.73    0.36
  -1  -5  -6    3.30    0.36
  -1  -5  -6    4.14    0.39
   1  -5   6    3.71    0.40
  -1  -5  -6    4.18    0.38
   1   5   7    3.05    0.42
  -1   5  -7    2.69    0.39
  -1  -5  -7    2.74    0.35
   1  -5   7    2.52    0.37
  -1  -5  -7    2.72    0.37
  -1   5  -8    0.04    0.17
   1   5   8    0.15    0.20
   1  -5   8    0.09    0.19
  -1  -5  -8    0.17    0.19
  -1  -5  -8    0.13    0.20
  -1   6   8    0.99    0.29
   1   6  -8    1.06    0.29
   1  -6  -8    1.00    0.28
   1  -6  -8    0.57    0.19
   1  -6  -8    0.65    0.21
  -1  -6   8    0.31    0.24
   1  -6  -8    0.54    0.22
  -1   6   7    1.29    0.29
   1   6  -7    1.45    0.29
  -1  -6   7    1.24    0.29
   1  -6  -7    2.11    0.34
  -1   6   6   14.11    0.66
   1   6  -6   12.60    0.63
   1  -6  -6   13.92    0.65
  -1  -6   6   15.23    0.72
   1   6  -5   19.54    0.72
  -1   6   5   18.44    0.70
  -1  -6   5   20.32    0.75
   1  -6  -5   19.34    0.71
  -1   6   4   19.73    0.66
   1   6  -4   20.49    0.66
  -1  -6   4   20.80    0.71
   1  -6  -4   20.87    0.68
  -1   6   3    0.68    0.15
   1   6  -3    0.73    0.15
   1  -6  -3    1.12    0.18
   1  -6  -3    0.92    0.09
  -1  -6   3    0.94    0.17
   1   6  -2    0.12    0.09
  -1  -6   2    0.21    0.06
  -1  -6   2    0.09    0.11
   1  -6  -2    0.07    0.06
   1  -6  -2    0.26    0.11
   1   6  -1   79.25    1.24
  -1  -6   1   76.99    1.16
  -1  -6   1   79.69    1.49
  -1  -6   1   77.44    1.40
   1   6   0    8.80    0.33
  -1  -6   0    8.53    0.30
   1   6   1    1.32    0.16
  -1  -6  -1    0.94    0.15
  -1  -6  -1    0.93    0.13
   1  -6   1    0.65    0.12
  -1  -6  -1    1.06    0.12
  -1  -6  -1    0.88    0.13
  -1   6  -2  177.56    2.73
   1   6   2  182.35    2.50
  -1  -6  -2  179.07    2.53
   1  -6   2  180.76    2.69
  -1  -6  -2  179.28    2.55
  -1  -6  -2  177.92    2.35
  -1  -6  -2  175.49    2.62
  -1   6  -3    8.29    0.40
   1   6   3    8.94    0.28
   1   6   3    8.87    0.43
  -1  -6  -3    8.48    0.34
  -1  -6  -3    8.83    0.40
  -1  -6  -3    8.46    0.36
  -1  -6  -3    9.21    0.40
   1  -6   3    7.80    0.38
  -1   6  -4   48.24    1.16
   1   6   4   48.38    1.19
  -1  -6  -4   47.09    1.05
  -1  -6  -4   47.50    1.10
  -1  -6  -4   47.36    0.98
   1  -6   4   48.22    1.12
  -1  -6  -4   46.52    1.03
  -1   6  -5   12.80    0.60
   1   6   5   14.34    0.63
  -1  -6  -5   14.08    0.59
  -1  -6  -5   12.52    0.51
   1  -6   5   12.70    0.59
   1  -6   5   13.62    0.56
  -1  -6  -5   13.45    0.56
  -1  -6  -5   12.67    0.54
   1   6   6    3.36    0.40
  -1   6  -6    3.56    0.40
  -1  -6  -6    3.35    0.35
   1  -6   6    3.12    0.34
  -1  -6  -6    3.19    0.35
  -1  -6  -6    2.86    0.34
   1  -6   6    3.45    0.40
   1   6   7   10.13    0.62
  -1   6  -7    9.13    0.60
  -1  -6  -7   10.22    0.58
  -1  -6  -7    9.42    0.56
   1  -6   7   11.82    0.66
   1   7  -7    8.67    0.58
  -1   7   7    8.33    0.56
   1  -7  -7    8.37    0.54
  -1  -7   7    9.65    0.62
   1   7  -6   26.88    0.93
  -1   7   6   27.12    0.94
   1  -7  -6   25.65    0.91
  -1  -7   6   24.46    0.93
  -1   7   5    0.48    0.17
   1   7  -5    0.07    0.13
   1  -7  -5   -0.13    0.11
  -1  -7   5    0.20    0.17
  -1   7   4   41.27    1.04
   1   7  -4   39.51    1.00
   1  -7  -4   40.15    1.02
  -1  -7   4   39.80    1.07
   1   7  -3   42.59    0.96
  -1   7   3   41.04    0.97
  -1  -7   3   42.61    1.03
   1  -7  -3   41.46    0.97
   1  -7  -3   42.59    0.70
   1   7  -2   32.48    0.72
   1  -7  -2   31.06    0.76
  -1  -7   2   29.64    0.79
  -1  -7   2   30.90    0.54
   1   7  -1    8.17    0.30
  -1  -7   1    7.42    0.37
  -1  -7   1    7.70    0.40
  -1  -7   1    8.08    0.27
  -1  -7   0    3.23    0.21
   1  -7   1    0.54    0.12
  -1  -7  -1    0.56    0.12
  -1  -7  -1    0.36    0.11
  -1  -7  -1    0.37    0.11
  -1  -7  -1    0.35    0.09
  -1   7  -2  198.86    3.05
   1   7   2  199.42    2.80
  -1  -7  -2  201.42    2.63
  -1  -7  -2  204.41    2.85
  -1  -7  -2  200.38    2.83
   1  -7   2  200.14    3.01
  -1  -7  -2  199.43    2.94
  -1   7  -3    7.87    0.41
  -1  -7  -3    8.66    0.37
  -1  -7  -3    8.56    0.36
  -1  -7  -3    8.28    0.41
  -1  -7  -3    8.38    0.40
   1  -7   3    7.33    0.39
  -1   7  -4    0.03    0.12
   1   7   4    0.10    0.13
  -1  -7  -4    0.11    0.13
  -1  -7  -4    0.13    0.10
  -1  -7  -4    0.20    0.12
   1  -7   4    0.34    0.15
  -1  -7  -4    0.18    0.13
  -1   7  -5    0.76    0.21
   1   7   5    0.81    0.22
   1  -7   5    0.84    0.22
  -1  -7  -5    0.62    0.19
  -1  -7  -5    0.58    0.18
  -1  -7  -5    0.85    0.21
   1  -7   5    0.54    0.19
  -1  -7  -5    0.68    0.17
   1   7   6    1.00    0.24
  -1   7  -6    0.96    0.23
  -1  -7  -6    1.13    0.23
   1  -7   6    0.82    0.24
  -1  -7  -6    0.67    0.21
   1  -7   6    0.98    0.23
  -1  -7  -6    0.71    0.20
  -1   7  -7   10.64    0.66
   1   7   7   10.97    0.66
   1  -7   7    9.25    0.54
  -1  -7  -7   10.19    0.60
   1  -7   7   10.98    0.65
  -1  -7  -7    9.46    0.57
  -1   8   7   -0.13    0.13
   1   8  -7   -0.06    0.16
   1  -8  -7    0.00    0.13
   1  -8  -7    0.01    0.14
  -1  -8   7   -0.14    0.16
   1  -8  -7   -0.17    0.12
   1  -8  -7   -0.10    0.15
   1   8  -6    2.59    0.35
  -1   8   6    1.98    0.32
  -1  -8   6    2.23    0.34
   1  -8  -6    2.64    0.36
  -1   8   5   15.15    0.67
   1   8  -5   15.07    0.65
  -1  -8   5   16.40    0.71
   1  -8  -5   15.22    0.65
  -1   8   4   39.23    1.04
   1   8  -4   39.69    1.02
   1  -8  -4   38.28    1.02
  -1  -8   4   40.10    1.08
   1   8  -3   31.78    0.81
  -1  -8   3   30.26    0.88
   1  -8  -3   31.48    0.61
   1  -8  -3   29.78    0.82
   1   8  -2   14.43    0.47
  -1  -8   2   13.39    0.53
   1  -8  -2   14.30    0.51
  -1  -8   2   13.46    0.33
  -1  -8   1    0.02    0.11
  -1  -8   1   -0.07    0.06
  -1  -8   1    0.06    0.11
  -1  -8   0    0.97    0.14
   1  -8   1   87.48    1.54
  -1  -8  -1   87.07    1.45
  -1  -8  -1   88.99    1.40
  -1  -8  -1   89.51    1.52
  -1  -8  -1   86.47    1.35
  -1   8  -2   24.59    0.72
  -1  -8  -2   26.00    0.72
  -1  -8  -2   25.69    0.69
   1  -8   2   23.76    0.68
  -1  -8  -2   24.86    0.64
  -1  -8  -2   25.50    0.60
  -1   8  -3    1.65    0.24
  -1  -8  -3    1.88    0.21
  -1  -8  -3    2.05    0.24
  -1  -8  -3    1.68    0.24
  -1  -8  -3    2.31    0.27
   1  -8   3    1.89    0.24
   1   8   4    0.05    0.13
  -1   8  -4   -0.20    0.10
   1  -8   4    0.16    0.14
  -1  -8  -4   -0.06    0.11
  -1  -8  -4    0.11    0.12
  -1  -8  -4   -0.14    0.09
  -1  -8  -4   -0.02    0.10
   1   8   5    3.90    0.42
  -1   8  -5    3.58    0.40
  -1  -8  -5    3.56    0.38
  -1  -8  -5    3.64    0.34
   1  -8   5    3.97    0.41
   1  -8   5    3.79    0.39
  -1  -8  -5    3.33    0.35
  -1  -8  -5    3.50    0.35
  -1   8  -6   22.69    0.90
   1   8   6   23.54    0.93
  -1  -8  -6   21.18    0.80
   1  -8   6   22.05    0.87
   1  -8   6   22.32    0.82
  -1  -8  -6   22.65    0.86
  -1  -8  -6   23.03    0.82
   1   8   7    5.20    0.56
  -1   8  -7    4.29    0.49
   1  -8   7    4.80    0.47
  -1  -8  -7    5.29    0.50
   1  -8   7    5.20    0.54
  -1  -8  -7    4.99    0.51
  -1   9   7    0.92    0.28
   1   9  -7    0.39    0.23
   1  -9  -7    0.67    0.21
   1  -9  -7    0.91    0.25
  -1  -9   7    0.69    0.27
   1  -9  -7    0.44    0.20
   1  -9  -7    0.71    0.24
  -1   9   6    0.21    0.18
   1   9  -6    0.00    0.15
   1  -9  -6    0.12    0.17
  -1  -9   6   -0.01    0.14
   1   9  -5   23.90    0.84
  -1   9   5   23.51    0.85
   1  -9  -5   21.51    0.80
  -1  -9   5   22.08    0.86
   1   9  -4    6.42    0.40
  -1  -9   4    7.10    0.46
   1  -9  -4    6.92    0.41
   1   9  -3   15.96    0.57
   1  -9  -3   16.60    0.60
  -1  -9   3   16.75    0.65
   1  -9  -3   16.05    0.43
   1   9  -2   35.94    0.84
  -1  -9   2   35.24    0.65
  -1  -9   2   36.68    0.96
   1  -9  -2   35.20    0.89
  -1  -9   1    1.00    0.21
  -1  -9   1    1.06    0.20
  -1  -9   1    0.85    0.13
  -1  -9   0   11.11    0.40
  -1  -9  -1   25.47    0.69
   1  -9   1   25.21    0.70
  -1  -9  -1   24.44    0.59
  -1  -9  -1   24.26    0.65
  -1   9  -2    0.71    0.17
  -1  -9  -2    0.57    0.13
  -1  -9  -2    0.61    0.15
   1  -9   2    0.50    0.08
  -1  -9  -2    0.50    0.14
   1  -9   2    0.63    0.08
   1  -9   2    0.58    0.15
  -1  -9  -2    0.62    0.17
   1  -9   2    0.60    0.09
  -1   9  -3    1.08    0.21
  -1  -9  -3    0.87    0.17
   1  -9   3    0.72    0.19
  -1  -9  -3    0.94    0.19
  -1  -9  -3    0.80    0.19
  -1  -9  -3    0.57    0.14
  -1   9  -4    3.83    0.40
  -1  -9  -4    3.33    0.31
   1  -9   4    3.39    0.37
  -1  -9  -4    3.76    0.37
  -1  -9  -4    4.11    0.36
  -1  -9  -4    3.81    0.38
  -1   9  -5    0.52    0.20
   1   9   5    0.42    0.20
  -1  -9  -5    0.18    0.14
   1  -9   5    0.50    0.19
  -1  -9  -5    0.43    0.16
  -1  -9  -5    0.59    0.18
  -1  -9  -5    0.41    0.18
   1   9   6    6.44    0.51
  -1   9  -6    5.84    0.55
   1  -9   6    5.88    0.45
  -1  -9  -6    7.03    0.50
  -1  -9  -6    5.27    0.41
   1  -9   6    5.85    0.55
  -1  -9  -6    6.79    0.48
   1   9   7    1.34    0.32
  -1   9  -7    0.26    0.21
  -1  -9  -7    0.46    0.23
   1  -9   7    0.51    0.25
   1  -9   7    0.69    0.24
   1 -10  -7    1.29    0.29
  -1  10   6    0.09    0.18
   1  10  -6   -0.06    0.14
  -1 -10   6    0.26    0.21
   1 -10  -6    0.36    0.19
   1  10  -5    5.16    0.40
   1 -10  -5    5.07    0.46
  -1 -10   5    5.17    0.50
   1  10  -4    1.21    0.23
  -1 -10   4    1.08    0.24
   1 -10  -4    0.60    0.18
   1  10  -3    2.45    0.28
   1 -10  -3    2.78    0.31
  -1 -10   3    2.90    0.34
   1  10  -2    0.44    0.14
  -1 -10   2    0.24    0.14
   1 -10  -2    0.16    0.12
  -1 -10   1   26.52    0.82
  -1 -10   1   25.48    0.61
  -1 -10   1   24.82    0.84
   1 -10   0   15.52    0.55
   1 -10   0   15.44    0.58
  -1 -10   0   15.21    0.50
  -1 -10  -1    9.32    0.43
  -1 -10  -1    9.16    0.40
   1 -10   1    9.30    0.43
  -1 -10  -1    9.62    0.37
  -1 -10  -2   12.20    0.47
  -1 -10  -2   13.56    0.52
  -1 -10  -2   12.03    0.43
  -1 -10  -2   12.87    0.54
   1 -10   2   12.61    0.53
  -1  10  -3  101.82    1.98
  -1 -10  -3  101.54    1.85
   1 -10   3  102.56    1.95
  -1 -10  -3  100.48    1.91
  -1 -10  -3  100.93    1.75
  -1 -10  -3  102.67    1.74
  -1  10  -4   25.83    0.90
  -1 -10  -4   29.27    0.84
  -1 -10  -4   29.29    0.90
  -1 -10  -4   27.33    0.90
   1 -10   4   27.03    0.89
  -1 -10  -4   28.89    0.79
  -1  10  -5    3.46    0.42
  -1 -10  -5    2.82    0.37
  -1 -10  -5    2.96    0.36
   1 -10   5    2.55    0.34
  -1  10  -6   -0.03    0.16
   1 -10   6   -0.18    0.16
  -1 -10  -6    0.01    0.13
  -1 -10  -6   -0.11    0.16
   1 -10   6    0.16    0.17
   1  11  -6    4.70    0.48
   1 -11  -6    2.86    0.38
   1 -11  -6    3.81    0.43
   1 -11  -6    3.28    0.40
  -1 -11   6    3.69    0.47
   1 -11  -6    4.53    0.44
   1  11  -5    2.68    0.35
  -1 -11   5    3.09    0.41
   1 -11  -5    2.31    0.34
   1  11  -4    9.87    0.52
  -1 -11   4   10.05    0.58
   1 -11  -4   10.86    0.54
   1  11  -3   30.98    0.88
  -1 -11   3   32.98    1.01
   1 -11  -3   30.68    0.90
   1 -11  -2    0.72    0.17
  -1 -11   2    0.66    0.20
  -1 -11   1   57.40    1.34
  -1 -11   1   54.36    1.05
  -1 -11   1   57.21    1.42
   1 -11   0    2.05    0.26
  -1 -11   0    1.77    0.22
   1 -11   0    1.63    0.25
  -1 -11  -1    6.54    0.32
  -1 -11  -1    6.34    0.38
  -1 -11  -1    6.29    0.35
   1 -11   1    6.43    0.39
  -1 -11  -2    7.14    0.34
  -1 -11  -2    6.41    0.41
   1 -11   2    7.17    0.42
  -1 -11  -2    7.04    0.40
  -1  11  -3    2.79    0.34
  -1 -11  -3    3.07    0.35
  -1 -11  -3    3.42    0.36
  -1 -11  -3    2.63    0.30
   1 -11   3    3.54    0.37
  -1  11  -4    0.50    0.19
  -1 -11  -4    0.90    0.24
  -1 -11  -4    0.56    0.22
  -1 -11  -4    0.63    0.19
   1 -11   4    0.81    0.22
  -1  11  -5    1.49    0.29
  -1 -11  -5    1.00    0.23
   1 -11   5    1.20    0.29
  -1 -11  -5    1.63    0.29
  -1  11  -6    2.62    0.40
   1 -11   6    2.53    0.38
  -1 -11  -6    1.99    0.35
   1 -11   6    2.86    0.41
  -1 -11  -6    1.87    0.33
   1  12  -6    0.00    0.17
   1 -12  -6    0.02    0.16
   1 -12  -6    0.32    0.19
   1 -12  -6   -0.18    0.14
  -1 -12   6   -0.14    0.16
   1 -12  -6    0.38    0.20
   1  12  -5    2.39    0.34
   1 -12  -5    2.55    0.35
  -1 -12   5    2.69    0.40
   1  12  -4    7.49    0.47
  -1 -12   4    7.81    0.52
   1 -12  -4    7.59    0.47
   1  12  -3    1.07    0.22
   1 -12  -3    0.94    0.22
  -1 -12   3    1.14    0.26
   1 -12  -2    9.90    0.49
  -1 -12   2    9.89    0.55
  -1 -12   1   -0.05    0.12
  -1 -12   1   -0.05    0.09
  -1 -12   1   -0.03    0.12
   1 -12   0   17.44    0.66
  -1 -12   0   18.07    0.59
   1 -12   0   18.52    0.71
  -1 -12  -1   11.42    0.51
   1 -12   1   10.88    0.52
   1 -12   2    0.03    0.14
  -1 -12  -2   -0.16    0.10
  -1 -12  -2   -0.09    0.12
  -1 -12  -3   58.08    1.36
   1 -12   3   58.18    1.40
  -1 -12  -3   55.93    1.38
  -1  12  -4    1.67    0.30
  -1 -12  -4    2.00    0.31
  -1 -12  -4    1.73    0.30
   1 -12   4    2.13    0.34
  -1  12  -5    3.02    0.40
  -1 -12  -5    3.14    0.40
   1 -12   5    3.91    0.46
  -1 -12  -5    3.75    0.43
   1  13  -5    0.07    0.18
   1 -13  -5    0.11    0.18
   1 -13  -5    0.01    0.15
   1 -13  -5    0.21    0.17
   1 -13  -5   -0.08    0.15
  -1 -13   5    0.05    0.22
   1  13  -4    3.10    0.37
   1 -13  -4    3.16    0.37
  -1 -13   4    2.82    0.39
   1 -13  -3    7.58    0.46
   1 -13  -2    0.07    0.13
  -1 -13   2    0.08    0.16
  -1 -13   1   22.66    0.89
  -1 -13   1   19.63    0.80
  -1 -13   0   -0.02    0.14
   1 -13   0    0.00    0.10
   1 -13   0    0.15    0.14
  -1 -13   0    0.02    0.12
   1 -13   0    0.09    0.10
   1 -13   0    0.20    0.13
  -1 -13   0   -0.08    0.16
   1 -13   0    0.26    0.16
   1 -13   1    1.44    0.26
  -1 -13  -1    1.34    0.23
   1 -13   2    2.80    0.35
  -1 -13  -2    3.07    0.36
   1 -13   3   12.21    0.63
  -1 -13  -3   10.89    0.61
  -1 -13  -3   12.05    0.60
  -1  13  -4    0.64    0.23
  -1 -13  -4    0.44    0.21
  -1 -13  -4    0.88    0.23
   1 -13   4    0.37    0.21
  -1  13  -5    5.84    0.56
  -1 -13  -5    4.92    0.50
  -1 -13  -5    5.44    0.55
   1 -13   5    5.75    0.55
   1 -14  -4   27.57    1.01
   1 -14  -4   27.17    0.97
   1 -14  -4   28.76    0.92
  -1 -14   4   28.58    1.07
   1 -14  -3    2.50    0.32
  -1 -14   3    2.28    0.37
   1 -14  -3    2.66    0.35
   1 -14  -3    3.15    0.36
   1 -14  -3    2.50    0.35
   1 -14  -2    4.45    0.43
   1 -14  -2    4.03    0.38
  -1 -14   2    4.03    0.45
   1 -14  -2    4.55    0.41
   1 -14  -2    4.56    0.42
   1 -14  -1    0.03    0.11
  -1 -14   1   -0.01    0.16
   1 -14  -1   -0.10    0.10
   1 -14  -1   -0.08    0.11
  -1 -14   0   12.00    0.67
   1 -14   0   12.38    0.61
  -1 -14   0   13.08    0.66
   1 -14   0   12.32    0.65
  -1 -14   0   12.59    0.53
  -1 -14  -1    5.90    0.41
   1 -14   1    5.21    0.41
   1 -14   2   13.80    0.66
  -1 -14  -2   14.00    0.65
  -1 -14  -3    4.91    0.50
   1 -14   3    4.35    0.47
   1 -14   4   18.77    0.82
  -1 -14  -4   18.88    0.84
   1 -15  -4    0.33    0.20
  -1 -15   4    0.70    0.25
   1 -15  -4    0.76    0.26
   1 -15  -4    0.57    0.25
   1 -15  -3   -0.06    0.14
   1 -15  -3    0.27    0.19
  -1 -15   3    0.20    0.19
   1 -15  -3   -0.22    0.15
   1 -15  -2    3.62    0.40
  -1 -15   2    3.52    0.45
   1 -15  -2    3.59    0.41
   1 -15  -2    3.09    0.35
  -1 -15   1    4.71    0.50
   1 -15  -1    4.24    0.42
   1 -15  -1    4.28    0.39
   1 -15  -1    3.68    0.34
   1 -15  -1    3.76    0.40
   1 -15   0    5.57    0.51
  -1 -15   0    5.94    0.56
   1 -15   0    6.02    0.48
  -1 -15   0    5.83    0.57
   1 -15   1    0.65    0.23
  -1 -15  -1    0.84    0.22
  -1 -15  -2   18.37    0.78
   1 -15   2   16.92    0.77
  -1 -15  -3    0.20    0.20
   1 -15   3   -0.05    0.18
   1 -16  -3    6.65    0.57
   1 -16  -2    1.87    0.34
  -1 -16   2    1.05    0.30
   1 -16  -2    1.88    0.29
   1 -16  -2    1.11    0.26
   1 -16  -1   -0.18    0.14
   1 -16  -1   -0.08    0.17
  -1 -16   1    0.07    0.18
  -1 -16   0    0.06    0.18
   1 -16   0    0.29    0.20
   1 -16   0    0.02    0.16
  -1 -16   0    0.03    0.19
  -1 -16  -1   -0.12    0.13
   1 -16   1   -0.06    0.17
   1 -16   2    3.80    0.45
  -1 -16  -2    3.34    0.42
   2   0  -8    0.74    0.26
  -2   0   8    1.02    0.29
  -2   0   7    0.16    0.17
   2   0  -7    0.15    0.16
  -2   0   6    0.37    0.16
   2   0  -6    0.09    0.15
   2   0  -5   -0.02    0.11
  -2   0   5    0.05    0.12
  -2   0   4  118.84    2.01
   2   0  -4  119.93    2.04
   2   0  -3    0.01    0.06
  -2   0   3   -0.08    0.08
   2   0  -3    0.00    0.08
  -2   0   3    0.04    0.07
   2   0  -2  253.47    3.33
  -2   0   2  251.21    3.45
   2   0  -2  253.10    3.48
  -2   0   2  247.70    3.31
  -2   0   1   -0.32    0.06
   2   0  -1   -0.22    0.06
   2   0  -1   -0.15    0.06
  -2   0   1   -0.14    0.06
   2   0   0  301.62    4.00
  -2   0   0  310.58    3.92
  -2   0  -1   -0.21    0.07
  -2   0  -1   -0.11    0.06
   2   0   1   -0.11    0.08
   2   0   1   -0.20    0.06
   2   0   2  311.38    4.22
   2   0   2  308.94    4.09
  -2   0  -2  303.33    4.17
  -2   0  -2  304.96    3.98
  -2   0  -3    0.03    0.09
   2   0   3   -0.08    0.08
  -2   0  -3    0.00    0.08
  -2   0  -3   -0.17    0.06
   2   0   3    0.00    0.10
   2   0   4    1.93    0.20
  -2   0  -4    1.86    0.19
   2   0   4    1.70    0.22
  -2   0  -4    1.95    0.24
   2   0   5    0.11    0.09
  -2   0  -5    0.09    0.10
   2   0   5   -0.11    0.11
  -2   0  -5   -0.08    0.09
  -2   0  -6   76.49    1.39
   2   0   6   72.97    1.65
  -2   0  -6   70.27    1.60
   2   0   7   -0.08    0.15
  -2   0  -7   -0.13    0.11
  -2   0  -8   12.96    0.72
   2   0   8   12.19    0.72
   2   1  -8    0.58    0.25
  -2   1   8    0.86    0.25
  -2  -1   8    0.61    0.25
   2  -1  -8    0.62    0.24
   2   1  -7    3.51    0.42
  -2   1   7    4.35    0.46
  -2  -1   7    4.11    0.45
   2  -1  -7    4.47    0.47
   2   1  -6    2.83    0.36
  -2   1   6    3.52    0.38
   2  -1  -6    2.88    0.36
  -2  -1   6    2.75    0.35
  -2   1   5    7.28    0.41
   2   1  -5    7.88    0.44
  -2  -1   5    8.07    0.44
   2  -1  -5    8.43    0.45
  -2   1   4    0.85    0.17
   2   1  -4    0.29    0.12
  -2  -1   4    0.62    0.16
   2  -1  -4    0.52    0.15
   2   1  -3   11.36    0.41
  -2   1   3   12.07    0.40
   2   1  -3   11.03    0.34
   2  -1  -3   11.14    0.29
   2  -1  -3   11.77    0.44
  -2  -1   3   11.43    0.41
  -2  -1   3   11.76    0.35
   2   1  -2   68.50    1.08
   2   1  -2   68.08    1.14
  -2   1   2   67.06    1.09
  -2   1   2   67.60    1.10
  -2  -1   2   66.46    1.06
  -2  -1   2   68.31    1.14
   2  -1  -2   68.01    1.17
   2  -1  -2   67.01    1.02
   2   1  -1   63.51    1.02
  -2   1   1   62.62    0.92
   2   1  -1   65.19    0.99
  -2  -1   1   63.29    0.99
   2  -1  -1   62.98    1.04
   2  -1  -1   63.95    0.99
  -2  -1   1   63.09    1.00
  -2   1   0   98.66    1.27
   2   1   0   95.61    1.42
  -2  -1   0   94.33    1.38
   2  -1   0   95.72    1.42
  -2   1  -1   15.63    0.39
   2   1   1   15.46    0.39
   2   1   1   15.24    0.38
  -2   1  -1   15.37    0.36
  -2  -1  -1   15.16    0.39
  -2  -1  -1   15.21    0.33
   2  -1   1   15.62    0.33
   2  -1   1   15.11    0.40
  -2   1  -2   98.64    1.43
   2   1   2   98.81    1.49
  -2   1  -2   98.48    1.58
  -2   1  -2  100.50    1.47
   2   1   2   97.73    1.57
   2  -1   2   99.38    1.53
  -2  -1  -2   98.53    1.51
  -2  -1  -2   97.62    1.49
   2  -1   2   98.41    1.53
   2   1   3   43.53    0.94
   2   1   3   42.71    0.81
  -2   1  -3   43.05    0.82
  -2   1  -3   43.51    0.79
  -2   1  -3   43.18    0.92
  -2  -1  -3   43.24    0.85
  -2  -1  -3   41.57    0.88
   2  -1   3   40.80    0.89
   2  -1   3   43.17    0.85
  -2   1  -4    1.39    0.21
  -2   1  -4    1.50    0.17
   2   1   4    1.40    0.21
   2   1   4    1.46    0.17
   2  -1   4    1.29    0.20
  -2  -1  -4    1.75    0.20
   2  -1   4    1.50    0.18
  -2  -1  -4    1.30    0.19
  -2  -1  -4    1.38    0.15
   2   1   5    3.26    0.22
  -2   1  -5    3.08    0.32
  -2   1  -5    3.61    0.24
   2   1   5    2.62    0.31
  -2  -1  -5    3.68    0.27
  -2  -1  -5    3.59    0.34
   2  -1   5    3.81    0.27
   2  -1   5    3.17    0.33
   2   1   6    6.08    0.45
  -2   1  -6    6.26    0.44
   2  -1   6    6.47    0.44
  -2  -1  -6    6.35    0.37
  -2  -1  -6    6.48    0.43
   2   1   7    0.78    0.25
  -2   1  -7    0.71    0.22
   2  -1   7    0.77    0.22
  -2  -1  -7    0.42    0.19
   2   1   8   -0.06    0.17
  -2   1  -8    0.14    0.17
  -2  -1  -8   -0.01    0.18
   2  -1   8    0.03    0.17
  -2   2   8    1.68    0.33
   2   2  -8    2.40    0.39
  -2  -2   8    3.08    0.43
   2  -2  -8    1.50    0.34
  -2   2   7   27.52    0.97
   2   2  -7   27.95    1.01
  -2  -2   7   26.78    0.99
   2  -2  -7   28.38    1.02
   2   2  -6   28.46    0.93
  -2   2   6   27.84    0.91
   2  -2  -6   28.25    0.93
  -2  -2   6   27.12    0.92
   2   2  -5   19.20    0.69
  -2   2   5   20.63    0.69
   2  -2  -5   19.72    0.71
  -2  -2   5   20.27    0.71
  -2   2   4   22.08    0.65
   2   2  -4   22.90    0.67
  -2  -2   4   22.30    0.68
   2  -2  -4   23.87    0.71
  -2   2   3   10.44    0.37
   2   2  -3   10.33    0.39
   2   2  -3    9.91    0.34
   2  -2  -3    9.99    0.41
   2  -2  -3    9.82    0.25
  -2  -2   3   10.29    0.40
  -2  -2   3    9.62    0.31
   2   2  -2  161.69    2.31
  -2   2   2  160.50    2.28
  -2   2   2  162.37    2.29
   2   2  -2  157.71    2.29
   2  -2  -2  159.29    2.38
  -2  -2   2  164.68    2.39
   2  -2  -2  159.84    2.17
  -2  -2   2  162.99    2.19
   2   2  -1    6.09    0.20
  -2   2   1    6.48    0.18
   2   2  -1    6.58    0.26
  -2   2   1    6.99    0.26
  -2  -2   1    5.71    0.24
  -2  -2   1    5.74    0.23
   2  -2  -1    6.09    0.23
   2   2   0    3.87    0.20
   2   2   0    3.68    0.11
  -2   2   0    3.76    0.20
  -2  -2   0    3.67    0.19
   2  -2   0    3.49    0.19
  -2   2  -1   22.99    0.53
   2   2   1   23.65    0.50
  -2   2  -1   23.20    0.46
  -2  -2  -1   23.29    0.52
   2  -2   1   23.08    0.43
  -2  -2  -1   23.38    0.42
   2  -2   1   23.49    0.53
  -2   2  -2    5.76    0.29
  -2   2  -2    5.26    0.21
  -2   2  -2    5.75    0.26
   2   2   2    5.99    0.28
   2   2   2    5.76    0.24
   2  -2   2    6.04    0.27
   2  -2   2    6.02    0.25
  -2  -2  -2    6.14    0.27
  -2  -2  -2    5.73    0.24
  -2   2  -3   67.15    1.27
  -2   2  -3   65.22    1.04
   2   2   3   66.96    1.27
   2   2   3   66.67    1.10
   2  -2   3   66.21    1.19
   2  -2   3   63.98    1.21
  -2  -2  -3   64.58    1.17
  -2  -2  -3   65.86    1.17
  -2   2  -4   28.81    0.80
   2   2   4   28.41    0.62
   2   2   4   29.98    0.82
  -2   2  -4   29.21    0.62
  -2  -2  -4   28.29    0.71
  -2  -2  -4   29.35    0.60
   2  -2   4   28.57    0.78
  -2  -2  -4   28.37    0.75
   2  -2   4   29.00    0.71
   2   2   5   69.31    1.19
   2   2   5   70.38    1.53
  -2   2  -5   70.57    1.20
   2  -2   5   70.10    1.33
   2  -2   5   69.64    1.49
  -2  -2  -5   70.24    1.46
  -2  -2  -5   70.40    1.35
   2   2   6   10.72    0.57
  -2   2  -6   11.40    0.57
   2  -2   6   10.16    0.55
  -2  -2  -6   11.59    0.57
  -2  -2  -6   11.33    0.50
   2  -2   6   10.86    0.47
  -2   2  -7    5.25    0.50
   2   2   7    5.54    0.52
   2  -2   7    5.07    0.49
  -2  -2  -7    5.96    0.40
  -2  -2  -7    6.47    0.47
   2   2   8   -0.02    0.17
  -2   2  -8    0.10    0.14
   2  -2   8    0.02    0.17
  -2  -2  -8   -0.03    0.15
   2   3  -8    0.20    0.20
  -2   3   8    0.93    0.27
  -2  -3   8    1.18    0.31
   2  -3  -8    0.54    0.25
   2   3  -7    0.33    0.20
  -2   3   7   -0.01    0.16
  -2  -3   7    0.01    0.15
   2  -3  -7    0.00    0.16
  -2   3   6    4.41    0.41
   2   3  -6    5.17    0.40
   2  -3  -6    6.12    0.45
  -2  -3   6    4.31    0.43
   2   3  -5   83.14    1.66
  -2   3   5   81.81    1.63
   2  -3  -5   81.74    1.69
   2   3  -4    2.91    0.28
  -2   3   4    3.12    0.28
  -2  -3   4    3.15    0.30
   2  -3  -4    3.45    0.32
   2   3  -3   14.37    0.45
   2   3  -3   14.80    0.47
  -2   3   3   14.72    0.45
  -2  -3   3   15.34    0.52
  -2  -3   3   14.47    0.37
   2  -3  -3   13.55    0.49
   2  -3  -3   14.58    0.30
   2   3  -2    6.63    0.26
  -2   3   2    6.65    0.25
  -2   3   2    6.61    0.29
   2   3  -2    6.51    0.28
   2  -3  -2    5.94    0.21
  -2  -3   2    6.77    0.30
   2  -3  -2    6.82    0.31
  -2  -3   2    6.41    0.24
   2   3  -1    1.38    0.15
   2   3  -1    1.78    0.11
  -2   3   1    1.77    0.17
  -2   3   1    1.92    0.11
  -2  -3   1    1.53    0.16
  -2  -3   1    1.48    0.14
  -2  -3   1    1.75    0.17
   2  -3  -1    1.70    0.14
  -2   3   0   32.58    0.62
   2   3   0   33.40    0.66
  -2   3   0   34.22    0.62
   2  -3   0   33.47    0.50
  -2  -3   0   32.45    0.63
   2  -3   0   33.66    0.66
  -2   3  -1   54.20    0.93
  -2   3  -1   51.72    0.97
  -2   3  -1   54.15    0.85
   2   3   1   53.50    0.92
  -2  -3  -1   52.13    0.93
   2  -3   1   52.47    0.84
   2  -3   1   54.24    0.96
  -2  -3  -1   54.12    0.77
  -2   3  -2    2.37    0.15
   2   3   2    2.14    0.21
   2   3   2    2.19    0.16
  -2   3  -2    2.04    0.20
  -2  -3  -2    2.58    0.22
  -2  -3  -2    2.16    0.16
   2  -3   2    2.48    0.17
   2  -3   2    2.10    0.20
   2   3   3    0.21    0.12
   2   3   3    0.56    0.11
  -2   3  -3    0.33    0.13
  -2   3  -3    0.47    0.09
   2  -3   3    0.38    0.12
  -2  -3  -3    0.29    0.10
  -2  -3  -3    0.58    0.13
   2  -3   3    0.39    0.13
  -2   3  -4    1.35    0.22
  -2   3  -4    1.71    0.15
   2   3   4    1.98    0.26
   2   3   4    1.55    0.16
   2  -3   4    1.61    0.22
  -2  -3  -4    1.80    0.22
  -2  -3  -4    1.66    0.22
   2  -3   4    1.79    0.22
   2   3   5    9.73    0.51
  -2   3  -5   10.15    0.51
   2  -3   5   10.30    0.45
  -2  -3  -5   11.23    0.49
  -2  -3  -5   10.02    0.46
   2  -3   5   10.97    0.52
   2   3   6    4.49    0.44
  -2   3  -6    3.80    0.40
  -2  -3  -6    5.22    0.39
   2  -3   6    5.06    0.40
   2  -3   6    4.39    0.33
  -2  -3  -6    4.74    0.35
   2   3   7    3.27    0.41
  -2   3  -7    3.60    0.43
  -2  -3  -7    3.49    0.38
   2  -3   7    3.82    0.43
  -2  -3  -7    3.59    0.42
   2   3   8    0.98    0.29
  -2   3  -8    0.80    0.27
  -2  -3  -8    1.22    0.29
   2  -3   8    1.45    0.32
   2   4  -8    1.60    0.33
  -2   4   8    1.64    0.33
  -2  -4   8    1.79    0.35
   2  -4  -8    2.09    0.39
   2   4  -7    4.65    0.48
  -2   4   7    4.57    0.47
   2  -4  -7    4.99    0.50
  -2  -4   7    5.40    0.53
   2   4  -6    3.52    0.39
  -2   4   6    2.98    0.35
  -2  -4   6    2.95    0.37
   2  -4  -6    2.59    0.34
  -2   4   5   29.36    0.86
   2   4  -5   28.71    0.87
  -2  -4   5   28.92    0.90
   2  -4  -5   29.49    0.89
  -2   4   4    5.04    0.32
   2   4  -4    4.85    0.32
  -2  -4   4    4.07    0.31
   2  -4  -4    4.68    0.33
  -2  -4   4    4.53    0.21
   2   4  -3   44.63    0.93
   2   4  -3   44.47    0.93
  -2   4   3   46.67    0.93
  -2  -4   3   45.20    0.76
   2  -4  -3   45.84    0.70
  -2  -4   3   44.39    1.00
   2   4  -2    2.30    0.22
  -2   4   2    2.06    0.12
  -2   4   2    2.01    0.17
   2   4  -2    2.17    0.16
  -2  -4   2    2.21    0.15
  -2  -4   2    2.13    0.22
   2  -4  -2    1.98    0.14
   2  -4  -2    2.05    0.22
  -2   4   1   22.93    0.54
   2   4  -1   23.29    0.57
   2   4  -1   24.92    0.45
   2  -4  -1   23.44    0.51
  -2  -4   1   23.79    0.63
  -2  -4   1   24.16    0.50
  -2  -4   1   23.27    0.59
  -2   4   0   29.15    0.58
   2   4   0   29.57    0.63
   2  -4   0   29.24    0.49
   2  -4   0   27.72    0.61
   2  -4   0   28.20    0.52
  -2  -4   0   28.55    0.60
   2   4   1   32.02    0.66
  -2   4  -1   31.86    0.72
  -2   4  -1   32.22    0.59
   2  -4   1   31.44    0.59
  -2  -4  -1   32.77    0.49
  -2  -4  -1   32.14    0.69
   2  -4   1   31.81    0.70
   2   4   2   24.83    0.66
  -2   4  -2   25.07    0.67
   2   4   2   26.63    0.57
  -2   4  -2   26.94    0.49
   2  -4   2   25.68    0.58
  -2  -4  -2   26.09    0.52
   2  -4   2   26.61    0.66
  -2  -4  -2   25.07    0.62
   2   4   3    0.20    0.08
   2   4   3    0.10    0.10
  -2   4  -3    0.19    0.11
  -2   4  -3    0.11    0.06
  -2  -4  -3    0.15    0.09
   2  -4   3    0.12    0.11
  -2  -4  -3    0.19    0.10
   2  -4   3    0.14    0.10
   2   4   4   30.13    0.85
   2   4   4   27.48    0.59
  -2   4  -4   28.87    0.85
  -2   4  -4   27.51    0.53
  -2  -4  -4   28.96    0.73
   2  -4   4   27.57    0.77
   2  -4   4   28.74    0.76
  -2  -4  -4   27.20    0.75
  -2   4  -5    5.03    0.37
   2   4   5    5.33    0.40
   2  -4   5    5.33    0.34
  -2  -4  -5    5.16    0.34
   2  -4   5    5.28    0.38
  -2  -4  -5    5.40    0.37
   2   4   6    2.41    0.34
  -2   4  -6    2.15    0.33
  -2  -4  -6    1.75    0.27
   2  -4   6    1.99    0.31
   2  -4   6    1.75    0.26
  -2  -4  -6    2.04    0.29
  -2   4  -7   34.06    1.16
   2   4   7   38.39    1.24
  -2  -4  -7   35.82    1.04
  -2  -4  -7   37.12    1.14
   2  -4   7   38.71    1.21
  -2   5   8    5.38    0.55
   2  -5  -8    4.97    0.55
  -2  -5   8    5.74    0.59
  -2   5   7    0.32    0.19
   2   5  -7    0.01    0.16
   2  -5  -7    0.08    0.16
  -2  -5   7   -0.09    0.15
   2   5  -6    0.12    0.16
  -2   5   6   -0.05    0.13
  -2  -5   6   -0.09    0.13
   2  -5  -6    0.06    0.14
  -2   5   5    1.08    0.21
   2   5  -5    0.67    0.18
   2  -5  -5    0.73    0.20
  -2  -5   5    0.59    0.20
   2   5  -4   10.35    0.46
  -2   5   4   10.77    0.45
   2  -5  -4    9.92    0.48
  -2  -5   4   10.60    0.50
  -2  -5   4   10.78    0.30
   2   5  -3   16.98    0.51
  -2   5   3   15.79    0.50
   2  -5  -3   15.75    0.55
   2  -5  -3   16.58    0.34
  -2  -5   3   16.56    0.58
  -2  -5   3   16.50    0.38
   2   5  -2    4.96    0.29
   2   5  -2    5.30    0.24
  -2   5   2    4.77    0.24
  -2  -5   2    4.55    0.28
  -2  -5   2    4.37    0.21
   2  -5  -2    5.22    0.30
   2  -5  -2    4.41    0.20
   2   5  -1   10.09    0.26
   2   5  -1    9.05    0.35
  -2  -5   1    8.46    0.36
   2  -5  -1    9.35    0.31
  -2  -5   1    9.02    0.30
  -2  -5   1    9.73    0.40
  -2   5   0   41.77    0.77
   2   5   0   41.16    0.83
   2  -5   0   41.41    0.70
  -2  -5   0   40.64    0.78
   2  -5   0   40.44    0.74
   2  -5   0   41.32    0.82
  -2   5  -1   86.95    1.27
   2   5   1   86.83    1.39
  -2  -5  -1   84.13    1.41
  -2  -5  -1   84.60    1.17
   2  -5   1   85.36    1.46
   2  -5   1   85.91    1.33
   2   5   2   37.29    0.73
  -2   5  -2   36.94    0.62
  -2   5  -2   36.12    0.86
  -2  -5  -2   36.16    0.66
   2  -5   2   35.38    0.74
   2  -5   2   36.42    0.83
  -2  -5  -2   35.07    0.80
   2   5   3    8.00    0.41
  -2   5  -3    7.70    0.39
  -2   5  -3    7.99    0.23
   2   5   3    8.00    0.30
  -2  -5  -3    8.25    0.38
   2  -5   3    8.09    0.36
  -2  -5  -3    7.96    0.31
   2  -5   3    8.00    0.38
  -2   5  -4    4.68    0.34
   2   5   4    4.76    0.23
   2   5   4    5.04    0.37
  -2  -5  -4    5.43    0.31
   2  -5   4    4.87    0.33
  -2  -5  -4    5.03    0.33
   2  -5   4    5.36    0.34
  -2   5  -5   32.64    1.01
   2   5   5   34.18    1.03
   2  -5   5   34.68    0.93
  -2  -5  -5   34.26    0.93
  -2  -5  -5   36.21    0.92
   2  -5   5   33.14    0.95
   2   5   6   24.80    0.93
  -2   5  -6   26.10    0.95
   2  -5   6   26.89    0.84
  -2  -5  -6   27.19    0.87
  -2  -5  -6   26.41    0.86
   2  -5   6   27.21    0.92
   2   5   7    0.14    0.18
  -2   5  -7   -0.08    0.13
   2  -5   7    0.06    0.18
  -2  -5  -7   -0.07    0.15
  -2  -5  -7    0.13    0.16
  -2   6   7   13.37    0.68
   2   6  -7   14.15    0.72
   2  -6  -7   14.32    0.74
  -2  -6   7   15.14    0.76
   2   6  -6    0.20    0.16
  -2   6   6   -0.16    0.12
   2  -6  -6    0.02    0.14
  -2  -6   6    0.12    0.15
   2   6  -5    8.29    0.46
  -2   6   5    8.39    0.46
  -2  -6   5    8.74    0.52
   2  -6  -5    9.02    0.51
   2   6  -4   80.50    1.56
  -2   6   4   82.47    1.58
   2  -6  -4   81.62    1.64
  -2  -6   4   82.35    1.67
  -2   6   3   15.34    0.50
   2   6  -3   16.00    0.50
  -2  -6   3   15.49    0.37
   2  -6  -3   16.28    0.57
   2  -6  -3   15.54    0.36
  -2  -6   3   15.97    0.58
   2   6  -2   25.54    0.69
   2   6  -2   26.56    0.60
   2  -6  -2   25.58    0.55
   2  -6  -2   26.11    0.72
  -2  -6   2   27.98    0.74
  -2  -6   2   26.07    0.53
   2   6  -1    5.53    0.31
   2   6  -1    5.71    0.21
  -2  -6   1    5.36    0.31
   2  -6  -1    5.99    0.27
  -2  -6   1    5.61    0.34
  -2  -6   1    5.53    0.25
   2   6   0   23.30    0.60
  -2  -6   0   22.32    0.56
   2  -6   0   23.12    0.59
   2  -6   0   22.11    0.52
   2  -6   0   22.36    0.50
   2   6   1    1.06    0.15
  -2   6  -1    0.92    0.12
   2  -6   1    0.99    0.17
   2  -6   1    0.79    0.12
  -2  -6  -1    1.06    0.08
  -2  -6  -1    1.06    0.16
   2   6   2   16.56    0.46
  -2   6  -2   16.90    0.37
  -2   6  -2   16.49    0.56
  -2  -6  -2   16.47    0.39
   2  -6   2   16.45    0.48
   2  -6   2   16.25    0.55
  -2  -6  -2   15.81    0.52
  -2   6  -3    4.47    0.33
   2   6   3    4.78    0.34
  -2   6  -3    4.77    0.16
   2   6   3    4.55    0.24
  -2  -6  -3    4.48    0.31
   2  -6   3    4.48    0.31
  -2  -6  -3    4.57    0.24
   2  -6   3    4.36    0.29
  -2   6  -4    7.47    0.45
   2   6   4    6.92    0.42
   2  -6   4    6.93    0.40
   2  -6   4    6.74    0.41
  -2  -6  -4    6.68    0.34
  -2  -6  -4    7.45    0.42
  -2   6  -5   18.09    0.74
   2   6   5   19.30    0.78
  -2  -6  -5   18.24    0.69
   2  -6   5   19.27    0.69
  -2  -6  -5   20.51    0.67
   2  -6   5   20.64    0.74
  -2   6  -6    0.70    0.22
   2   6   6    0.89    0.25
  -2  -6  -6    0.63    0.20
   2  -6   6    0.50    0.20
  -2  -6  -6    0.67    0.22
   2  -6   6    0.80    0.21
  -2   6  -7    1.89    0.34
   2   6   7    1.14    0.28
   2  -6   7    1.35    0.27
  -2  -6  -7    1.63    0.30
  -2  -6  -7    1.57    0.29
   2  -6   7    2.35    0.37
   2   7  -7    1.85    0.34
  -2   7   7    1.57    0.31
   2  -7  -7    2.30    0.37
  -2  -7   7    2.17    0.38
  -2   7   6    8.97    0.53
   2   7  -6    8.10    0.51
   2  -7  -6    9.33    0.55
  -2  -7   6    8.32    0.55
  -2   7   5   37.03    1.03
   2   7  -5   37.61    1.04
  -2  -7   5   35.86    1.09
   2  -7  -5   39.17    1.11
   2   7  -4   -0.01    0.11
  -2   7   4    0.07    0.12
  -2  -7   4    0.31    0.15
   2  -7  -4    0.19    0.13
  -2   7   3    8.82    0.40
   2   7  -3    9.72    0.39
  -2  -7   3    9.19    0.47
   2  -7  -3   10.24    0.47
  -2  -7   3    9.37    0.28
   2  -7  -3    9.48    0.29
   2   7  -2   11.64    0.38
   2  -7  -2   12.30    0.49
  -2  -7   2   12.17    0.35
  -2  -7   2   11.95    0.49
   2  -7  -2   12.07    0.37
   2   7  -1   14.07    0.51
   2   7  -1   15.57    0.38
   2  -7  -1   15.32    0.46
  -2  -7   1   15.39    0.57
  -2  -7   1   14.58    0.41
  -2  -7   1   14.67    0.53
   2   7   0    1.49    0.20
   2  -7   0    1.44    0.15
   2  -7   0    1.22    0.15
  -2  -7   0    1.32    0.17
   2  -7   0    1.70    0.20
   2   7   1   -0.03    0.08
   2  -7   1    0.16    0.10
   2  -7   1    0.24    0.09
  -2  -7  -1    0.19    0.11
  -2  -7  -1    0.12    0.06
  -2   7  -2    2.44    0.27
   2   7   2    2.93    0.22
  -2  -7  -2    2.47    0.25
  -2  -7  -2    2.61    0.16
   2  -7   2    2.65    0.23
   2  -7   2    2.23    0.26
  -2   7  -3   72.39    1.52
   2   7   3   75.15    1.25
  -2  -7  -3   71.64    1.43
   2  -7   3   73.39    1.48
  -2  -7  -3   72.35    1.25
   2  -7   3   71.07    1.39
  -2   7  -4   15.89    0.65
   2   7   4   15.38    0.66
  -2  -7  -4   15.60    0.52
   2  -7   4   16.37    0.64
  -2  -7  -4   15.85    0.62
   2  -7   4   16.36    0.61
  -2   7  -5   11.39    0.60
   2  -7   5   11.87    0.58
   2  -7   5   12.41    0.58
  -2  -7  -5   13.39    0.61
  -2  -7  -5   13.29    0.54
  -2   7  -6    1.64    0.31
   2   7   6    1.10    0.26
   2  -7   6    1.80    0.31
   2  -7   6    1.11    0.25
  -2  -7  -6    1.12    0.23
  -2  -7  -6    1.01    0.24
  -2   7  -7    3.26    0.44
   2   7   7    2.90    0.42
   2  -7   7    3.04    0.42
  -2  -7  -7    3.53    0.43
   2  -7   7    3.23    0.39
  -2   8   7    2.91    0.40
   2   8  -7    2.90    0.41
   2  -8  -7    2.83    0.40
  -2  -8   7    3.85    0.48
  -2   8   6    1.77    0.30
   2   8  -6    1.53    0.29
   2  -8  -6    1.48    0.28
  -2  -8   6    2.03    0.34
  -2   8   5    6.53    0.43
   2   8  -5    7.43    0.45
  -2  -8   5    7.22    0.48
   2  -8  -5    6.43    0.45
   2   8  -4   -0.14    0.10
  -2   8   4    0.09    0.12
   2  -8  -4    0.01    0.13
  -2  -8   4    0.18    0.16
   2   8  -3    0.34    0.12
   2  -8  -3    0.35    0.15
   2  -8  -3    0.40    0.10
  -2  -8   3    0.41    0.16
   2   8  -2   78.67    1.34
  -2  -8   2   77.20    1.22
  -2  -8   2   78.70    1.56
   2  -8  -2   77.24    1.53
   2  -8  -2   77.66    1.31
   2   8  -1   17.24    0.58
  -2  -8   1   17.16    0.60
   2  -8  -1   16.86    0.52
  -2  -8   1   18.07    0.65
  -2  -8   1   17.38    0.47
   2   8   0    0.00    0.09
   2  -8   0    0.04    0.10
  -2  -8   0    0.10    0.09
   2  -8   0   -0.06    0.08
   2  -8   0   -0.01    0.07
   2   8   1   12.56    0.46
  -2  -8  -1   12.19    0.30
   2  -8   1   11.52    0.48
   2  -8   1   12.21    0.41
  -2  -8  -1   11.86    0.46
   2   8   2    0.09    0.09
  -2   8  -2    0.12    0.10
  -2  -8  -2    0.16    0.07
  -2  -8  -2    0.12    0.10
   2  -8   2    0.06    0.10
   2  -8   2    0.12    0.10
   2   8   3    1.89    0.20
  -2   8  -3    1.36    0.25
   2  -8   3    2.09    0.27
  -2  -8  -3    1.62    0.25
  -2  -8  -3    1.93    0.19
   2  -8   3    1.73    0.23
  -2   8  -4   65.14    1.52
   2  -8   4   66.67    1.42
  -2  -8  -4   67.21    1.29
  -2  -8  -4   64.89    1.44
   2  -8   4   65.01    1.48
   2   8   5    1.94    0.31
  -2   8  -5    3.29    0.40
  -2  -8  -5    3.06    0.31
   2  -8   5    2.85    0.36
  -2  -8  -5    2.28    0.33
   2  -8   5    2.96    0.35
   2   8   6    1.72    0.32
  -2   8  -6    1.81    0.32
   2  -8   6    1.55    0.31
  -2  -8  -6    2.03    0.32
   2  -8   6    2.51    0.34
   2   8   7    0.20    0.20
  -2   8  -7   -0.21    0.16
   2  -8   7    0.24    0.20
  -2  -8  -7    0.35    0.21
   2  -8   7    0.25    0.19
  -2   9   7   -0.03    0.17
   2   9  -7    0.26    0.18
   2  -9  -7   -0.02    0.17
  -2  -9   7    0.06    0.19
  -2   9   6    4.33    0.45
   2   9  -6    4.25    0.45
  -2  -9   6    4.45    0.49
   2  -9  -6    4.77    0.49
   2   9  -5    2.62    0.32
  -2   9   5    2.10    0.30
   2  -9  -5    2.46    0.34
  -2  -9   5    3.07    0.38
   2   9  -4   10.56    0.49
  -2  -9   4    9.54    0.54
   2  -9  -4   10.88    0.55
   2   9  -3    3.60    0.27
   2  -9  -3    3.21    0.34
  -2  -9   3    3.42    0.37
   2   9  -2    3.06    0.23
  -2  -9   2    3.53    0.35
   2  -9  -2    3.83    0.26
  -2  -9   2    2.86    0.20
   2  -9  -2    3.37    0.33
  -2  -9   1   14.28    0.57
   2  -9  -1   13.93    0.49
  -2  -9   1   14.18    0.61
  -2  -9   1   13.33    0.44
  -2  -9   0   59.81    1.17
   2  -9   0   62.44    1.27
   2  -9   0   63.39    1.25
   2  -9   0   62.11    1.18
   2   9   1    6.07    0.33
  -2  -9  -1    5.83    0.23
  -2  -9  -1    5.86    0.33
   2  -9   1    5.78    0.36
   2  -9   1    6.42    0.33
   2   9   2   14.40    0.50
  -2  -9  -2   13.95    0.39
   2  -9   2   13.79    0.58
   2  -9   2   13.12    0.49
  -2  -9  -2   14.71    0.56
  -2   9  -3    1.63    0.26
   2   9   3    1.94    0.22
  -2  -9  -3    1.57    0.24
   2  -9   3    1.42    0.24
   2  -9   3    1.99    0.25
  -2   9  -4   12.87    0.63
   2  -9   4   13.62    0.63
   2  -9   4   13.02    0.57
  -2  -9  -4   13.06    0.61
  -2   9  -5    0.39    0.20
   2  -9   5    0.19    0.16
   2  -9   5    0.35    0.19
  -2  -9  -5    0.47    0.21
   2   9   6    1.08    0.28
  -2   9  -6    1.08    0.29
   2  -9   6    1.17    0.27
   2  -9   6    0.86    0.25
  -2  -9  -6    1.11    0.28
   2  10  -6    0.14    0.17
  -2  10   6    0.40    0.20
  -2 -10   6   -0.33    0.10
   2 -10  -6    0.29    0.19
   2  10  -5   15.44    0.65
  -2 -10   5   14.44    0.73
   2 -10  -5   15.51    0.71
   2  10  -4    5.50    0.37
   2 -10  -4    5.26    0.40
  -2 -10   4    4.65    0.46
   2  10  -3   34.30    0.87
   2 -10  -3   32.75    0.96
  -2 -10   3   33.38    1.02
   2  10  -2    0.07    0.10
   2 -10  -2   -0.03    0.10
   2 -10  -2    0.06    0.11
  -2 -10   2    0.09    0.10
  -2 -10   2    0.01    0.13
  -2 -10   1    3.59    0.25
   2 -10  -1    3.76    0.28
  -2 -10   1    3.47    0.39
  -2 -10   1    3.89    0.38
   2 -10   0   44.18    1.06
   2 -10   0   44.87    0.99
   2 -10   0   45.50    1.05
  -2 -10   0   44.93    0.99
   2 -10   1   26.48    0.73
  -2 -10  -1   27.21    0.76
   2 -10   1   26.34    0.81
   2 -10   2    0.12    0.11
   2 -10   2    0.30    0.15
  -2 -10  -2    0.19    0.14
  -2  10  -3   29.09    0.94
   2 -10   3   28.86    0.93
   2 -10   3   28.85    0.85
  -2 -10  -3   29.83    0.91
  -2  10  -4    0.10    0.17
   2 -10   4    0.17    0.15
   2 -10   4    0.07    0.15
  -2 -10  -4    0.05    0.14
  -2  10  -5    1.03    0.28
  -2 -10  -5    1.38    0.26
   2 -10   5    1.80    0.31
   2 -10   5    1.15    0.25
  -2  10  -6    0.16    0.19
   2 -10   6    0.46    0.20
   2 -10   6    0.81    0.25
  -2 -10  -6    0.20    0.19
   2  11  -6    0.06    0.17
  -2 -11   6    0.48    0.22
   2 -11  -6    0.52    0.21
   2  11  -5   -0.08    0.13
   2 -11  -5    0.36    0.19
  -2 -11   5    0.16    0.18
   2  11  -4   13.36    0.57
  -2 -11   4   12.80    0.66
   2 -11  -4   14.15    0.65
   2  11  -3   17.49    0.62
  -2 -11   3   17.19    0.73
   2 -11  -3   17.88    0.70
   2 -11  -2    0.63    0.16
   2 -11  -2    0.75    0.20
  -2 -11   2    0.51    0.20
  -2 -11   1    3.89    0.43
   2 -11  -1    4.24    0.31
  -2 -11   1    4.31    0.42
  -2 -11   1    4.05    0.28
   2 -11   0    3.17    0.33
   2 -11   0    3.41    0.31
   2 -11   0    3.04    0.31
  -2 -11   0    3.12    0.30
   2 -11   1    8.81    0.48
   2 -11   1    8.83    0.43
  -2 -11  -1    9.00    0.45
   2 -11   2   14.42    0.57
  -2 -11  -2   14.08    0.60
   2 -11   2   14.12    0.63
  -2 -11  -3   10.26    0.55
   2 -11   3    9.82    0.49
   2 -11   3   10.01    0.55
  -2  11  -4    6.10    0.46
   2 -11   4    6.64    0.44
  -2 -11  -4    5.22    0.49
   2 -11   4    6.79    0.49
  -2  11  -5    2.09    0.34
  -2 -11  -5    2.05    0.33
   2 -11   5    2.36    0.35
   2 -11   5    2.32    0.37
  -2  11  -6    5.40    0.57
   2 -11   6    5.61    0.54
   2 -11   6    5.08    0.54
  -2 -11  -6    4.65    0.51
   2  12  -5    0.43    0.20
   2 -12  -5    0.19    0.18
  -2 -12   5    0.54    0.23
  -2 -12   4   14.18    0.72
   2 -12  -4   13.97    0.66
   2 -12  -3    0.72    0.20
  -2 -12   3    0.68    0.22
   2 -12  -2    3.52    0.38
  -2 -12   2    3.63    0.41
   2 -12  -2    3.71    0.33
  -2 -12   1    2.08    0.31
  -2 -12   1    1.98    0.23
   2 -12  -1    2.26    0.28
  -2 -12   1    2.47    0.37
   2 -12   0    5.19    0.37
   2 -12   0    5.75    0.38
  -2 -12   0    5.16    0.35
   2 -12   0    4.91    0.37
   2 -12   1    0.75    0.21
  -2 -12  -1    0.50    0.17
   2 -12   1    0.50    0.16
   2 -12   2    5.13    0.37
  -2 -12  -2    4.95    0.44
   2 -12   2    5.48    0.49
   2 -12   3    9.12    0.49
  -2 -12  -3    9.75    0.54
   2 -12   3    9.35    0.56
  -2  12  -4    3.73    0.45
   2 -12   4    4.07    0.47
  -2 -12  -4    3.76    0.43
   2 -12   4    4.88    0.46
  -2  12  -5    1.18    0.30
   2 -12   5    1.07    0.27
   2 -12   5    0.60    0.22
  -2 -12  -5    0.46    0.21
  -2 -13   5    0.08    0.16
   2 -13  -5    0.23    0.19
   2 -13  -4    0.67    0.22
  -2 -13   4    0.23    0.21
  -2 -13   3   -0.04    0.14
   2 -13  -3    0.21    0.15
  -2 -13   2    7.33    0.50
   2 -13  -2    7.77    0.48
   2 -13  -2    7.85    0.42
  -2 -13   1   26.75    0.96
   2 -13  -1   25.98    0.83
  -2 -13   1   24.51    0.96
  -2 -13   0    0.61    0.23
  -2 -13   0    0.57    0.21
   2 -13   0    0.89    0.22
   2 -13   0    0.46    0.17
  -2 -13   0    1.17    0.21
   2 -13   0    0.61    0.20
   2 -13   1    1.66    0.29
   2 -13   1    1.22    0.23
  -2 -13  -1    2.03    0.29
  -2 -13  -2    2.63    0.34
   2 -13   2    3.15    0.36
   2 -13   2    2.27    0.34
   2 -13   3   15.18    0.74
  -2 -13  -3   16.31    0.73
   2 -13   3   14.84    0.66
   2 -13   4    7.79    0.51
  -2 -13  -4    6.30    0.56
   2 -13   4    5.86    0.55
  -2  13  -5    2.54    0.42
   2 -13   5    3.28    0.42
  -2 -13  -5    2.88    0.42
   2 -13   5    3.20    0.44
   2 -14  -4    4.27    0.46
  -2 -14   4    4.53    0.52
   2 -14  -3    4.55    0.46
  -2 -14   3    3.83    0.47
  -2 -14   2    9.38    0.59
   2 -14  -2    8.77    0.53
   2 -14  -1    1.27    0.25
  -2 -14   1    0.46    0.21
  -2 -14   1    0.78    0.24
   2 -14  -1    1.18    0.24
   2 -14  -1    1.20    0.23
  -2 -14   0    9.13    0.57
  -2 -14   0    9.86    0.49
   2 -14   0   10.01    0.53
   2 -14   0   10.43    0.56
  -2 -14   0    9.26    0.61
   2 -14   1    4.19    0.44
   2 -14   1    3.51    0.38
  -2 -14  -1    4.38    0.43
   2 -14   2    7.72    0.54
  -2 -14  -2    9.81    0.55
   2 -14   2    8.17    0.50
  -2 -14  -3    2.55    0.36
   2 -14   3    3.11    0.38
   2 -14   3    2.04    0.34
   2 -14   4    0.67    0.26
  -2 -14  -4    1.11    0.28
   2 -14   4    0.73    0.24
  -2 -15   3   14.31    0.78
   2 -15  -2    6.26    0.47
  -2 -15   2    5.73    0.55
  -2 -15   1    1.19    0.29
   2 -15  -1    0.91    0.23
   2 -15   0    1.40    0.27
  -2 -15   0    1.60    0.31
  -2 -15   0    1.56    0.33
  -2 -15  -1    2.20    0.32
   2 -15   1    2.02    0.34
   2 -15   2    1.13    0.28
  -2 -15  -2    1.77    0.32
  -2 -15  -3    1.92    0.34
   2 -15   3    1.48    0.31
  -2 -16   2    0.93    0.29
   2 -16  -2    0.60    0.22
   2 -16  -1    2.92    0.38
  -2 -16   1    2.64    0.40
   2 -16  -1    3.77    0.44
  -2 -16   0    2.72    0.41
   2 -16   0    3.32    0.41
  -2 -16   0    3.54    0.49
  -2 -16  -1    2.37    0.35
   2 -16   1    1.93    0.34
   2 -16   2    6.38    0.60
  -2 -16  -2    7.78    0.54
  -3   0   8    1.21    0.30
   3   0  -8    0.66    0.26
  -3   0   7   -0.07    0.15
   3   0  -7    0.00    0.14
  -3   0   6   15.90    0.67
   3   0  -6   15.78    0.70
  -3   0   5   -0.01    0.12
   3   0  -5   -0.11    0.11
  -3   0   4   45.57    0.95
   3   0  -4   45.67    1.06
  -3   0   4   44.80    1.01
   3   0  -4   45.94    0.87
  -3   0   3   -0.06    0.08
   3   0  -3    0.09    0.08
   3   0  -3   -0.11    0.08
  -3   0   3   -0.01    0.08
  -3   0   2   10.21    0.32
  -3   0   2   10.49    0.37
   3   0  -2    9.81    0.34
   3   0  -2   10.00    0.37
   3   0  -1   -0.05    0.08
  -3   0   1   -0.12    0.06
  -3   0   1   -0.03    0.08
   3   0  -1   -0.06    0.08
  -3   0   0  279.48    3.73
   3   0   0  282.82    3.83
   3   0   1    0.02    0.06
   3   0   1   -0.05    0.09
  -3   0  -1   -0.06    0.07
   3   0   2   38.74    0.82
  -3   0  -2   36.73    0.78
  -3   0  -2   38.91    0.79
   3   0   2   37.98    0.77
  -3   0  -3    0.06    0.09
   3   0   3    0.06    0.09
  -3   0  -3    0.00    0.08
   3   0   3    0.13    0.10
  -3   0  -4    8.77    0.42
  -3   0  -4    8.89    0.39
   3   0   4    8.53    0.42
   3   0   4    8.94    0.39
  -3   0  -4    8.37    0.36
   3   0   5   -0.06    0.12
  -3   0  -5    0.13    0.12
   3   0   5   -0.05    0.10
  -3   0  -5   -0.04    0.11
   3   0   6   19.13    0.77
  -3   0  -6   18.15    0.62
  -3   0  -6   18.59    0.74
  -3   0  -7   -0.03    0.15
   3   0   7   -0.01    0.14
   3   1  -8    6.92    0.64
  -3   1   8    7.14    0.56
   3  -1  -8    5.94    0.58
  -3  -1   8    7.60    0.57
  -3   1   7    2.09    0.33
   3   1  -7    1.46    0.30
  -3  -1   7    2.24    0.35
   3  -1  -7    1.11    0.26
  -3   1   6   19.21    0.74
   3   1  -6   18.91    0.77
  -3  -1   6   19.43    0.75
   3  -1  -6   19.13    0.78
   3   1  -5   14.77    0.60
  -3   1   5   13.34    0.55
  -3  -1   5   13.74    0.57
   3  -1  -5   14.30    0.62
   3   1  -4   16.37    0.47
  -3   1   4   15.61    0.53
   3   1  -4   15.09    0.56
  -3  -1   4   15.68    0.56
   3  -1  -4   15.43    0.41
  -3  -1   4   14.76    0.48
   3  -1  -4   15.54    0.58
   3   1  -3   16.56    0.47
   3   1  -3   17.82    0.54
  -3   1   3   16.86    0.48
  -3   1   3   17.15    0.52
  -3  -1   3   16.45    0.51
   3  -1  -3   17.38    0.56
   3  -1  -3   17.15    0.44
  -3  -1   3   16.75    0.48
   3   1  -2    2.08    0.19
  -3   1   2    1.85    0.15
   3   1  -2    2.15    0.19
  -3   1   2    1.95    0.19
  -3  -1   2    2.01    0.18
   3  -1  -2    2.09    0.18
  -3  -1   2    2.02    0.19
   3  -1  -2    1.95    0.20
   3   1  -1    6.41    0.28
   3   1  -1    6.52    0.24
  -3   1   1    6.35    0.18
  -3  -1   1    6.30    0.24
   3  -1  -1    6.51    0.28
  -3  -1   1    6.33    0.28
   3  -1  -1    6.49    0.28
  -3   1   0    0.14    0.08
   3   1   0    0.09    0.10
  -3  -1   0   -0.03    0.08
   3  -1   0   -0.02    0.08
   3   1   1    0.25    0.10
  -3   1  -1    0.16    0.09
  -3  -1  -1    0.27    0.08
   3  -1   1    0.34    0.12
  -3  -1  -1    0.26    0.11
   3  -1   1    0.29    0.07
  -3   1  -2    0.62    0.13
  -3   1  -2    0.58    0.13
   3   1   2    0.57    0.12
   3   1   2    0.67    0.14
  -3  -1  -2    0.75    0.12
   3  -1   2    0.66    0.13
  -3  -1  -2    0.64    0.13
   3  -1   2    0.79    0.13
   3   1   3    6.66    0.32
   3   1   3    6.43    0.33
  -3   1  -3    6.59    0.30
  -3   1  -3    6.15    0.33
  -3   1  -3    6.79    0.31
  -3  -1  -3    7.02    0.33
   3  -1   3    6.59    0.33
  -3  -1  -3    6.92    0.33
   3  -1   3    6.68    0.33
   3   1   4    7.60    0.40
   3   1   4    7.43    0.34
  -3   1  -4    7.62    0.34
  -3   1  -4    7.88    0.41
  -3  -1  -4    8.44    0.35
   3  -1   4    7.86    0.37
  -3  -1  -4    7.47    0.38
  -3  -1  -4    8.49    0.39
   3  -1   4    7.91    0.40
  -3   1  -5    5.89    0.40
   3   1   5    5.60    0.32
   3   1   5    4.85    0.37
  -3   1  -5    5.56    0.32
   3  -1   5    6.02    0.36
  -3  -1  -5    5.61    0.37
   3  -1   5    5.45    0.38
  -3  -1  -5    5.15    0.34
   3   1   6   19.67    0.79
  -3   1  -6   20.33    0.79
   3  -1   6   21.67    0.81
  -3  -1  -6   20.16    0.76
  -3  -1  -6   20.75    0.69
  -3   1  -7   10.69    0.62
   3   1   7   11.24    0.64
  -3  -1  -7   10.15    0.59
   3  -1   7   12.50    0.67
   3   2  -8    4.15    0.51
  -3   2   8    4.21    0.48
   3  -2  -8    4.25    0.50
  -3  -2   8    4.76    0.53
   3   2  -7    1.60    0.31
  -3   2   7    1.63    0.30
   3  -2  -7    1.23    0.27
  -3  -2   7    1.32    0.30
  -3   2   6   -0.04    0.13
   3   2  -6   -0.17    0.10
  -3  -2   6   -0.04    0.14
   3  -2  -6   -0.01    0.12
  -3   2   5    3.16    0.31
   3   2  -5    3.45    0.35
  -3  -2   5    3.64    0.36
   3  -2  -5    4.16    0.40
   3   2  -4    7.66    0.39
  -3   2   4    5.89    0.33
   3   2  -4    6.47    0.32
   3  -2  -4    6.51    0.24
  -3  -2   4    6.33    0.36
   3  -2  -4    6.99    0.40
  -3  -2   4    6.76    0.32
   3   2  -3   13.39    0.44
  -3   2   3   13.44    0.42
   3   2  -3   14.78    0.48
  -3   2   3   14.06    0.48
  -3  -2   3   13.13    0.42
  -3  -2   3   13.96    0.48
   3  -2  -3   13.81    0.38
   3  -2  -3   13.37    0.49
   3   2  -2   53.65    1.03
   3   2  -2   56.91    1.01
  -3   2   2   56.74    0.93
  -3   2   2   54.40    1.03
   3  -2  -2   56.25    1.09
  -3  -2   2   54.54    0.98
  -3  -2   2   54.67    1.03
   3  -2  -2   55.94    0.96
  -3   2   1   11.63    0.39
   3   2  -1   10.60    0.37
  -3   2   1   11.14    0.23
   3   2  -1   11.52    0.31
   3  -2  -1   11.12    0.36
  -3  -2   1   11.38    0.35
  -3  -2   1   10.80    0.36
   3   2   0   10.37    0.37
  -3   2   0   10.24    0.34
  -3  -2   0   10.26    0.35
   3  -2   0   10.29    0.36
   3   2   1    2.71    0.21
  -3   2  -1    2.86    0.20
  -3  -2  -1    3.01    0.22
   3  -2   1    2.62    0.14
   3  -2   1    2.75    0.24
  -3  -2  -1    2.69    0.14
   3   2   2   44.02    0.88
  -3   2  -2   43.37    0.81
   3   2   2   42.98    0.90
  -3   2  -2   43.01    0.87
  -3   2  -2   43.24    0.92
   3  -2   2   44.00    0.91
   3  -2   2   42.95    0.82
  -3  -2  -2   43.76    0.89
  -3  -2  -2   44.74    0.81
  -3   2  -3   45.80    1.03
   3   2   3   45.34    1.00
   3   2   3   45.32    0.92
  -3   2  -3   45.74    0.94
  -3   2  -3   45.05    0.86
  -3  -2  -3   46.60    0.96
  -3  -2  -3   44.07    0.91
   3  -2   3   44.56    0.97
   3  -2   3   44.46    0.94
   3   2   4   20.03    0.57
  -3   2  -4   19.76    0.67
  -3   2  -4   19.79    0.54
   3   2   4   20.05    0.68
  -3  -2  -4   20.03    0.62
   3  -2   4   19.41    0.63
  -3  -2  -4   19.21    0.61
   3  -2   4   20.76    0.63
  -3   2  -5    4.69    0.36
   3   2   5    5.03    0.38
   3   2   5    4.56    0.28
  -3   2  -5    5.31    0.30
  -3  -2  -5    5.19    0.35
  -3  -2  -5    5.04    0.35
   3  -2   5    4.85    0.33
  -3  -2  -5    4.46    0.27
   3  -2   5    5.35    0.37
   3   2   6   11.05    0.59
  -3   2  -6   10.87    0.57
  -3  -2  -6   10.45    0.54
  -3  -2  -6   10.63    0.51
   3  -2   6    9.81    0.55
   3  -2   6   10.70    0.50
  -3   2  -7    7.15    0.51
   3   2   7    6.89    0.52
  -3  -2  -7    7.39    0.51
   3  -2   7    7.36    0.53
  -3   3   8    0.02    0.18
   3   3  -8   -0.04    0.17
   3  -3  -8    0.08    0.16
  -3  -3   8    0.16    0.21
   3   3  -7    3.03    0.40
  -3   3   7    2.75    0.36
  -3  -3   7    2.34    0.37
   3  -3  -7    3.18    0.41
  -3   3   6    0.49    0.18
   3   3  -6    0.82    0.22
   3  -3  -6    0.55    0.19
  -3  -3   6    0.65    0.21
  -3   3   5    5.50    0.36
   3   3  -5    6.21    0.40
   3  -3  -5    4.82    0.37
  -3  -3   5    6.07    0.42
  -3   3   4    0.08    0.10
   3   3  -4    0.10    0.09
   3   3  -4   -0.15    0.08
   3  -3  -4    0.01    0.06
  -3  -3   4    0.11    0.11
  -3  -3   4    0.09    0.08
   3  -3  -4   -0.04    0.10
   3   3  -3  114.91    1.87
  -3   3   3  112.24    1.87
  -3   3   3  119.48    1.83
   3   3  -3  113.49    1.86
   3  -3  -3  116.07    1.97
   3  -3  -3  114.74    1.68
  -3  -3   3  113.76    1.93
  -3  -3   3  113.28    1.74
  -3   3   2   97.65    1.45
  -3   3   2   95.49    1.59
   3   3  -2   97.28    1.51
   3   3  -2   95.66    1.61
   3  -3  -2   95.09    1.67
  -3  -3   2   96.96    1.62
   3  -3  -2   95.89    1.48
  -3  -3   2   97.83    1.50
   3   3  -1   32.76    0.75
   3   3  -1   35.08    0.60
  -3   3   1   35.26    0.52
  -3  -3   1   33.66    0.73
  -3  -3   1   35.22    0.78
  -3  -3   1   33.21    0.70
   3  -3  -1   34.34    0.72
   3   3   0    0.03    0.09
   3   3   0    0.08    0.04
  -3   3   0    0.01    0.09
   3  -3   0    0.05    0.09
  -3  -3   0    0.05    0.10
  -3   3  -1    0.02    0.08
  -3   3  -1    0.09    0.10
   3   3   1    0.00    0.08
   3  -3   1    0.16    0.06
  -3  -3  -1    0.16    0.10
   3  -3   1    0.07    0.10
  -3   3  -2   52.74    1.08
   3   3   2   52.36    1.06
   3   3   2   50.81    0.98
  -3   3  -2   53.88    0.93
  -3   3  -2   53.13    1.03
  -3  -3  -2   52.90    1.04
  -3  -3  -2   51.86    0.89
   3  -3   2   52.23    1.06
   3  -3   2   52.56    0.93
   3   3   3   50.30    1.11
   3   3   3   49.46    0.98
  -3   3  -3   50.36    0.91
  -3   3  -3   51.40    1.13
  -3  -3  -3   50.96    0.98
   3  -3   3   51.12    1.02
   3  -3   3   52.63    1.09
  -3  -3  -3   51.69    1.07
  -3   3  -4   -0.04    0.09
   3   3   4    0.14    0.13
  -3   3  -4   -0.08    0.09
   3   3   4   -0.11    0.08
   3  -3   4    0.05    0.11
  -3  -3  -4   -0.05    0.10
   3  -3   4   -0.09    0.10
  -3  -3  -4   -0.14    0.08
  -3   3  -5   19.06    0.74
   3   3   5   18.48    0.73
   3  -3   5   21.23    0.72
   3  -3   5   20.10    0.67
  -3  -3  -5   20.32    0.68
  -3  -3  -5   19.61    0.67
  -3   3  -6   22.70    0.88
   3   3   6   23.91    0.90
  -3  -3  -6   23.13    0.78
  -3  -3  -6   24.14    0.82
   3  -3   6   22.64    0.84
   3  -3   6   23.58    0.76
  -3   3  -7   10.54    0.64
   3   3   7   10.79    0.66
  -3  -3  -7   10.99    0.57
  -3  -3  -7   12.19    0.63
   3  -3   7   11.27    0.64
  -3   4   8    1.37    0.31
   3   4  -8    1.24    0.31
  -3  -4   8    1.40    0.32
   3  -4  -8    0.35    0.23
  -3   4   7    1.59    0.30
   3   4  -7    1.64    0.32
   3  -4  -7    1.80    0.33
  -3  -4   7    1.19    0.28
  -3   4   6   10.27    0.53
   3   4  -6   10.32    0.57
  -3  -4   6    9.27    0.55
   3  -4  -6    8.74    0.55
  -3   4   5   15.61    0.60
   3   4  -5   16.61    0.64
   3  -4  -5   17.85    0.71
  -3  -4   5   17.48    0.69
  -3   4   4    0.53    0.13
   3   4  -4    0.58    0.15
   3   4  -4    0.23    0.12
   3  -4  -4    0.12    0.12
   3  -4  -4    0.53    0.09
  -3  -4   4    0.48    0.17
  -3  -4   4    0.37    0.11
  -3   4   3    3.19    0.22
   3   4  -3    3.27    0.23
   3   4  -3    2.52    0.25
   3  -4  -3    2.49    0.27
   3  -4  -3    2.79    0.17
  -3  -4   3    2.57    0.21
  -3  -4   3    2.43    0.26
  -3   4   2    0.24    0.11
   3   4  -2    0.04    0.07
  -3   4   2    0.08    0.07
   3   4  -2    0.26    0.11
   3  -4  -2    0.16    0.10
  -3  -4   2    0.21    0.11
   3  -4  -2    0.13    0.08
  -3  -4   2    0.31    0.10
   3   4  -1   11.77    0.43
  -3   4   1   12.94    0.42
   3   4  -1   13.07    0.29
  -3  -4   1   12.95    0.46
  -3  -4   1   13.17    0.40
   3  -4  -1   12.56    0.40
  -3  -4   1   13.92    0.45
  -3   4   0   10.15    0.35
  -3   4   0    9.77    0.36
   3   4   0   10.31    0.39
   3  -4   0   10.47    0.39
  -3  -4   0   10.81    0.38
  -3   4  -1    0.26    0.10
  -3   4  -1    0.30    0.11
   3   4   1    0.28    0.12
  -3  -4  -1    0.22    0.12
   3  -4   1    0.37    0.13
   3  -4   1    0.23    0.07
   3   4   2    1.00    0.15
  -3   4  -2    0.85    0.16
  -3   4  -2    1.20    0.15
  -3  -4  -2    1.26    0.18
   3  -4   2    1.02    0.13
   3  -4   2    0.63    0.15
  -3  -4  -2    1.01    0.11
  -3   4  -3    6.55    0.38
   3   4   3    6.37    0.37
  -3   4  -3    6.21    0.26
   3   4   3    6.60    0.31
   3  -4   3    6.91    0.37
  -3  -4  -3    6.49    0.36
  -3  -4  -3    6.60    0.29
   3  -4   3    6.89    0.33
  -3   4  -4    0.12    0.09
   3   4   4    0.20    0.11
  -3   4  -4   -0.06    0.11
   3   4   4    0.09    0.13
   3  -4   4   -0.21    0.09
  -3  -4  -4    0.02    0.11
  -3  -4  -4    0.18    0.10
   3  -4   4    0.09    0.11
   3   4   5   35.10    1.05
  -3   4  -5   34.37    1.04
  -3  -4  -5   34.02    0.91
   3  -4   5   35.14    0.95
   3  -4   5   35.93    0.98
  -3  -4  -5   35.73    0.96
  -3   4  -6    1.39    0.28
   3   4   6    1.73    0.31
  -3  -4  -6    1.70    0.27
   3  -4   6    1.73    0.27
   3  -4   6    2.24    0.33
  -3  -4  -6    1.90    0.28
  -3   4  -7    3.86    0.46
   3   4   7    4.89    0.52
  -3  -4  -7    4.45    0.45
  -3  -4  -7    4.65    0.46
   3  -4   7    4.88    0.50
   3   5  -7    1.45    0.30
  -3   5   7    1.90    0.32
  -3  -5   7    1.36    0.32
   3  -5  -7    1.54    0.32
  -3   5   6    1.11    0.24
   3   5  -6    0.66    0.22
  -3  -5   6    0.91    0.25
   3  -5  -6    0.66    0.21
  -3   5   5   28.62    0.83
   3   5  -5   27.75    0.86
   3  -5  -5   26.90    0.91
  -3  -5   5   28.07    0.92
   3   5  -4   24.75    0.73
  -3   5   4   26.06    0.71
   3  -5  -4   26.78    0.83
  -3  -5   4   25.57    0.59
  -3  -5   4   25.62    0.81
   3   5  -3    0.50    0.13
   3   5  -3    0.49    0.15
  -3   5   3    0.81    0.11
  -3   5   3    0.42    0.11
  -3  -5   3    0.67    0.12
   3  -5  -3    0.69    0.11
   3  -5  -3    0.40    0.14
  -3  -5   3    0.61    0.16
   3   5  -2   10.82    0.34
   3   5  -2    9.29    0.41
  -3   5   2   10.54    0.42
  -3   5   2   10.61    0.33
  -3   5   2   11.37    0.33
   3  -5  -2   10.63    0.46
  -3  -5   2   10.36    0.36
  -3  -5   2   10.24    0.43
   3  -5  -2   10.16    0.35
   3   5  -1    1.74    0.11
  -3   5   1    1.84    0.20
  -3   5   1    1.99    0.19
   3   5  -1    1.63    0.20
   3  -5  -1    1.82    0.19
  -3  -5   1    2.05    0.20
  -3  -5   1    1.90    0.22
  -3  -5   1    1.72    0.20
  -3   5   0   -0.04    0.08
  -3   5   0    0.05    0.09
   3   5   0    0.02    0.09
  -3  -5   0   -0.03    0.09
   3  -5   0    0.04    0.05
   3  -5   0    0.09    0.09
  -3   5  -1    1.46    0.16
   3   5   1    1.12    0.17
  -3  -5  -1    1.01    0.17
   3  -5   1    1.26    0.18
   3  -5   1    1.00    0.11
   3   5   2    0.15    0.09
  -3   5  -2    0.15    0.10
  -3   5  -2    0.28    0.09
   3  -5   2    0.10    0.08
  -3  -5  -2    0.13    0.11
   3  -5   2    0.28    0.12
  -3  -5  -2    0.07    0.06
   3   5   3   38.37    0.99
  -3   5  -3   38.53    0.73
  -3   5  -3   39.20    1.01
   3   5   3   39.18    0.84
   3  -5   3   39.34    0.86
  -3  -5  -3   39.31    0.79
  -3  -5  -3   38.42    0.93
   3  -5   3   38.33    0.96
   3   5   4   32.88    0.75
  -3   5  -4   35.02    0.99
   3  -5   4   34.41    0.93
  -3  -5  -4   33.17    0.80
  -3  -5  -4   31.95    0.90
   3  -5   4   32.89    0.86
   3   5   5   21.20    0.82
  -3   5  -5   21.64    0.83
  -3  -5  -5   21.77    0.70
   3  -5   5   22.04    0.76
  -3  -5  -5   23.08    0.78
   3  -5   5   22.48    0.76
  -3   5  -6    0.68    0.23
   3   5   6    1.33    0.28
   3  -5   6    1.10    0.24
   3  -5   6    0.61    0.20
  -3  -5  -6    0.68    0.22
  -3  -5  -6    0.85    0.22
   3   5   7    6.33    0.59
  -3   5  -7    6.60    0.61
  -3  -5  -7    6.76    0.49
  -3  -5  -7    5.72    0.45
   3  -5   7    6.83    0.50
  -3   6   7    0.93    0.24
   3   6  -7    0.59    0.25
  -3  -6   7    0.75    0.27
   3  -6  -7    0.98    0.27
  -3   6   6   10.89    0.56
   3   6  -6   11.24    0.59
   3  -6  -6   10.03    0.60
  -3  -6   6   11.55    0.63
   3   6  -5    0.02    0.12
  -3   6   5    0.10    0.13
   3  -6  -5    0.05    0.13
  -3  -6   5    0.00    0.14
   3   6  -4    6.08    0.36
  -3   6   4    6.70    0.37
  -3  -6   4    6.71    0.28
   3  -6  -4    6.52    0.42
  -3  -6   4    6.59    0.42
  -3   6   3    1.56    0.19
   3   6  -3    1.48    0.22
   3   6  -3    1.53    0.19
  -3  -6   3    1.47    0.22
  -3  -6   3    1.77    0.17
   3  -6  -3    1.80    0.17
   3  -6  -3    1.41    0.23
   3   6  -2    0.64    0.15
   3   6  -2    0.35    0.09
  -3  -6   2    0.28    0.10
  -3  -6   2    0.39    0.14
   3  -6  -2    0.43    0.11
   3  -6  -2    0.32    0.14
   3   6  -1   47.41    1.04
  -3   6   1   48.49    0.99
   3   6  -1   49.61    0.76
   3  -6  -1   47.46    0.95
  -3  -6   1   47.04    0.93
  -3  -6   1   48.16    1.11
  -3  -6   1   49.09    1.06
  -3   6   0   20.59    0.55
   3   6   0   20.13    0.60
   3  -6   0   20.89    0.42
  -3  -6   0   20.96    0.58
   3  -6   0   20.53    0.60
   3   6   1   54.61    1.09
  -3   6  -1   53.74    0.96
  -3  -6  -1   51.77    1.08
   3  -6   1   52.78    0.90
   3  -6   1   54.64    1.13
  -3   6  -2    8.67    0.30
  -3   6  -2    8.97    0.44
   3   6   2    9.73    0.38
   3  -6   2    8.91    0.43
  -3  -6  -2    9.20    0.25
   3  -6   2    8.98    0.33
  -3  -6  -2    8.43    0.40
  -3   6  -3   19.54    0.46
  -3   6  -3   20.92    0.71
   3   6   3   19.40    0.56
   3  -6   3   19.13    0.57
   3  -6   3   20.02    0.69
  -3  -6  -3   20.59    0.51
  -3  -6  -3   18.99    0.66
  -3   6  -4    1.01    0.22
   3   6   4    1.03    0.17
   3   6   4    0.93    0.22
  -3  -6  -4    1.06    0.18
   3  -6   4    1.09    0.21
   3  -6   4    1.06    0.22
  -3  -6  -4    1.06    0.21
  -3   6  -5   10.23    0.57
   3   6   5    9.59    0.57
  -3  -6  -5   10.52    0.47
   3  -6   5   10.79    0.53
   3  -6   5    9.72    0.52
  -3  -6  -5   10.67    0.55
   3   6   6    3.98    0.46
  -3   6  -6    3.03    0.40
   3  -6   6    3.01    0.37
  -3  -6  -6    3.25    0.39
   3  -6   6    3.16    0.38
  -3   6  -7    2.39    0.39
   3   6   7    3.08    0.44
   3  -6   7    2.95    0.38
  -3  -6  -7    3.25    0.42
   3  -6   7    3.46    0.43
   3   7  -7   12.44    0.68
  -3   7   7   11.70    0.64
  -3  -7   7   10.76    0.68
   3  -7  -7   10.90    0.68
   3   7  -6   12.35    0.62
  -3   7   6   11.55    0.58
   3  -7  -6   12.33    0.66
  -3  -7   6   12.40    0.67
   3   7  -5    1.68    0.26
  -3   7   5    1.68    0.26
   3  -7  -5    1.88    0.31
  -3  -7   5    1.48    0.28
  -3   7   4    8.21    0.41
   3   7  -4    7.82    0.40
  -3  -7   4    7.49    0.47
   3  -7  -4    8.10    0.47
  -3   7   3    0.24    0.11
   3   7  -3    0.18    0.10
   3   7  -3    0.23    0.14
   3  -7  -3    0.14    0.12
  -3  -7   3    0.33    0.10
  -3  -7   3    0.32    0.14
   3  -7  -3    0.07    0.09
   3   7  -2   14.21    0.55
   3   7  -2   14.04    0.40
  -3  -7   2   14.14    0.43
   3  -7  -2   13.83    0.44
   3  -7  -2   14.76    0.57
  -3  -7   2   14.07    0.55
   3   7  -1   13.09    0.50
   3   7  -1   13.00    0.30
  -3  -7   1   12.04    0.52
  -3  -7   1   12.15    0.50
  -3  -7   1   12.61    0.43
   3  -7  -1   12.42    0.44
   3   7   0    1.34    0.20
  -3   7   0    1.53    0.19
   3  -7   0    1.32    0.20
   3  -7   0    1.42    0.14
  -3  -7   0    1.49    0.19
   3   7   1   35.01    0.83
  -3   7  -1   34.27    0.72
   3  -7   1   32.43    0.85
   3  -7   1   33.21    0.67
  -3  -7  -1   33.19    0.83
   3   7   2    4.05    0.27
  -3   7  -2    3.86    0.22
   3  -7   2    4.05    0.25
  -3  -7  -2    4.00    0.29
   3  -7   2    3.53    0.33
  -3   7  -3    0.13    0.12
   3   7   3    0.03    0.10
  -3  -7  -3    0.03    0.11
   3  -7   3    0.11    0.13
   3  -7   3    0.03    0.10
  -3   7  -4    9.31    0.53
   3  -7   4   10.67    0.54
   3  -7   4   10.12    0.47
  -3  -7  -4    9.46    0.51
  -3   7  -5    2.10    0.33
   3   7   5    2.43    0.35
  -3  -7  -5    2.29    0.32
   3  -7   5    1.65    0.28
   3  -7   5    2.64    0.32
   3   7   6    6.67    0.52
  -3   7  -6    7.12    0.53
   3  -7   6    7.77    0.50
  -3  -7  -6    7.33    0.51
   3  -7   6    6.80    0.48
  -3   7  -7    1.44    0.31
   3   7   7    1.60    0.35
   3  -7   7    1.60    0.31
  -3  -7  -7    1.43    0.31
   3  -7   7    1.50    0.31
  -3   8   7    0.66    0.24
   3   8  -7    0.71    0.24
   3  -8  -7    0.84    0.27
  -3  -8   7    0.60    0.27
   3   8  -6    1.40    0.27
  -3   8   6    1.23    0.26
   3  -8  -6    1.80    0.32
  -3  -8   6    1.57    0.31
  -3   8   5    3.80    0.38
   3   8  -5    3.83    0.37
  -3  -8   5    3.20    0.39
   3  -8  -5    3.69    0.42
   3   8  -4    2.64    0.28
  -3   8   4    2.34    0.28
  -3  -8   4    2.27    0.31
   3  -8  -4    2.88    0.35
   3   8  -3   10.74    0.41
  -3  -8   3   10.99    0.36
  -3  -8   3    9.42    0.51
   3  -8  -3   10.35    0.52
   3  -8  -3   10.91    0.37
   3   8  -2    0.40    0.15
   3   8  -2    0.45    0.11
  -3  -8   2    0.65    0.13
   3  -8  -2    0.56    0.17
  -3  -8   2    0.38    0.16
   3  -8  -2    0.48    0.12
   3   8  -1   14.98    0.57
   3  -8  -1   13.89    0.49
  -3  -8   1   13.83    0.60
  -3  -8   1   13.84    0.47
  -3  -8   1   13.24    0.56
   3   8   0   12.39    0.49
  -3  -8   0   11.54    0.45
   3  -8   0   11.68    0.48
   3  -8   0   11.87    0.37
   3   8   1    2.94    0.28
  -3  -8  -1    3.25    0.31
   3  -8   1    3.25    0.32
   3  -8   1    3.20    0.21
   3   8   2   10.19    0.42
  -3   8  -2    9.41    0.33
   3  -8   2    9.36    0.38
  -3  -8  -2    9.35    0.46
   3  -8   2    9.38    0.47
   3   8   3    0.40    0.13
  -3   8  -3    0.21    0.15
  -3  -8  -3    0.29    0.15
   3  -8   3    0.23    0.13
   3  -8   3    0.68    0.19
  -3   8  -4    1.42    0.28
  -3  -8  -4    1.78    0.29
   3  -8   4    1.39    0.26
   3  -8   4    1.24    0.23
  -3   8  -5    5.26    0.51
  -3  -8  -5    5.28    0.49
   3  -8   5    5.81    0.41
   3  -8   5    5.49    0.50
   3   8   6    1.51    0.32
  -3   8  -6    1.24    0.30
  -3  -8  -6    0.93    0.27
   3  -8   6    1.91    0.33
   3  -8   6    1.19    0.27
   3   9  -7    0.72    0.24
  -3   9   7    0.74    0.25
  -3  -9   7    0.23    0.23
   3  -9  -7    0.35    0.23
   3   9  -6    3.76    0.41
  -3   9   6    3.59    0.40
  -3  -9   6    3.39    0.44
   3  -9  -6    3.25    0.42
  -3   9   5   -0.05    0.13
   3   9  -5    0.20    0.15
   3  -9  -5    0.01    0.15
  -3  -9   5    0.00    0.16
   3   9  -4    7.37    0.40
   3  -9  -4    6.88    0.46
  -3  -9   4    6.21    0.45
   3   9  -3    1.14    0.17
   3  -9  -3    0.61    0.20
  -3  -9   3    0.97    0.23
   3   9  -2   33.83    0.95
  -3  -9   2   34.09    0.76
   3  -9  -2   34.49    0.97
   3  -9  -2   33.72    0.80
  -3  -9   2   33.48    0.97
   3   9  -1    7.87    0.44
   3  -9  -1    7.34    0.38
  -3  -9   1    7.79    0.47
  -3  -9   1    7.80    0.37
  -3  -9   1    8.17    0.45
   3   9   0    0.24    0.14
   3  -9   0    0.04    0.09
  -3  -9   0    0.14    0.12
   3  -9   0    0.19    0.12
   3   9   1    2.36    0.27
   3  -9   1    1.92    0.26
   3  -9   1    2.44    0.22
  -3  -9  -1    2.94    0.30
   3   9   2    0.49    0.15
  -3  -9  -2    0.38    0.16
   3  -9   2    0.38    0.17
   3  -9   2    0.20    0.12
   3   9   3    1.38    0.20
  -3   9  -3    1.68    0.29
   3  -9   3    1.10    0.24
   3  -9   3    1.54    0.22
  -3  -9  -3    1.62    0.26
  -3   9  -4    7.29    0.50
   3  -9   4    7.45    0.49
   3  -9   4    7.98    0.45
  -3  -9  -4    7.62    0.47
  -3   9  -5    3.56    0.44
  -3  -9  -5    3.57    0.41
   3  -9   5    3.83    0.44
   3  -9   5    4.44    0.42
  -3   9  -6    1.13    0.28
  -3  -9  -6    0.95    0.26
   3  -9   6    1.01    0.25
   3  -9   6    1.05    0.27
  -3  10   6    0.57    0.22
   3  10  -6    0.87    0.24
  -3 -10   6    0.88    0.28
   3 -10  -6    0.95    0.28
   3  10  -5    4.18    0.40
   3 -10  -5    3.76    0.44
  -3 -10   5    2.77    0.38
   3  10  -4   14.02    0.55
   3 -10  -4   13.48    0.66
  -3 -10   4   13.46    0.68
  -3 -10   3    2.45    0.34
   3 -10  -3    2.04    0.30
  -3 -10   2    1.18    0.25
   3 -10  -2    1.87    0.28
   3 -10  -2    1.32    0.20
  -3 -10   2    1.75    0.20
   3  10  -1    2.57    0.31
  -3 -10   1    2.59    0.35
  -3 -10   1    2.40    0.32
   3 -10  -1    2.39    0.27
  -3 -10   1    2.73    0.27
   3  10   0    9.00    0.48
   3 -10   0    9.63    0.47
   3 -10   0    9.42    0.38
  -3 -10   0    9.32    0.44
   3  10   1    1.03    0.21
  -3 -10  -1    1.08    0.20
   3 -10   1    0.99    0.17
   3 -10   1    0.78    0.21
   3  10   2    3.94    0.35
  -3 -10  -2    3.46    0.37
   3 -10   2    3.73    0.28
   3 -10   2    3.50    0.39
   3  10   3   18.19    0.62
  -3 -10  -3   18.31    0.72
   3 -10   3   18.92    0.64
   3 -10   3   17.76    0.75
  -3  10  -4   14.43    0.71
   3 -10   4   14.63    0.70
   3 -10   4   15.62    0.63
  -3 -10  -4   14.11    0.66
  -3  10  -5    1.90    0.34
   3 -10   5    1.12    0.25
  -3 -10  -5    1.44    0.30
   3 -10   5    1.61    0.30
  -3  10  -6    0.21    0.23
  -3 -10  -6    0.25    0.18
   3 -10   6    0.31    0.21
   3 -10   6    0.20    0.19
   3 -11  -6    0.70    0.25
  -3 -11   6    0.47    0.24
  -3 -11   5    2.38    0.38
   3 -11  -5    2.14    0.35
   3 -11  -4    0.27    0.18
  -3 -11   4    0.12    0.17
  -3 -11   3    6.45    0.48
   3 -11  -3    7.25    0.48
   3 -11  -2    0.09    0.12
  -3 -11   2    0.34    0.17
   3 -11  -2    0.45    0.16
   3 -11  -1   10.11    0.47
  -3 -11   1   10.56    0.56
  -3 -11   1   10.63    0.45
  -3 -11   1    9.82    0.58
   3  11   0    0.11    0.13
   3 -11   0    0.18    0.14
  -3 -11   0   -0.06    0.11
   3 -11   0    0.12    0.12
   3  11   1    0.23    0.14
   3 -11   1    0.64    0.19
  -3 -11  -1    0.39    0.18
   3 -11   1    0.24    0.12
   3  11   2    6.06    0.38
  -3 -11  -2    5.76    0.42
   3 -11   2    5.85    0.36
   3 -11   2    6.56    0.46
   3 -11   3    7.29    0.51
   3 -11   3    8.61    0.45
  -3 -11  -3    8.71    0.51
   3 -11   4    4.41    0.47
  -3 -11  -4    4.56    0.46
  -3  11  -5    5.50    0.54
  -3 -11  -5    4.62    0.49
   3 -11   5    5.23    0.53
  -3 -12   5    1.43    0.32
   3 -12  -5    1.84    0.34
  -3 -12   4    6.99    0.53
   3 -12  -4    7.36    0.52
   3 -12  -3   14.71    0.70
  -3 -12   3   13.06    0.69
  -3 -12   2    0.90    0.23
   3 -12  -2    0.80    0.22
   3 -12  -2    0.81    0.19
   3 -12  -1   20.65    0.72
  -3 -12   1   20.67    0.87
  -3 -12   1   21.60    0.66
  -3 -12   1   19.13    0.80
   3 -12   0    6.04    0.42
  -3 -12   0    5.46    0.37
  -3 -12  -1    0.23    0.16
   3 -12   1    0.50    0.19
  -3 -12  -2    1.30    0.26
   3 -12   2    1.54    0.29
  -3 -12  -3    0.20    0.19
   3 -12   3    0.16    0.19
  -3 -12  -4    0.32    0.20
   3 -12   4    0.34    0.20
  -3  12  -5    0.02    0.18
  -3 -12  -5   -0.15    0.16
   3 -12   5   -0.02    0.18
   3 -13  -5    0.62    0.25
  -3 -13   5    0.07    0.20
  -3 -13   4    0.07    0.19
   3 -13  -4    0.00    0.15
  -3 -13   3    5.48    0.54
   3 -13  -3    5.36    0.51
  -3 -13   2    2.82    0.38
   3 -13  -2    3.34    0.40
  -3 -13   1    0.49    0.22
  -3 -13   1    0.21    0.19
   3 -13  -1    0.49    0.19
  -3 -13   0    0.63    0.19
   3 -13   0   -0.03    0.15
  -3 -13   0    0.56    0.22
  -3 -13   0    0.19    0.16
   3 -13   1    1.18    0.25
  -3 -13  -1    1.15    0.25
   3 -13   2    1.35    0.29
  -3 -13  -2    1.81    0.30
   3 -13   3   12.22    0.70
  -3 -13  -3   12.67    0.67
   3 -13   4    2.36    0.37
  -3 -13  -4    2.64    0.40
   3 -14  -4    2.64    0.40
  -3 -14   4    2.58    0.42
   3 -14  -3    9.12    0.58
   3 -14  -2    4.42    0.48
  -3 -14   2    4.33    0.48
  -3 -14   1    0.37    0.23
  -3 -14   1    0.74    0.25
   3 -14  -1    0.84    0.21
  -3 -14   0    0.92    0.21
  -3 -14   0    0.41    0.22
   3 -14   0    0.26    0.18
  -3 -14   0    0.31    0.22
   3 -14   1   12.14    0.66
  -3 -14  -1   11.71    0.60
  -3 -14  -2   15.74    0.72
   3 -14   2   15.66    0.77
  -3 -14  -3    5.47    0.54
   3 -14   3    4.51    0.50
  -3 -15   3   -0.32    0.15
   3 -15  -3   -0.08    0.17
  -3 -15   2    1.34    0.31
   3 -15  -2    1.62    0.32
  -3 -15   1    3.50    0.49
   3 -15  -1    3.92    0.42
  -3 -15   1    4.12    0.49
   3 -15   0    3.56    0.41
  -3 -15   0    1.85    0.35
  -3 -15   0    2.87    0.44
  -3 -15  -1   -0.04    0.15
   3 -15   1    0.14    0.18
  -3 -15  -2    3.25    0.42
   3 -15   2    2.32    0.39
  -3 -16   1    0.26    0.20
  -3 -16   0    0.72    0.25
   3 -16   0    1.37    0.30
  -3 -16   0    0.94    0.29
  -3 -16  -1    0.14    0.18
   3 -16   1    0.62    0.25
   4   0  -8   12.20    0.73
  -4   0   8   10.91    0.67
  -4   0   7   -0.06    0.16
   4   0  -7   -0.08    0.17
   4   0  -6   11.32    0.61
  -4   0   6   12.36    0.60
   4   0  -5   -0.01    0.09
  -4   0   5    0.17    0.14
   4   0  -5    0.10    0.14
   4   0  -4   96.41    1.62
  -4   0   4   94.78    1.71
   4   0  -4   96.83    1.82
  -4   0   4   95.77    1.69
  -4   0   3    0.03    0.09
   4   0  -3   -0.04    0.08
  -4   0   3    0.01    0.08
   4   0  -3   -0.02    0.08
  -4   0   2  165.80    2.37
   4   0  -2  163.94    2.48
  -4   0   2  162.57    2.44
   4   0  -2  158.35    2.43
  -4   0   1    0.07    0.07
  -4   0   1    0.01    0.10
   4   0  -1    0.01    0.08
   4   0  -1   -0.01    0.09
  -4   0   0   44.00    0.90
   4   0   0   42.54    0.92
  -4   0  -1    0.17    0.10
   4   0   1   -0.05    0.09
   4   0   2  122.42    1.91
  -4   0  -2  122.58    1.94
   4   0   2  123.14    2.02
  -4   0  -2  119.56    1.93
  -4   0  -3    0.11    0.11
  -4   0  -3    0.07    0.10
   4   0   3   -0.05    0.10
   4   0   3    0.03    0.10
   4   0   4    1.06    0.20
  -4   0  -4    1.14    0.19
   4   0   4    0.89    0.19
  -4   0  -4    0.75    0.18
  -4   0  -4    0.98    0.19
  -4   0  -5    0.12    0.13
   4   0   5   -0.16    0.11
   4   0   5    0.17    0.14
  -4   0  -5    0.11    0.13
  -4   0  -5    0.03    0.11
   4   0   6   38.20    1.13
  -4   0  -6   36.34    1.11
   4   0   7    0.00    0.16
  -4   0  -7    0.03    0.15
  -4   1   8    2.10    0.37
   4   1  -8    1.93    0.38
   4  -1  -8    2.09    0.38
  -4  -1   8    1.87    0.36
  -4   1   7    0.20    0.17
   4   1  -7    0.32    0.19
  -4  -1   7    0.71    0.24
   4  -1  -7    0.10    0.17
   4   1  -6   -0.23    0.13
  -4   1   6   -0.16    0.12
   4  -1  -6    0.10    0.17
  -4  -1   6   -0.02    0.15
  -4   1   5    0.02    0.12
   4   1  -5    0.01    0.11
   4   1  -5    0.01    0.13
  -4  -1   5    0.05    0.13
  -4  -1   5    0.08    0.14
   4  -1  -5    0.25    0.16
  -4   1   4    0.06    0.11
  -4   1   4    0.01    0.11
   4   1  -4    0.08    0.09
   4   1  -4    0.13    0.12
   4  -1  -4   -0.04    0.09
  -4  -1   4   -0.13    0.09
  -4  -1   4    0.01    0.10
   4  -1  -4    0.07    0.11
  -4   1   3    0.55    0.15
  -4   1   3    0.83    0.14
   4   1  -3    0.67    0.15
   4   1  -3    0.81    0.15
   4  -1  -3    0.34    0.12
  -4  -1   3    0.65    0.14
  -4  -1   3    0.76    0.15
   4  -1  -3    0.79    0.17
  -4   1   2   11.86    0.45
  -4   1   2   12.13    0.34
   4   1  -2   11.44    0.43
   4   1  -2   12.23    0.42
   4  -1  -2   12.41    0.45
  -4  -1   2   12.34    0.40
  -4  -1   2   12.30    0.45
   4  -1  -2   12.30    0.42
   4   1  -1   24.42    0.64
   4   1  -1   25.64    0.58
  -4   1   1   25.33    0.46
  -4  -1   1   24.70    0.54
   4  -1  -1   23.99    0.64
   4  -1  -1   24.84    0.63
  -4  -1   1   24.72    0.64
   4   1   0   40.63    0.89
  -4   1   0   41.47    0.87
  -4   1   0   40.36    0.67
  -4  -1   0   39.58    0.86
   4  -1   0   39.99    0.88
  -4   1  -1   90.25    1.50
   4   1   1   91.95    1.58
  -4  -1  -1   89.67    1.52
   4  -1   1   87.94    1.57
   4   1   2    0.01    0.08
  -4   1  -2    0.10    0.09
   4   1   2    0.12    0.10
  -4   1  -2    0.05    0.10
   4  -1   2    0.07    0.08
   4  -1   2   -0.01    0.09
  -4  -1  -2    0.11    0.08
  -4  -1  -2    0.03    0.11
  -4   1  -3    7.55    0.38
   4   1   3    7.10    0.36
  -4   1  -3    7.32    0.35
   4   1   3    7.96    0.38
  -4  -1  -3    7.50    0.35
  -4  -1  -3    7.45    0.38
   4  -1   3    7.24    0.34
   4  -1   3    7.66    0.39
   4   1   4    7.32    0.41
  -4   1  -4    6.56    0.36
  -4   1  -4    6.92    0.40
  -4   1  -4    6.67    0.37
   4   1   4    6.75    0.37
   4  -1   4    6.12    0.37
  -4  -1  -4    6.45    0.37
  -4  -1  -4    6.86    0.38
   4  -1   4    7.32    0.40
   4   1   5    8.70    0.42
  -4   1  -5    9.62    0.51
  -4   1  -5    8.50    0.42
   4   1   5    8.09    0.47
  -4  -1  -5    8.16    0.46
  -4  -1  -5    7.63    0.40
   4  -1   5    8.19    0.46
   4  -1   5    8.14    0.44
  -4  -1  -5    8.19    0.43
  -4   1  -6    6.60    0.47
   4   1   6    6.68    0.48
  -4  -1  -6    6.90    0.46
   4  -1   6    6.44    0.46
  -4  -1  -6    7.41    0.43
  -4   1  -7    6.37    0.49
   4   1   7    6.26    0.57
  -4  -1  -7    6.08    0.54
   4  -1   7    4.69    0.49
   4   2  -8    2.38    0.41
  -4   2   8    2.21    0.36
  -4  -2   8    2.43    0.41
   4  -2  -8    1.64    0.37
  -4   2   7    1.58    0.29
   4   2  -7    1.88    0.34
   4  -2  -7    1.80    0.34
  -4  -2   7    1.90    0.33
  -4   2   6    7.51    0.46
   4   2  -6    6.87    0.47
  -4  -2   6    8.09    0.51
   4  -2  -6    7.98    0.52
   4   2  -5   31.36    0.93
  -4   2   5   29.29    0.85
   4   2  -5   30.27    0.81
  -4  -2   5   31.13    0.93
  -4  -2   5   32.75    0.82
   4  -2  -5   31.40    0.97
   4   2  -4   24.60    0.74
  -4   2   4   24.46    0.72
   4   2  -4   23.98    0.67
  -4   2   4   23.55    0.66
  -4  -2   4   24.10    0.73
   4  -2  -4   24.88    0.60
  -4  -2   4   22.91    0.65
   4  -2  -4   23.40    0.77
   4   2  -3    0.06    0.10
  -4   2   3    0.00    0.10
  -4   2   3    0.10    0.09
   4   2  -3    0.16    0.10
  -4  -2   3    0.03    0.10
  -4  -2   3    0.21    0.11
   4  -2  -3    0.05    0.09
   4  -2  -3    0.07    0.08
  -4   2   2    0.71    0.10
   4   2  -2    0.57    0.14
   4   2  -2    0.82    0.14
  -4   2   2    0.57    0.14
  -4  -2   2    0.77    0.14
  -4  -2   2    0.65    0.14
   4  -2  -2    0.70    0.14
   4  -2  -2    0.83    0.16
   4   2  -1  133.61    1.93
   4   2  -1  131.82    2.09
  -4   2   1  131.10    1.76
  -4   2   1  133.81    2.05
  -4  -2   1  128.16    2.02
  -4  -2   1  133.54    2.00
   4  -2  -1  128.34    2.05
  -4   2   0  160.41    2.38
   4   2   0  163.24    2.46
  -4  -2   0  158.05    2.39
   4  -2   0  162.21    2.46
  -4   2  -1   20.22    0.55
   4   2   1   19.78    0.59
   4  -2   1   19.99    0.61
  -4  -2  -1   20.95    0.59
   4  -2   1   19.88    0.40
   4   2   2    0.24    0.10
  -4   2  -2    0.29    0.12
  -4   2  -2    0.55    0.14
   4  -2   2    0.52    0.11
  -4  -2  -2    0.41    0.10
  -4  -2  -2    0.15    0.12
   4  -2   2    0.53    0.15
   4   2   3    7.84    0.39
  -4   2  -3    8.62    0.36
  -4   2  -3    8.78    0.42
   4   2   3    8.83    0.40
  -4   2  -3    8.68    0.41
  -4  -2  -3    8.33    0.40
  -4  -2  -3    7.72    0.34
   4  -2   3    8.43    0.42
   4  -2   3    8.12    0.36
  -4   2  -4    2.02    0.23
  -4   2  -4    1.59    0.23
  -4   2  -4    1.88    0.26
   4   2   4    1.72    0.23
   4   2   4    1.92    0.26
  -4  -2  -4    1.65    0.22
   4  -2   4    1.22    0.21
   4  -2   4    1.43    0.23
  -4  -2  -4    1.44    0.23
  -4   2  -5    1.03    0.19
  -4   2  -5    0.69    0.21
   4   2   5    0.80    0.18
   4   2   5    1.14    0.24
   4  -2   5    0.66    0.19
  -4  -2  -5    1.27    0.24
   4  -2   5    1.18    0.23
  -4  -2  -5    0.90    0.20
  -4  -2  -5    1.03    0.19
  -4   2  -6    0.79    0.24
   4   2   6    0.78    0.23
   4  -2   6    0.93    0.23
  -4  -2  -6    0.52    0.20
   4  -2   6    0.74    0.21
  -4  -2  -6    0.94    0.22
  -4   2  -7   17.17    0.81
   4   2   7   17.75    0.84
  -4  -2  -7   18.62    0.79
   4  -2   7   18.49    0.83
  -4   3   7    3.47    0.40
   4   3  -7    3.82    0.46
   4  -3  -7    4.35    0.49
  -4  -3   7    4.64    0.50
   4   3  -6    5.64    0.44
  -4   3   6    6.56    0.43
  -4  -3   6    7.49    0.50
   4  -3  -6    6.30    0.48
  -4   3   5   17.64    0.63
   4   3  -5   17.92    0.69
   4   3  -5   18.19    0.63
  -4  -3   5   18.22    0.71
  -4  -3   5   18.29    0.59
   4  -3  -5   17.38    0.72
   4   3  -4   29.06    0.80
   4   3  -4   28.36    0.77
  -4   3   4   28.56    0.81
  -4   3   4   26.66    0.72
   4  -3  -4   27.81    0.63
  -4  -3   4   27.67    0.71
   4  -3  -4   28.64    0.87
  -4  -3   4   28.26    0.83
  -4   3   3   13.65    0.52
   4   3  -3   13.82    0.47
  -4   3   3   12.88    0.41
   4   3  -3   13.70    0.50
  -4  -3   3   13.66    0.51
   4  -3  -3   13.62    0.55
  -4  -3   3   12.83    0.46
   4  -3  -3   13.24    0.42
  -4   3   2   15.01    0.52
   4   3  -2   15.08    0.52
  -4   3   2   15.42    0.36
   4   3  -2   14.87    0.43
   4  -3  -2   15.11    0.48
  -4  -3   2   15.93    0.51
   4  -3  -2   15.30    0.54
  -4  -3   2   15.01    0.49
   4   3  -1   48.14    0.82
  -4   3   1   48.76    1.00
   4   3  -1   45.17    1.00
  -4  -3   1   47.41    0.95
  -4  -3   1   47.16    0.97
   4  -3  -1   46.77    0.96
  -4  -3   1   48.27    1.01
   4   3   0   24.68    0.46
   4   3   0   23.43    0.65
  -4   3   0   24.54    0.64
   4  -3   0   23.73    0.66
  -4  -3   0   23.93    0.64
   4   3   1   37.45    0.87
  -4   3  -1   39.50    0.83
  -4  -3  -1   38.65    0.88
   4  -3   1   38.45    0.62
   4  -3   1   37.36    0.89
  -4   3  -2   -0.01    0.09
  -4   3  -2    0.16    0.10
  -4   3  -2    0.08    0.11
   4   3   2    0.02    0.09
   4  -3   2    0.03    0.11
  -4  -3  -2    0.02    0.11
   4  -3   2    0.13    0.08
  -4  -3  -2    0.17    0.08
   4   3   3    2.35    0.25
  -4   3  -3    2.56    0.27
  -4   3  -3    2.25    0.22
   4   3   3    2.07    0.25
  -4   3  -3    2.65    0.30
  -4  -3  -3    2.55    0.22
   4  -3   3    2.70    0.24
  -4  -3  -3    2.19    0.26
   4  -3   3    2.41    0.28
   4   3   4   10.28    0.51
  -4   3  -4   10.79    0.41
   4   3   4   10.47    0.44
  -4   3  -4   10.42    0.52
  -4  -3  -4    9.89    0.43
   4  -3   4   10.49    0.50
   4  -3   4   10.78    0.46
  -4  -3  -4    9.92    0.48
   4   3   5    5.78    0.42
  -4   3  -5    5.61    0.42
   4  -3   5    4.75    0.37
  -4  -3  -5    5.07    0.38
  -4  -3  -5    5.07    0.36
   4  -3   5    5.75    0.38
   4   3   6    8.60    0.55
  -4   3  -6    8.55    0.55
   4  -3   6    8.69    0.50
   4  -3   6    9.44    0.54
  -4  -3  -6    8.55    0.49
  -4  -3  -6    8.88    0.51
   4   3   7    0.13    0.16
  -4   3  -7    0.07    0.17
  -4  -3  -7   -0.16    0.14
   4  -3   7   -0.01    0.16
  -4  -3  -7    0.20    0.18
  -4   4   7   30.02    1.01
   4   4  -7   29.38    1.06
  -4  -4   7   29.77    1.08
   4  -4  -7   30.79    1.12
  -4   4   6   -0.02    0.12
   4   4  -6   -0.14    0.13
   4  -4  -6    0.38    0.20
  -4  -4   6   -0.04    0.16
  -4   4   5   17.89    0.64
   4   4  -5   18.06    0.69
   4   4  -5   20.09    0.67
   4  -4  -5   18.29    0.75
  -4  -4   5   18.65    0.57
  -4  -4   5   17.94    0.72
   4   4  -4   -0.04    0.10
  -4   4   4   -0.01    0.10
   4   4  -4    0.00    0.11
   4  -4  -4   -0.06    0.11
  -4  -4   4    0.09    0.13
   4  -4  -4    0.02    0.08
  -4  -4   4    0.08    0.10
  -4   4   3   25.27    0.73
   4   4  -3   22.90    0.70
  -4   4   3   23.49    0.58
   4   4  -3   24.31    0.64
  -4  -4   3   23.39    0.63
   4  -4  -3   24.00    0.59
   4  -4  -3   22.93    0.74
  -4  -4   3   24.37    0.72
   4   4  -2    0.49    0.14
  -4   4   2    0.33    0.08
   4   4  -2    0.33    0.10
  -4   4   2    0.44    0.14
  -4  -4   2    0.47    0.13
   4  -4  -2    0.49    0.15
   4  -4  -2    0.33    0.12
  -4  -4   2    0.38    0.13
   4   4  -1    4.16    0.28
   4   4  -1    4.20    0.18
  -4   4   1    4.60    0.29
   4  -4  -1    3.77    0.25
  -4  -4   1    4.71    0.28
  -4  -4   1    4.09    0.29
  -4  -4   1    3.98    0.27
   4   4   0   61.10    1.20
   4   4   0   60.95    0.85
  -4   4   0   61.85    1.15
   4  -4   0   59.18    1.19
  -4  -4   0   57.41    1.14
   4   4   1   35.81    0.86
  -4   4  -1   36.49    0.80
  -4   4  -1   36.16    0.85
   4  -4   1   35.84    0.58
   4  -4   1   36.26    0.88
  -4  -4  -1   36.10    0.86
  -4   4  -2   14.13    0.45
  -4   4  -2   14.85    0.53
   4   4   2   14.87    0.51
  -4  -4  -2   13.87    0.36
   4  -4   2   14.19    0.39
   4  -4   2   14.33    0.54
  -4  -4  -2   14.07    0.53
   4   4   3    1.07    0.20
   4   4   3    1.44    0.20
  -4   4  -3    1.52    0.23
  -4   4  -3    1.04    0.16
  -4  -4  -3    0.98    0.15
   4  -4   3    1.13    0.17
   4  -4   3    1.27    0.22
  -4  -4  -3    1.20    0.22
  -4   4  -4    0.25    0.14
   4   4   4    0.08    0.14
  -4   4  -4   -0.01    0.10
   4   4   4    0.19    0.12
   4  -4   4    0.04    0.12
  -4  -4  -4    0.02    0.11
  -4  -4  -4   -0.01    0.11
   4  -4   4    0.12    0.13
  -4   4  -5   12.69    0.62
   4   4   5   11.73    0.61
  -4  -4  -5   12.85    0.53
   4  -4   5   11.88    0.55
  -4  -4  -5   11.63    0.57
   4  -4   5   12.23    0.57
  -4   4  -6    0.11    0.16
   4   4   6   -0.01    0.15
  -4  -4  -6    0.07    0.16
   4  -4   6   -0.07    0.15
   4  -4   6   -0.23    0.11
  -4   4  -7   17.83    0.84
   4   4   7   17.93    0.86
  -4  -4  -7   17.99    0.77
   4  -4   7   17.24    0.80
   4   5  -7    4.99    0.51
  -4   5   7    4.08    0.44
   4  -5  -7    4.72    0.52
  -4  -5   7    5.22    0.54
  -4   5   6    5.11    0.39
   4   5  -6    4.43    0.44
   4  -5  -6    3.95    0.45
  -4  -5   6    4.76    0.49
  -4   5   5    3.27    0.33
   4   5  -5    3.28    0.34
  -4  -5   5    3.56    0.40
   4  -5  -5    4.02    0.43
   4   5  -4    0.17    0.15
   4   5  -4    0.38    0.15
  -4   5   4    0.41    0.13
  -4  -5   4    0.29    0.12
   4  -5  -4    0.11    0.13
  -4  -5   4    0.31    0.15
  -4   5   3    0.22    0.12
   4   5  -3    0.12    0.09
  -4   5   3    0.20    0.10
   4   5  -3    0.32    0.14
   4  -5  -3    0.15    0.10
  -4  -5   3    0.16    0.12
  -4  -5   3    0.04    0.10
   4  -5  -3    0.12    0.12
  -4   5   2   29.09    0.56
   4   5  -2   29.21    0.80
  -4   5   2   27.73    0.77
   4   5  -2   27.89    0.61
   4  -5  -2   28.74    0.83
  -4  -5   2   28.97    0.78
   4  -5  -2   29.22    0.70
  -4  -5   2   26.99    0.69
   4   5  -1    2.27    0.12
   4   5  -1    2.07    0.24
  -4   5   1    1.95    0.22
  -4   5   1    2.34    0.22
   4  -5  -1    2.59    0.25
  -4  -5   1    2.14    0.22
  -4  -5   1    3.03    0.29
  -4  -5   1    2.30    0.25
   4   5   0    8.40    0.40
  -4   5   0    8.88    0.38
  -4   5   0    8.12    0.38
  -4  -5   0    8.65    0.40
   4  -5   0    8.50    0.39
  -4   5  -1    5.13    0.28
  -4   5  -1    3.85    0.32
   4   5   1    4.38    0.29
  -4  -5  -1    4.03    0.29
   4  -5   1    4.57    0.16
   4  -5   1    4.28    0.30
   4   5   2   54.33    1.14
  -4   5  -2   53.71    1.03
  -4  -5  -2   53.87    0.85
   4  -5   2   52.83    1.19
  -4  -5  -2   54.11    1.17
   4  -5   2   54.88    0.96
  -4   5  -3    8.55    0.34
   4   5   3    8.06    0.39
  -4   5  -3    8.58    0.47
  -4  -5  -3    8.34    0.44
   4  -5   3    8.43    0.36
  -4  -5  -3    8.51    0.32
   4  -5   3    8.61    0.45
  -4   5  -4    0.52    0.19
   4   5   4    0.52    0.19
   4   5   4    0.61    0.15
   4  -5   4    0.81    0.18
   4  -5   4    0.66    0.19
  -4  -5  -4    0.52    0.19
  -4   5  -5   15.25    0.71
   4   5   5   15.72    0.72
  -4  -5  -5   16.84    0.69
   4  -5   5   17.21    0.66
   4  -5   5   15.89    0.68
  -4   5  -6    0.05    0.17
   4   5   6    0.14    0.17
   4  -5   6    0.01    0.15
  -4  -5  -6   -0.14    0.14
   4  -5   6   -0.04    0.16
   4   5   7    5.81    0.58
  -4   5  -7    5.64    0.57
   4  -5   7    5.71    0.55
  -4  -5  -7    6.83    0.51
  -4   6   7    4.40    0.45
   4   6  -7    4.17    0.47
   4  -6  -7    4.15    0.50
  -4  -6   7    3.91    0.48
  -4   6   6    2.77    0.33
   4   6  -6    3.00    0.37
   4  -6  -6    2.29    0.36
  -4  -6   6    2.72    0.37
  -4   6   5    3.67    0.34
   4   6  -5    3.35    0.35
   4  -6  -5    3.36    0.40
  -4  -6   5    3.95    0.42
   4   6  -4    2.42    0.31
  -4   6   4    2.25    0.25
   4   6  -4    2.48    0.27
  -4  -6   4    2.92    0.34
   4  -6  -4    2.16    0.31
  -4  -6   4    2.82    0.25
   4   6  -3   79.96    1.43
  -4   6   3   82.93    1.40
   4   6  -3   84.82    1.65
  -4   6   3   83.64    1.34
   4  -6  -3   80.73    1.39
  -4  -6   3   82.29    1.66
   4  -6  -3   78.18    1.68
  -4  -6   3   81.73    1.42
   4   6  -2    4.48    0.33
  -4   6   2    4.65    0.31
   4   6  -2    4.44    0.22
   4  -6  -2    5.15    0.36
   4  -6  -2    4.41    0.27
  -4  -6   2    3.98    0.30
  -4  -6   2    4.71    0.28
  -4   6   1   10.66    0.44
   4   6  -1   11.36    0.49
  -4   6   1   10.94    0.42
   4   6  -1   11.31    0.24
  -4  -6   1   10.93    0.44
   4  -6  -1   10.61    0.25
   4  -6  -1   11.07    0.45
  -4  -6   1   10.92    0.46
   4  -6  -1   10.74    0.23
  -4  -6   1   11.21    0.50
   4   6   0    7.13    0.38
  -4   6   0    9.11    0.39
  -4   6   0    7.98    0.38
  -4  -6   0    7.36    0.38
   4  -6   0    7.72    0.39
  -4   6  -1    3.28    0.23
   4   6   1    3.26    0.30
  -4  -6  -1    3.05    0.30
   4  -6   1    3.30    0.16
   4  -6   1    3.46    0.32
  -4   6  -2   25.62    0.63
   4   6   2   25.71    0.73
  -4  -6  -2   25.72    0.77
   4  -6   2   26.21    0.59
   4  -6   2   25.84    0.79
  -4   6  -3    0.07    0.09
  -4   6  -3   -0.05    0.10
   4   6   3   -0.12    0.09
   4  -6   3    0.01    0.12
   4  -6   3    0.02    0.10
  -4  -6  -3    0.10    0.13
  -4   6  -4    0.57    0.20
   4   6   4    0.66    0.16
  -4  -6  -4    0.48    0.19
   4  -6   4    0.37    0.15
   4  -6   4    1.05    0.23
   4   6   5    1.82    0.32
  -4   6  -5    1.23    0.27
   4  -6   5    1.21    0.23
  -4  -6  -5    1.19    0.25
   4  -6   5    1.70    0.29
   4   6   6    3.70    0.45
  -4   6  -6    3.51    0.45
   4  -6   6    3.18    0.38
   4  -6   6    3.56    0.42
  -4  -6  -6    3.16    0.39
   4   7  -7    1.64    0.33
   4  -7  -7    1.63    0.34
  -4  -7   7    1.50    0.35
  -4   7   6    1.59    0.27
   4   7  -6    1.87    0.31
   4  -7  -6    1.69    0.32
  -4  -7   6    1.69    0.32
   4   7  -5    1.01    0.22
  -4   7   5    1.12    0.22
   4  -7  -5    1.17    0.26
  -4  -7   5    1.39    0.29
  -4   7   4    7.38    0.38
   4   7  -4    7.20    0.38
   4   7  -4    7.62    0.46
   4  -7  -4    8.67    0.52
  -4  -7   4    8.34    0.50
  -4   7   3    5.75    0.29
   4   7  -3    5.39    0.29
   4   7  -3    5.56    0.38
  -4  -7   3    5.47    0.31
   4  -7  -3    5.39    0.29
   4  -7  -3    5.09    0.39
  -4  -7   3    5.47    0.38
   4   7  -2    0.42    0.14
   4  -7  -2    0.57    0.15
  -4  -7   2    0.58    0.15
  -4  -7   2    0.48    0.17
   4  -7  -2    0.38    0.16
  -4   7   1   35.44    0.88
   4   7  -1   35.15    0.94
  -4  -7   1   36.97    0.95
   4  -7  -1   34.63    0.86
  -4  -7   1   35.11    0.84
  -4  -7   1   34.59    0.98
   4   7   0   21.16    0.68
  -4   7   0   20.60    0.61
   4  -7   0   19.43    0.64
  -4  -7   0   20.76    0.64
  -4   7  -1   35.16    0.80
   4   7   1   35.02    0.90
   4  -7   1   35.05    0.93
  -4  -7  -1   32.95    0.88
   4   7   2   -0.02    0.11
  -4   7  -2    0.03    0.09
   4  -7   2    0.15    0.09
  -4  -7  -2    0.16    0.13
   4  -7   2    0.04    0.13
  -4   7  -3    2.24    0.30
   4   7   3    1.73    0.23
  -4  -7  -3    2.12    0.30
   4  -7   3    2.26    0.24
   4  -7   3    1.93    0.29
  -4   7  -4   12.09    0.62
   4  -7   4   11.68    0.59
   4  -7   4   12.79    0.52
  -4  -7  -4   11.91    0.58
  -4   7  -5   20.52    0.88
   4  -7   5   24.08    0.80
  -4  -7  -5   19.97    0.81
   4  -7   5   23.15    0.86
  -4   7  -6    2.47    0.39
   4   7   6    2.15    0.37
   4  -7   6    2.89    0.39
  -4  -7  -6    1.74    0.33
   4   8  -7    6.66    0.52
  -4  -8   7    7.10    0.66
   4  -8  -7    6.42    0.62
   4   8  -6   12.49    0.62
   4  -8  -6   11.30    0.68
  -4  -8   6   12.16    0.69
   4   8  -5    5.56    0.38
  -4  -8   5    7.10    0.50
   4  -8  -5    5.97    0.54
   4   8  -4   17.67    0.61
  -4  -8   4   17.85    0.75
   4  -8  -4   17.99    0.76
   4   8  -3    1.95    0.30
   4  -8  -3    2.51    0.34
  -4  -8   3    2.37    0.23
  -4  -8   3    1.98    0.30
   4  -8  -3    2.00    0.22
   4   8  -2    9.49    0.50
   4  -8  -2   10.76    0.54
   4  -8  -2    9.62    0.42
  -4  -8   2    9.84    0.42
  -4  -8   2    9.74    0.50
   4   8  -1   22.24    0.75
  -4  -8   1   21.70    0.65
   4  -8  -1   20.80    0.66
  -4  -8   1   22.65    0.75
  -4  -8   1   21.76    0.78
   4   8   0    0.38    0.16
  -4   8   0    0.61    0.16
  -4  -8   0    0.82    0.18
   4  -8   0    0.68    0.18
   4   8   1    0.15    0.12
  -4   8  -1    0.31    0.13
   4  -8   1    0.25    0.15
  -4  -8  -1    0.22    0.13
  -4   8  -2    4.78    0.28
   4   8   2    5.44    0.35
   4  -8   2    3.85    0.38
  -4  -8  -2    4.45    0.40
   4   8   3    0.01    0.11
   4  -8   3    0.07    0.14
  -4  -8  -3    0.23    0.15
  -4   8  -4   29.22    1.02
  -4  -8  -4   30.54    0.98
   4  -8   4   28.85    0.97
  -4   8  -5    0.00    0.14
  -4  -8  -5    0.46    0.20
   4  -8   5    0.22    0.17
  -4   8  -6    1.08    0.29
   4  -8   6    0.66    0.25
  -4  -8  -6    0.54    0.23
  -4  -9   6    0.83    0.26
   4  -9  -6    0.39    0.21
  -4  -9   5    0.11    0.17
   4  -9  -5    0.05    0.15
  -4  -9   4    4.40    0.46
   4  -9  -4    4.39    0.46
   4   9  -3    4.13    0.42
   4  -9  -3    3.63    0.40
  -4  -9   3    4.89    0.46
   4   9  -2   22.53    0.80
  -4  -9   2   22.76    0.81
  -4  -9   2   21.35    0.63
   4  -9  -2   21.26    0.79
   4  -9  -2   22.22    0.66
   4   9  -1    7.32    0.44
   4  -9  -1    7.40    0.41
  -4  -9   1    7.55    0.46
  -4  -9   1    7.41    0.39
  -4  -9   1    6.78    0.46
   4   9   0   62.01    1.38
  -4  -9   0   60.21    1.27
   4  -9   0   59.90    1.33
  -4   9  -1    0.83    0.17
   4   9   1    0.60    0.18
  -4  -9  -1    0.60    0.18
   4  -9   1    0.70    0.20
   4   9   2    2.23    0.27
   4  -9   2    2.43    0.33
  -4  -9  -2    1.79    0.27
   4   9   3   12.88    0.53
   4  -9   3   13.26    0.64
  -4  -9  -3   14.28    0.64
  -4   9  -4    0.06    0.15
  -4  -9  -4    0.02    0.15
   4  -9   4    0.08    0.16
  -4   9  -5   -0.06    0.14
   4  -9   5    0.12    0.15
  -4  -9  -5   -0.21    0.13
  -4   9  -6    1.02    0.29
  -4  -9  -6    0.79    0.25
   4  -9   6    0.34    0.23
  -4 -10   6    4.02    0.51
   4 -10  -6    3.96    0.48
   4 -10  -5    3.90    0.47
  -4 -10   5    3.53    0.44
  -4 -10   4    4.62    0.47
   4 -10  -4    5.13    0.50
   4 -10  -3   16.11    0.74
  -4 -10   3   17.42    0.76
   4  10  -2    6.38    0.45
  -4 -10   2    7.37    0.48
   4 -10  -2    6.97    0.46
  -4 -10   2    6.83    0.37
   4 -10  -2    7.78    0.42
   4  10  -1    0.05    0.13
  -4 -10   1    0.56    0.21
   4 -10  -1    0.44    0.15
  -4 -10   1    0.08    0.13
  -4 -10   1    0.24    0.17
   4  10   0    1.25    0.24
  -4 -10   0    0.67    0.19
   4 -10   0    1.35    0.23
   4  10   1    0.21    0.13
  -4 -10  -1    0.27    0.16
   4 -10   1    0.30    0.16
   4  10   2   20.63    0.72
  -4 -10  -2   21.17    0.77
   4 -10   2   20.62    0.80
   4  10   3    1.80    0.27
  -4 -10  -3    1.54    0.28
   4 -10   3    1.48    0.28
  -4 -10  -4    0.58    0.22
   4 -10   4    0.65    0.24
  -4  10  -5    4.48    0.51
  -4 -10  -5    4.43    0.49
   4 -10   5    5.21    0.53
  -4 -11   5    0.56    0.23
   4 -11  -5    0.45    0.23
   4 -11  -4    2.17    0.35
  -4 -11   4    1.68    0.32
   4 -11  -3   -0.09    0.13
  -4 -11   3    0.15    0.18
  -4 -11   2    0.32    0.14
   4 -11  -2    0.42    0.16
  -4 -11   2    0.50    0.21
   4 -11  -2    0.28    0.17
   4  11  -1   11.07    0.58
  -4 -11   1   10.56    0.60
  -4 -11   1   10.50    0.49
   4 -11  -1   10.37    0.51
  -4 -11   1   11.38    0.65
   4  11   0   -0.09    0.13
   4 -11   0   -0.10    0.13
  -4 -11   0    0.22    0.15
   4  11   1    7.38    0.46
   4 -11   1    7.46    0.48
  -4 -11  -1    7.98    0.47
   4  11   2    3.23    0.35
  -4 -11  -2    3.33    0.38
   4 -11   2    3.11    0.38
  -4 -11  -3    3.17    0.39
   4 -11   3    3.04    0.39
   4 -11   4    2.51    0.39
  -4 -11  -4    2.54    0.38
   4 -11   5    1.55    0.34
  -4 -11  -5    1.15    0.30
   4 -12  -5    4.58    0.52
  -4 -12   5    5.19    0.56
  -4 -12   4    4.50    0.50
   4 -12  -4    3.86    0.47
  -4 -12   3   -0.34    0.14
   4 -12  -3    0.53    0.22
   4 -12  -2   12.71    0.66
  -4 -12   2   13.52    0.69
   4 -12  -2   13.47    0.57
  -4 -12   1    6.50    0.48
   4 -12  -1    6.40    0.43
  -4 -12   1    5.04    0.53
  -4 -12   1    6.18    0.40
   4  12   0    1.05    0.24
  -4 -12   0    0.74    0.21
   4 -12   0    0.73    0.22
   4  12   1   21.06    0.80
  -4 -12  -1   21.60    0.78
   4 -12   1   18.97    0.79
   4  12   2    3.36    0.38
   4 -12   2    3.48    0.42
  -4 -12  -2    3.64    0.41
   4 -12   3    6.90    0.52
  -4 -12  -3    7.46    0.52
   4 -12   4    0.15    0.18
  -4 -12  -4    0.04    0.17
   4 -13  -4    1.28    0.31
  -4 -13   4    1.01    0.29
  -4 -13   3    5.69    0.57
   4 -13  -3    5.36    0.54
  -4 -13   2    0.13    0.18
   4 -13  -2    0.15    0.16
   4 -13  -1    9.06    0.52
  -4 -13   1    9.25    0.63
  -4 -13   1    8.73    0.59
  -4 -13   1    9.02    0.48
  -4 -13   0    5.67    0.42
   4 -13   0    4.89    0.47
  -4 -13   0    4.62    0.49
  -4 -13   0    4.66    0.52
   4  13   1    0.27    0.18
   4 -13   1    0.56    0.21
  -4 -13  -1    0.62    0.22
   4  13   2    0.40    0.18
  -4 -13  -2    0.28    0.18
   4 -13   2    0.23    0.19
   4 -13   3    3.08    0.43
  -4 -13  -3    3.33    0.43
   4 -14  -3    0.74    0.25
  -4 -14   3    1.61    0.33
   4 -14  -2    0.34    0.21
  -4 -14   2    0.24    0.22
  -4 -14   1    0.45    0.23
   4 -14  -1    0.41    0.20
  -4 -14   1    0.36    0.21
  -4 -14   0    0.83    0.26
   4 -14   0    1.26    0.28
  -4 -14   0    0.75    0.23
  -4 -14   0    0.98    0.29
  -4 -14  -1    1.97    0.32
   4 -14   1    1.69    0.33
  -4 -14  -2    1.33    0.30
   4 -14   2    0.86    0.27
  -4 -14  -3    0.16    0.20
   4 -14   3    0.28    0.22
   4 -15  -2    1.45    0.32
  -4 -15   2    1.23    0.31
   4 -15  -1    5.08    0.49
  -4 -15   1    5.38    0.57
  -4 -15   1    5.51    0.60
  -4 -15   0    4.33    0.51
   4 -15   0    3.50    0.43
  -4 -15   0    3.93    0.52
  -4 -15  -1    0.44    0.22
   4 -15   1    0.49    0.22
  -5   0   7   -0.06    0.16
   5   0  -7    0.10    0.18
  -5   0   6    1.75    0.29
   5   0  -6    1.90    0.31
  -5   0   5    0.03    0.13
   5   0  -5   -0.09    0.13
  -5   0   5   -0.14    0.10
   5   0  -5   -0.07    0.10
   5   0  -4  130.29    2.17
  -5   0   4  129.90    2.19
   5   0  -4  133.14    2.34
  -5   0   4  133.09    2.24
  -5   0   3    0.04    0.12
   5   0  -3    0.05    0.11
   5   0  -3    0.11    0.10
  -5   0   3    0.05    0.09
  -5   0   2   25.99    0.73
   5   0  -2   22.89    0.68
   5   0  -2   25.33    0.69
  -5   0   2   25.07    0.58
   5   0  -1    0.01    0.08
   5   0  -1   -0.17    0.08
  -5   0   1    0.00    0.06
  -5   0   1    0.10    0.11
   5   0   0   35.10    0.88
  -5   0   0   35.80    0.66
  -5   0   0   34.07    0.85
  -5   0   0   35.58    0.70
   5   0   1    0.03    0.10
  -5   0  -1    0.06    0.12
   5   0   2   15.10    0.58
  -5   0  -2   14.07    0.53
  -5   0  -3   -0.02    0.13
   5   0   3    0.08    0.11
   5   0   3   -0.03    0.11
  -5   0  -3   -0.04    0.10
  -5   0  -4   34.12    0.93
   5   0   4   32.45    0.93
  -5   0  -4   32.73    0.89
   5   0   4   34.47    0.92
   5   0   5   -0.11    0.13
  -5   0  -5   -0.01    0.13
  -5   0  -5    0.14    0.14
  -5   0  -5   -0.05    0.13
   5   0   5    0.00    0.14
  -5   0  -6    1.31    0.26
   5   0   6    1.16    0.27
   5   1  -7    2.21    0.37
  -5   1   7    1.83    0.31
   5  -1  -7    2.64    0.41
  -5  -1   7    2.28    0.37
  -5   1   6    1.63    0.27
   5   1  -6    0.58    0.22
  -5  -1   6    1.12    0.26
   5  -1  -6    1.14    0.28
   5   1  -5   57.70    1.22
  -5   1   5   55.45    1.25
  -5   1   5   55.87    1.29
   5   1  -5   55.35    1.36
   5  -1  -5   52.33    1.36
  -5  -1   5   56.65    1.30
  -5  -1   5   57.20    1.27
  -5   1   4    6.71    0.36
  -5   1   4    6.83    0.41
   5   1  -4    6.45    0.37
   5   1  -4    6.63    0.40
   5  -1  -4    6.00    0.41
  -5  -1   4    6.79    0.39
  -5  -1   4    6.69    0.38
   5  -1  -4    6.50    0.35
   5   1  -3    5.75    0.34
   5   1  -3    6.22    0.35
  -5   1   3    5.94    0.29
  -5   1   3    6.51    0.38
  -5  -1   3    5.63    0.34
  -5  -1   3    5.68    0.31
   5  -1  -3    6.50    0.38
   5  -1  -3    6.34    0.34
  -5   1   2    0.10    0.08
   5   1  -2   -0.04    0.09
  -5   1   2    0.12    0.11
   5   1  -2   -0.07    0.08
   5  -1  -2   -0.02    0.09
   5  -1  -2   -0.06    0.09
  -5  -1   2    0.26    0.12
  -5  -1   2   -0.04    0.08
   5   1  -1   12.70    0.50
  -5   1   1   12.37    0.49
  -5   1   1   12.83    0.30
   5   1  -1   12.64    0.42
   5  -1  -1   12.06    0.48
   5  -1  -1   12.91    0.46
  -5  -1   1   10.99    0.47
  -5  -1   1   12.30    0.38
  -5   1   0    8.97    0.24
  -5   1   0    8.71    0.25
  -5   1   0    8.65    0.40
   5   1   0    8.88    0.42
   5  -1   0    8.99    0.43
  -5  -1   0    8.66    0.41
   5   1   1   15.41    0.56
  -5   1  -1   15.54    0.54
   5  -1   1   15.23    0.57
  -5  -1  -1   16.48    0.56
   5   1   2   40.58    1.00
  -5   1  -2   39.73    0.94
   5  -1   2   40.79    0.82
  -5  -1  -2   40.58    0.98
   5  -1   2   40.14    1.01
  -5   1  -3    0.98    0.19
   5   1   3    0.88    0.20
  -5   1  -3    0.93    0.19
   5   1   3    0.63    0.15
   5  -1   3    0.45    0.16
  -5  -1  -3    0.99    0.18
  -5  -1  -3    1.05    0.21
   5  -1   3    0.82    0.16
  -5   1  -4   14.83    0.57
  -5   1  -4   16.08    0.61
   5   1   4   14.55    0.59
   5   1   4   13.87    0.58
  -5   1  -4   15.61    0.63
  -5  -1  -4   15.42    0.59
  -5  -1  -4   14.43    0.59
   5  -1   4   16.31    0.60
   5  -1   4   14.94    0.62
  -5   1  -5    2.11    0.28
   5   1   5    2.14    0.31
  -5   1  -5    1.80    0.29
   5   1   5    2.11    0.29
  -5   1  -5    1.38    0.25
  -5  -1  -5    2.35    0.30
   5  -1   5    1.96    0.29
  -5  -1  -5    1.99    0.29
   5  -1   5    2.43    0.32
  -5  -1  -5    1.81    0.25
   5   1   6   -0.17    0.12
  -5   1  -6   -0.17    0.14
  -5  -1  -6   -0.10    0.13
   5  -1   6   -0.08    0.15
   5  -1   6   -0.11    0.15
  -5  -1  -6   -0.01    0.14
  -5   2   7   28.96    1.00
   5   2  -7   30.65    1.09
  -5  -2   7   30.61    1.06
   5  -2  -7   30.30    1.12
  -5   2   6    6.12    0.43
   5   2  -6    6.39    0.47
  -5  -2   6    6.56    0.47
   5  -2  -6    6.79    0.49
  -5   2   5    0.50    0.16
   5   2  -5    0.16    0.14
   5   2  -5    0.52    0.18
   5  -2  -5    0.37    0.17
  -5  -2   5    0.27    0.15
  -5  -2   5    0.29    0.17
   5   2  -4    9.38    0.45
  -5   2   4    9.95    0.41
   5   2  -4    9.51    0.47
  -5   2   4    9.18    0.47
   5  -2  -4    8.85    0.49
   5  -2  -4    9.20    0.39
  -5  -2   4    8.97    0.44
  -5  -2   4    9.12    0.45
   5   2  -3    5.59    0.35
  -5   2   3    5.74    0.27
   5   2  -3    6.65    0.35
  -5   2   3    5.71    0.36
  -5  -2   3    5.27    0.33
   5  -2  -3    5.80    0.37
   5  -2  -3    5.46    0.31
  -5  -2   3    5.08    0.33
  -5   2   2   21.41    0.45
   5   2  -2   21.01    0.66
   5   2  -2   21.54    0.59
  -5   2   2   22.02    0.68
   5  -2  -2   20.96    0.64
  -5  -2   2   22.10    0.66
  -5  -2   2   22.39    0.60
   5  -2  -2   19.99    0.66
   5   2  -1   61.73    1.10
   5   2  -1   62.41    1.28
   5  -2  -1   60.72    1.25
  -5  -2   1   61.94    1.24
  -5  -2   1   62.91    1.14
   5   2   0   25.64    0.74
  -5  -2   0   27.03    0.75
   5  -2   0   28.11    0.78
   5   2   1    0.07    0.11
  -5   2  -1    0.15    0.11
   5  -2   1    0.07    0.11
  -5  -2  -1    0.14    0.13
   5   2   2   42.19    1.03
  -5   2  -2   41.88    0.96
   5  -2   2   42.71    1.05
  -5  -2  -2   42.82    1.02
   5  -2   2   41.10    0.81
  -5   2  -3    0.91    0.19
  -5   2  -3    0.70    0.19
   5   2   3    0.62    0.18
   5   2   3    0.67    0.17
  -5   2  -3    0.89    0.19
   5  -2   3    1.15    0.22
   5  -2   3    0.82    0.16
  -5  -2  -3    1.05    0.22
  -5  -2  -3    1.12    0.18
   5   2   4    5.41    0.36
  -5   2  -4    4.89    0.33
  -5   2  -4    4.78    0.42
  -5   2  -4    4.85    0.40
   5   2   4    4.85    0.37
   5  -2   4    5.00    0.34
  -5  -2  -4    4.92    0.32
  -5  -2  -4    5.06    0.38
   5  -2   4    4.22    0.40
   5   2   5    0.03    0.14
   5   2   5    0.13    0.15
  -5   2  -5    0.33    0.17
  -5  -2  -5    0.22    0.14
  -5  -2  -5    0.21    0.17
   5  -2   5   -0.05    0.13
  -5  -2  -5    0.24    0.15
   5  -2   5    0.14    0.14
  -5   2  -6    5.00    0.49
   5   2   6    6.14    0.48
   5  -2   6    6.07    0.45
  -5  -2  -6    6.54    0.45
   5  -2   6    4.87    0.46
   5   3  -7    0.13    0.19
  -5   3   7    0.18    0.19
   5  -3  -7    0.42    0.21
  -5  -3   7    0.00    0.19
   5   3  -6    0.71    0.22
  -5   3   6    0.42    0.17
   5  -3  -6    0.61    0.22
  -5  -3   6    0.55    0.22
   5   3  -5    0.16    0.14
  -5   3   5   -0.06    0.13
   5   3  -5   -0.08    0.12
  -5  -3   5    0.15    0.15
   5  -3  -5    0.09    0.15
  -5  -3   5    0.06    0.13
  -5   3   4    8.67    0.38
   5   3  -4    7.42    0.41
  -5   3   4    7.47    0.45
   5   3  -4    8.50    0.44
   5  -3  -4    7.93    0.37
  -5  -3   4    7.98    0.45
   5  -3  -4    7.71    0.46
  -5  -3   4    8.43    0.41
  -5   3   3   26.34    0.80
   5   3  -3   24.87    0.70
   5   3  -3   24.15    0.75
  -5   3   3   26.23    0.60
  -5  -3   3   25.92    0.74
   5  -3  -3   24.49    0.79
   5  -3  -3   25.94    0.69
  -5  -3   3   24.94    0.72
   5   3  -2   51.35    1.16
  -5   3   2   51.43    1.15
   5   3  -2   53.65    1.02
  -5  -3   2   53.41    1.10
   5  -3  -2   51.89    1.18
  -5  -3   2   52.79    1.12
   5  -3  -2   51.32    1.10
   5   3  -1    1.23    0.14
   5   3  -1    1.28    0.22
  -5   3   1    1.09    0.20
   5  -3  -1    1.02    0.19
  -5  -3   1    1.32    0.18
  -5  -3   1    1.30    0.20
   5   3   0    7.65    0.26
   5   3   0    7.75    0.41
  -5   3   0    8.25    0.40
   5  -3   0    8.14    0.41
  -5  -3   0    7.73    0.40
  -5   3  -1   38.94    0.92
   5   3   1   40.08    0.99
  -5  -3  -1   40.15    0.97
   5  -3   1   41.63    1.02
   5   3   2    0.93    0.19
  -5   3  -2    0.89    0.17
   5  -3   2    0.93    0.20
  -5  -3  -2    1.13    0.22
   5  -3   2    1.05    0.13
   5   3   3  153.62    2.57
  -5   3  -3  158.49    2.45
  -5   3  -3  159.60    2.67
  -5   3  -3  154.88    2.56
   5  -3   3  157.51    2.43
   5  -3   3  157.75    2.67
  -5  -3  -3  159.18    2.60
  -5  -3  -3  155.81    2.40
   5   3   4    0.46    0.18
  -5   3  -4    0.57    0.18
  -5   3  -4    0.69    0.20
  -5   3  -4    0.36    0.15
   5   3   4    0.45    0.16
   5  -3   4    0.73    0.21
  -5  -3  -4    1.03    0.20
   5  -3   4    0.98    0.19
  -5  -3  -4    0.92    0.22
  -5   3  -5    4.30    0.44
   5   3   5    3.78    0.36
   5   3   5    4.28    0.42
  -5  -3  -5    3.59    0.39
   5  -3   5    3.93    0.38
   5  -3   5    3.47    0.39
  -5   3  -6    0.62    0.23
   5   3   6    0.53    0.22
  -5  -3  -6    0.39    0.20
   5  -3   6    0.77    0.23
   5  -3   6    0.28    0.20
   5   4  -7    0.78    0.26
  -5  -4   7    0.48    0.24
   5  -4  -7    0.17    0.18
   5   4  -6   11.79    0.62
   5  -4  -6    9.56    0.61
  -5  -4   6   10.57    0.61
   5   4  -5    8.76    0.47
   5   4  -5    7.53    0.45
  -5  -4   5    7.28    0.48
   5  -4  -5    6.89    0.50
  -5  -4   5    7.87    0.41
  -5   4   4   37.78    1.04
   5   4  -4   38.17    0.96
   5   4  -4   37.06    1.00
  -5  -4   4   36.41    1.01
   5  -4  -4   34.79    1.06
  -5  -4   4   37.60    0.92
   5  -4  -4   37.20    0.85
   5   4  -3   46.02    1.12
  -5   4   3   47.80    1.15
   5   4  -3   45.27    0.99
   5  -4  -3   45.94    1.16
  -5  -4   3   46.40    1.04
   5  -4  -3   45.86    1.00
  -5  -4   3   45.64    1.09
  -5   4   2    5.64    0.37
   5   4  -2    5.17    0.26
   5   4  -2    5.56    0.35
  -5  -4   2    5.08    0.33
  -5  -4   2    4.73    0.32
   5  -4  -2    4.86    0.31
   5  -4  -2    5.45    0.37
  -5   4   1    0.34    0.13
   5   4  -1    0.24    0.13
   5   4  -1    0.50    0.09
   5  -4  -1    0.39    0.14
  -5  -4   1    0.17    0.13
  -5  -4   1    0.37    0.13
  -5  -4   1    0.45    0.14
   5   4   0    0.44    0.14
  -5   4   0    0.01    0.11
   5  -4   0    0.19    0.13
  -5  -4   0    0.18    0.12
  -5   4  -1    0.43    0.14
   5   4   1    0.49    0.15
   5  -4   1    0.86    0.19
  -5  -4  -1    0.93    0.19
   5   4   2    2.18    0.27
  -5   4  -2    2.58    0.26
  -5   4  -2    2.48    0.28
  -5  -4  -2    1.89    0.27
   5  -4   2    2.45    0.30
  -5   4  -3    0.25    0.15
  -5   4  -3    0.21    0.14
   5   4   3    0.12    0.13
  -5   4  -3    0.24    0.14
  -5  -4  -3    0.03    0.14
   5  -4   3    0.15    0.14
   5   4   4    0.12    0.14
   5   4   4    0.44    0.16
  -5   4  -4    0.14    0.16
  -5   4  -4    0.25    0.14
  -5  -4  -4    0.34    0.17
   5  -4   4    0.20    0.15
  -5   4  -5    1.07    0.25
   5   4   5    1.07    0.25
  -5  -4  -5    1.18    0.25
   5  -4   5    1.35    0.28
  -5   4  -6    3.07    0.42
   5   4   6    2.41    0.37
  -5  -4  -6    2.74    0.38
   5  -4   6    3.19    0.40
   5   5  -7    3.55    0.44
   5  -5  -7    2.76    0.43
  -5  -5   7    3.82    0.48
   5   5  -6   42.61    1.21
   5  -5  -6   40.03    1.28
  -5  -5   6   40.87    1.25
   5   5  -5    3.65    0.39
   5   5  -5    4.18    0.39
   5  -5  -5    2.64    0.38
  -5  -5   5    4.25    0.43
   5   5  -4   12.70    0.52
   5   5  -4   14.22    0.60
  -5  -5   4   12.82    0.51
  -5  -5   4   12.57    0.58
   5  -5  -4   12.71    0.61
  -5   5   3   11.32    0.54
   5   5  -3   11.51    0.53
   5   5  -3   10.84    0.41
  -5  -5   3   11.03    0.51
   5  -5  -3   11.70    0.57
  -5  -5   3   11.04    0.47
   5  -5  -3   11.15    0.45
   5   5  -2   10.69    0.51
  -5   5   2   10.37    0.49
   5   5  -2   11.02    0.36
   5  -5  -2   10.85    0.52
   5  -5  -2   10.41    0.45
  -5  -5   2   10.38    0.45
  -5  -5   2    9.89    0.46
  -5   5   1    1.65    0.23
   5   5  -1    1.60    0.24
  -5  -5   1    2.16    0.27
  -5  -5   1    1.77    0.24
  -5  -5   1    2.03    0.25
   5  -5  -1    2.08    0.26
  -5   5   0   22.32    0.68
  -5   5   0   23.36    0.69
   5   5   0   21.61    0.72
   5  -5   0   23.91    0.74
  -5  -5   0   23.80    0.72
  -5   5  -1   72.16    1.44
   5   5   1   70.03    1.46
  -5   5  -1   72.98    1.37
   5  -5   1   71.73    1.49
  -5  -5  -1   73.52    1.48
   5   5   2    1.54    0.24
  -5   5  -2    1.41    0.21
  -5   5  -2    1.61    0.25
  -5  -5  -2    1.52    0.25
   5  -5   2    1.80    0.26
   5   5   3    2.61    0.29
  -5   5  -3    2.18    0.24
   5  -5   3    2.13    0.31
  -5  -5  -3    2.00    0.28
  -5   5  -4    0.05    0.15
   5   5   4    0.06    0.12
   5  -5   4    0.19    0.17
  -5  -5  -4   -0.01    0.13
   5   5   5    4.50    0.47
  -5   5  -5    4.59    0.48
   5  -5   5    3.79    0.42
  -5  -5  -5    5.18    0.48
  -5   5  -6   -0.03    0.18
   5   5   6   -0.11    0.15
  -5  -5  -6    0.10    0.19
   5  -5   6    0.30    0.19
   5   6  -7    4.25    0.48
   5  -6  -7    4.51    0.53
  -5  -6   7    3.86    0.49
   5   6  -6   -0.10    0.14
  -5  -6   6   -0.22    0.17
   5  -6  -6    0.19    0.18
   5   6  -5    3.21    0.35
   5   6  -5    3.49    0.39
   5  -6  -5    3.58    0.43
  -5  -6   5    3.73    0.42
   5   6  -4    3.09    0.30
   5   6  -4    4.23    0.41
  -5  -6   4    3.40    0.31
   5  -6  -4    3.85    0.41
  -5  -6   4    3.31    0.37
  -5   6   3    4.14    0.40
   5   6  -3    3.71    0.37
  -5   6   3    4.15    0.28
   5  -6  -3    4.52    0.43
  -5  -6   3    4.58    0.33
  -5  -6   3    4.47    0.41
   5  -6  -3    4.51    0.30
   5   6  -2   14.79    0.61
  -5   6   2   14.22    0.58
  -5   6   2   14.40    0.51
  -5  -6   2   14.88    0.55
   5  -6  -2   13.84    0.61
  -5  -6   2   14.90    0.59
   5  -6  -2   13.85    0.53
  -5   6   1    9.48    0.45
   5   6  -1   10.15    0.49
  -5   6   1   10.15    0.45
   5  -6  -1    9.90    0.47
  -5  -6   1    9.34    0.46
  -5  -6   1    9.92    0.45
  -5  -6   1    8.97    0.48
  -5   6   0   68.94    1.37
   5   6   0   67.07    1.44
  -5   6   0   67.39    1.35
   5  -6   0   68.09    1.42
  -5  -6   0   68.20    1.39
  -5   6  -1   12.69    0.49
   5   6   1   12.46    0.54
  -5   6  -1   12.27    0.53
   5  -6   1   12.75    0.57
  -5  -6  -1   12.32    0.55
  -5   6  -2   12.55    0.48
   5   6   2   12.62    0.54
  -5  -6  -2   12.72    0.57
   5  -6   2   12.13    0.56
  -5   6  -3    0.92    0.17
   5   6   3    1.06    0.20
  -5  -6  -3    0.98    0.22
   5  -6   3    1.21    0.24
   5   6   4   30.75    0.87
  -5   6  -4   31.43    1.04
  -5  -6  -4   31.66    0.99
   5  -6   4   30.15    0.99
  -5   6  -5    8.62    0.58
   5  -6   5    8.51    0.55
  -5  -6  -5    8.57    0.54
  -5   6  -6   -0.04    0.15
   5   6   6    0.25    0.20
   5  -6   6    0.10    0.18
  -5  -6  -6    0.22    0.19
   5   7  -6    1.08    0.25
   5  -7  -6    0.36    0.21
  -5  -7   6    0.87    0.27
   5   7  -5   21.68    0.82
   5  -7  -5   20.54    0.89
  -5  -7   5   20.24    0.84
   5   7  -4    1.32    0.26
  -5  -7   4    0.66    0.21
   5  -7  -4    0.91    0.24
   5   7  -3   44.00    1.18
   5  -7  -3   47.04    1.03
  -5  -7   3   47.06    1.05
  -5  -7   3   46.39    1.20
   5  -7  -3   45.26    1.25
  -5   7   2    0.35    0.16
   5   7  -2    0.11    0.12
  -5   7   2   -0.07    0.09
  -5  -7   2   -0.09    0.12
  -5  -7   2    0.08    0.12
   5  -7  -2   -0.19    0.11
   5  -7  -2    0.00    0.12
  -5   7   1    1.36    0.21
  -5   7   1    1.37    0.23
   5   7  -1    1.20    0.23
   5  -7  -1    1.39    0.22
  -5  -7   1    1.28    0.26
  -5  -7   1    1.95    0.28
  -5  -7   1    1.33    0.22
  -5   7   0    0.17    0.14
   5   7   0    0.05    0.12
  -5  -7   0    0.02    0.13
   5  -7   0    0.18    0.14
   5   7   1   15.00    0.61
  -5   7  -1   15.06    0.54
  -5  -7  -1   15.00    0.61
   5  -7   1   15.48    0.63
   5   7   2   22.86    0.75
  -5   7  -2   22.95    0.66
   5  -7   2   22.21    0.80
  -5  -7  -2   23.31    0.79
   5   7   3   12.57    0.55
  -5  -7  -3   12.52    0.61
   5  -7   3   11.69    0.60
  -5   7  -4    7.13    0.52
   5   7   4    7.78    0.43
   5  -7   4    7.75    0.52
  -5  -7  -4    7.96    0.51
  -5   7  -5    0.46    0.21
  -5  -7  -5    0.99    0.27
   5  -7   5    0.55    0.22
  -5   7  -6    2.82    0.44
   5  -7   6    4.42    0.49
  -5  -7  -6    4.72    0.50
  -5  -8   6   16.55    0.82
   5  -8  -6   17.45    0.86
   5  -8  -5    2.15    0.36
  -5  -8   5    1.90    0.34
   5   8  -4    1.01    0.25
   5  -8  -4    1.08    0.25
  -5  -8   4    0.74    0.24
   5   8  -3    4.09    0.42
   5  -8  -3    4.18    0.30
  -5  -8   3    4.06    0.42
  -5  -8   3    4.39    0.32
   5  -8  -3    4.12    0.44
   5   8  -2   10.84    0.57
   5  -8  -2   10.49    0.57
   5  -8  -2   10.04    0.48
  -5  -8   2   10.96    0.56
  -5  -8   2    9.74    0.47
   5   8  -1    0.16    0.14
  -5   8   1    0.20    0.15
   5  -8  -1   -0.01    0.13
  -5  -8   1    0.23    0.17
  -5  -8   1    0.17    0.14
  -5  -8   1   -0.10    0.14
  -5   8   0    4.74    0.33
   5   8   0    4.14    0.39
  -5  -8   0    5.25    0.38
   5  -8   0    4.12    0.39
   5   8   1    0.55    0.19
  -5   8  -1    0.30    0.14
   5  -8   1    0.35    0.18
  -5  -8  -1    0.45    0.19
   5   8   2   12.93    0.58
  -5   8  -2   12.20    0.48
   5  -8   2   12.15    0.60
  -5  -8  -2   12.11    0.59
   5   8   3    1.78    0.27
   5  -8   3    1.70    0.30
  -5  -8  -3    2.03    0.32
   5  -8   4    2.69    0.37
  -5  -8  -4    2.12    0.32
  -5   8  -5    6.25    0.58
  -5  -8  -5    5.02    0.51
   5  -8   5    4.47    0.50
  -5  -9   6    0.79    0.28
   5  -9  -6    0.47    0.25
  -5  -9   5    1.02    0.28
   5  -9  -5    1.37    0.31
   5   9  -4    1.93    0.32
   5  -9  -4    3.34    0.41
  -5  -9   4    2.33    0.36
   5   9  -3    1.16    0.27
  -5  -9   3    1.50    0.22
   5  -9  -3    1.09    0.26
  -5  -9   3    1.11    0.27
   5   9  -2   53.38    1.37
   5  -9  -2   55.03    1.23
  -5  -9   2   57.36    1.21
   5  -9  -2   51.76    1.39
  -5  -9   2   55.00    1.38
   5   9  -1    3.35    0.38
  -5  -9   1    3.44    0.38
  -5  -9   1    2.91    0.32
   5  -9  -1    3.56    0.36
  -5  -9   1    3.49    0.41
  -5   9   0    1.90    0.26
   5   9   0    1.81    0.28
  -5  -9   0    1.80    0.27
   5  -9   0    1.23    0.25
  -5   9  -1   18.85    0.63
   5   9   1   18.03    0.70
   5  -9   1   18.43    0.73
  -5  -9  -1   18.39    0.71
   5   9   2    1.00    0.22
  -5  -9  -2    1.02    0.24
   5  -9   2    0.87    0.24
   5   9   3    5.91    0.42
   5  -9   3    5.80    0.52
  -5  -9  -3    5.27    0.48
  -5  -9  -4    0.00    0.16
   5  -9   4    0.02    0.16
  -5  -9  -5   -0.08    0.18
   5  -9   5    0.58    0.24
   5 -10  -5   14.52    0.79
  -5 -10   5   16.53    0.80
   5 -10  -4    5.91    0.56
  -5 -10   4    5.58    0.54
   5  10  -3   12.01    0.66
  -5 -10   3   12.12    0.64
   5 -10  -3   12.01    0.66
   5  10  -2    2.64    0.37
   5 -10  -2    2.86    0.32
   5 -10  -2    2.61    0.37
  -5 -10   2    2.88    0.37
  -5 -10   2    3.48    0.34
   5  10  -1    0.04    0.14
   5 -10  -1    0.04    0.15
  -5 -10   1    0.11    0.17
  -5 -10   1    0.14    0.18
  -5 -10   1   -0.11    0.13
   5  10   0    9.01    0.52
  -5 -10   0    9.96    0.52
   5 -10   0   10.09    0.54
   5  10   1   34.06    1.02
  -5  10  -1   34.62    0.91
  -5 -10  -1   34.06    1.01
   5 -10   1   33.03    1.04
   5  10   2    2.94    0.34
   5 -10   2    3.03    0.38
  -5 -10  -2    3.68    0.40
   5  10   3    0.14    0.15
   5 -10   3   -0.12    0.14
  -5 -10  -3   -0.16    0.13
   5 -10   4    0.10    0.18
  -5 -10  -4    0.36    0.20
   5 -11  -5    2.56    0.42
  -5 -11   5    2.02    0.37
   5 -11  -4    0.98    0.27
  -5 -11   4    1.02    0.27
   5  11  -3    0.69    0.24
   5 -11  -3    0.60    0.23
  -5 -11   3    0.36    0.21
   5  11  -2    5.96    0.55
   5 -11  -2    6.22    0.42
   5 -11  -2    6.39    0.49
  -5 -11   2    7.40    0.43
  -5 -11   2    6.83    0.50
   5  11  -1    0.62    0.21
  -5 -11   1    0.92    0.23
  -5 -11   1    0.40    0.22
   5 -11  -1    0.51    0.19
  -5 -11   1    0.82    0.25
   5  11   0    2.50    0.35
  -5 -11   0    2.69    0.34
   5 -11   0    3.33    0.38
   5  11   1   15.62    0.68
  -5 -11  -1   16.29    0.70
   5 -11   1   15.06    0.71
   5  11   2    1.20    0.25
   5 -11   2    1.31    0.29
  -5 -11  -2    1.10    0.27
   5 -11   3   -0.24    0.11
  -5 -11  -3    0.00    0.15
  -5 -11  -4    1.69    0.33
   5 -11   4    1.59    0.32
   5 -12  -4    4.50    0.51
  -5 -12   4    5.18    0.56
   5 -12  -3    0.34    0.21
  -5 -12   3    0.38    0.22
   5  12  -2    8.89    0.57
   5 -12  -2    9.84    0.60
  -5 -12   2    8.98    0.59
   5  12  -1   31.58    1.11
  -5 -12   1   33.78    0.96
  -5 -12   1   31.72    1.18
  -5 -12   1   32.25    1.12
   5 -12  -1   34.14    1.03
   5  12   0    0.35    0.20
  -5 -12   0    0.54    0.21
  -5 -12   0    0.31    0.21
   5 -12   0    0.10    0.16
  -5 -12   0    0.28    0.19
   5  12   1   12.52    0.64
  -5 -12  -1   13.69    0.65
   5 -12   1   13.11    0.68
   5  12   2    2.13    0.33
   5 -12   2    1.73    0.33
  -5 -12  -2    2.31    0.35
  -5 -12  -3    1.93    0.34
   5 -12   3    1.92    0.35
   5 -13  -3    0.29    0.22
  -5 -13   3   -0.21    0.17
   5 -13  -2    0.50    0.22
  -5 -13   2    0.77    0.25
   5  13  -1   26.28    1.01
  -5 -13   1   26.89    1.05
  -5 -13   1   26.63    1.11
   5 -13  -1   30.99    0.99
  -5 -13   1   27.72    0.88
   5  13   0    0.22    0.19
  -5 -13   0    0.17    0.20
   5 -13   0   -0.17    0.14
  -5 -13   0   -0.13    0.15
  -5 -13   0    0.14    0.19
   5  13   1    0.15    0.18
  -5 -13  -1    0.03    0.17
   5 -13   1    0.16    0.19
   5  13   2    3.50    0.42
  -5 -13  -2    3.44    0.44
   5 -13   2    3.22    0.44
  -5 -14   2   13.24    0.75
   5 -14  -2   13.24    0.76
  -5 -14   1    0.48    0.26
  -5 -14   1    0.41    0.22
   5 -14  -1    0.67    0.24
  -5 -14   0    3.34    0.40
  -5 -14   0    3.30    0.45
  -5 -14   0    2.57    0.43
   5 -14   0    3.11    0.42
   5  14   1    0.26    0.18
  -5 -14  -1   -0.20    0.16
   5 -14   1    0.10    0.18
   6   0  -7   -0.05    0.16
   6   0  -6    5.92    0.54
  -6   0   6    5.94    0.43
  -6   0   5    0.18    0.16
   6   0  -5   -0.06    0.12
  -6   0   5    0.03    0.14
   6   0  -5   -0.02    0.15
  -6   0   4    1.86    0.28
   6   0  -4    2.05    0.30
  -6   0   4    2.32    0.26
   6   0  -4    1.30    0.22
   6   0  -3   -0.12    0.10
  -6   0   3   -0.18    0.11
  -6   0   3    0.06    0.10
   6   0  -3   -0.02    0.12
   6   0  -2   64.71    1.38
   6   0  -2   64.68    1.32
  -6   0   2   63.39    1.37
  -6   0   1    0.00    0.10
   6   0  -1    0.26    0.11
   6   0  -1   -0.11    0.10
   6   0   0   40.53    1.05
  -6   0   0   39.25    1.00
   6   0   1   -0.12    0.12
  -6   0  -1    0.12    0.14
   6   0   2   35.76    1.01
  -6   0  -2   35.27    0.96
   6   0   3    0.23    0.16
  -6   0  -3   -0.10    0.14
   6   0   4  114.38    2.09
  -6   0  -4  117.20    2.13
  -6   0  -4  111.85    2.09
   6   0   4  110.73    2.17
  -6   0  -5    0.14    0.16
  -6   0  -5    0.29    0.18
   6   0   5   -0.09    0.15
  -6   0  -5    0.00    0.14
   6   0   5   -0.04    0.15
   6   1  -7    2.89    0.41
   6  -1  -7    2.21    0.39
  -6  -1   7    2.07    0.35
   6   1  -6   14.09    0.70
  -6  -1   6   14.96    0.66
   6  -1  -6   14.19    0.73
  -6  -1   6   15.11    0.68
  -6   1   5   19.27    0.76
   6   1  -5   20.61    0.70
   6   1  -5   18.97    0.76
   6  -1  -5   18.67    0.78
  -6  -1   5   19.99    0.75
  -6  -1   5   19.58    0.71
  -6   1   4    0.01    0.13
   6   1  -4   -0.03    0.12
   6   1  -4   -0.10    0.12
  -6  -1   4    0.06    0.13
   6  -1  -4    0.09    0.13
  -6  -1   4    0.00    0.13
   6  -1  -4   -0.14    0.12
  -6   1   3   14.22    0.60
   6   1  -3   15.19    0.57
   6   1  -3   15.26    0.59
  -6  -1   3   13.57    0.58
   6  -1  -3   12.72    0.56
   6  -1  -3   14.10    0.56
  -6  -1   3   14.17    0.49
   6   1  -2   22.45    0.66
  -6   1   2   21.38    0.74
   6   1  -2   21.99    0.73
  -6  -1   2   21.69    0.72
   6  -1  -2   21.81    0.70
  -6  -1   2   22.16    0.59
   6  -1  -2   21.94    0.71
   6   1  -1    2.24    0.28
   6   1  -1    1.89    0.22
  -6   1   1    2.02    0.26
   6  -1  -1    1.95    0.26
  -6  -1   1    1.99    0.26
  -6  -1   1    2.13    0.20
   6  -1  -1    2.01    0.25
   6   1   0    5.96    0.39
  -6   1   0    6.30    0.39
  -6  -1   0    5.89    0.28
   6  -1   0    6.16    0.39
  -6  -1   0    6.24    0.39
  -6  -1   0    5.95    0.29
   6   1   1    6.01    0.41
  -6   1  -1    7.08    0.40
   6  -1   1    7.18    0.43
  -6  -1  -1    6.83    0.41
  -6   1  -2   60.56    1.32
   6   1   2   62.14    1.39
  -6  -1  -2   60.67    1.35
   6   1   3    0.24    0.15
  -6   1  -3    0.30    0.16
   6  -1   3    0.70    0.20
  -6  -1  -3    0.38    0.18
   6   1   4   -0.02    0.14
  -6   1  -4   -0.03    0.14
   6   1   4    0.10    0.14
  -6   1  -4    0.24    0.16
  -6   1  -4   -0.07    0.14
  -6  -1  -4    0.25    0.15
  -6  -1  -4   -0.09    0.14
   6  -1   4    0.12    0.17
   6   1   5    0.04    0.15
  -6   1  -5    0.13    0.17
  -6   1  -5   -0.01    0.14
   6   1   5   -0.04    0.15
  -6   1  -5   -0.13    0.14
   6  -1   5    0.28    0.19
  -6  -1  -5    0.13    0.15
  -6  -1  -5   -0.07    0.15
  -6   1  -6    2.24    0.35
   6   1   6    2.25    0.34
  -6  -1  -6    1.70    0.32
   6   2  -7    3.47    0.45
   6  -2  -7    3.06    0.43
  -6  -2   7    2.37    0.37
   6   2  -6    3.17    0.40
  -6  -2   6    3.75    0.41
   6  -2  -6    3.35    0.42
  -6  -2   6    3.93    0.40
  -6   2   5   45.52    1.23
   6   2  -5   47.35    1.17
   6   2  -5   46.36    1.23
  -6  -2   5   48.14    1.19
   6  -2  -5   44.67    1.29
   6   2  -4   15.22    0.62
   6   2  -4   15.49    0.63
  -6   2   4   15.02    0.65
   6  -2  -4   15.60    0.68
  -6  -2   4   16.28    0.63
   6  -2  -4   16.25    0.59
  -6  -2   4   16.03    0.61
   6   2  -3    1.03    0.20
  -6   2   3    1.11    0.23
   6   2  -3    1.15    0.22
   6  -2  -3    1.22    0.23
  -6  -2   3    1.37    0.24
  -6  -2   3    1.00    0.19
   6  -2  -3    1.35    0.22
  -6   2   2    7.14    0.44
   6   2  -2    8.08    0.44
   6   2  -2    8.56    0.39
  -6  -2   2    8.23    0.44
   6  -2  -2    9.44    0.47
   6  -2  -2    7.91    0.43
  -6  -2   2    8.68    0.38
   6   2  -1    0.40    0.16
  -6   2   1    0.43    0.15
   6   2  -1    0.22    0.10
  -6  -2   1    0.14    0.13
   6  -2  -1    0.42    0.15
  -6  -2   1    0.15    0.11
   6  -2  -1    0.57    0.16
   6   2   0   15.05    0.45
   6   2   0   14.51    0.59
  -6   2   0   14.10    0.57
  -6  -2   0   13.58    0.57
  -6  -2   0   14.01    0.48
   6  -2   0   14.08    0.59
  -6  -2   0   14.22    0.46
   6   2   1   52.73    1.25
  -6   2  -1   53.36    1.21
  -6  -2  -1   54.25    1.24
   6  -2   1   54.80    1.29
  -6   2  -2    4.20    0.37
   6   2   2    3.70    0.37
   6  -2   2    3.22    0.36
  -6  -2  -2    3.93    0.38
   6   2   3    6.70    0.44
  -6   2  -3    6.21    0.40
   6  -2   3    6.46    0.45
  -6  -2  -3    5.94    0.42
  -6   2  -4    1.10    0.23
   6   2   4    0.52    0.19
  -6   2  -4    1.11    0.24
  -6   2  -4    1.30    0.25
  -6  -2  -4    0.87    0.23
   6  -2   4    0.98    0.25
   6   2   5   12.61    0.63
   6   2   5   12.77    0.61
  -6   2  -5   12.94    0.65
  -6  -2  -5   12.27    0.62
   6  -2   5   11.60    0.62
   6   2   6    2.70    0.39
  -6   2  -6    2.52    0.38
  -6  -2  -6    1.84    0.32
   6  -2   6    2.74    0.38
   6   3  -7    0.15    0.19
   6  -3  -7    0.03    0.19
  -6  -3   7    0.23    0.21
   6   3  -6   -0.07    0.15
   6  -3  -6   -0.08    0.16
  -6  -3   6    0.18    0.19
  -6   3   5    0.50    0.21
   6   3  -5    0.61    0.20
   6   3  -5    0.80    0.22
   6  -3  -5    0.27    0.19
  -6  -3   5    0.84    0.22
  -6  -3   5    0.60    0.20
   6   3  -4   15.75    0.65
   6   3  -4   14.77    0.60
  -6   3   4   14.03    0.64
   6  -3  -4   14.67    0.67
  -6  -3   4   14.46    0.60
  -6  -3   4   14.85    0.61
   6  -3  -4   15.66    0.57
  -6   3   3   10.90    0.54
   6   3  -3   10.66    0.52
   6   3  -3   10.03    0.44
  -6  -3   3   11.41    0.49
   6  -3  -3   10.78    0.55
   6  -3  -3   10.70    0.48
  -6  -3   3   10.88    0.51
   6   3  -2    7.99    0.45
   6   3  -2    8.55    0.37
  -6   3   2    8.64    0.47
  -6  -3   2    8.28    0.40
   6  -3  -2    8.05    0.45
   6  -3  -2    8.29    0.43
  -6  -3   2    8.01    0.44
   6   3  -1    7.63    0.32
   6   3  -1    7.53    0.43
  -6   3   1    7.68    0.44
  -6  -3   1    7.66    0.37
  -6  -3   1    8.00    0.43
   6  -3  -1    7.48    0.43
   6   3   0    5.19    0.37
  -6   3   0    5.17    0.36
  -6  -3   0    5.19    0.36
   6  -3   0    5.50    0.38
   6   3   1   30.37    0.91
  -6   3  -1   32.34    0.87
   6  -3   1   33.63    0.96
  -6  -3  -1   33.69    0.94
   6   3   2    5.16    0.38
  -6   3  -2    5.02    0.36
  -6  -3  -2    5.65    0.39
   6  -3   2    5.42    0.39
   6   3   3   11.22    0.55
  -6   3  -3   10.13    0.53
  -6   3  -3   11.07    0.49
   6  -3   3    9.93    0.55
  -6  -3  -3   11.51    0.56
  -6   3  -4    0.05    0.14
  -6   3  -4    0.18    0.15
  -6   3  -4   -0.01    0.15
   6   3   4    0.00    0.13
   6  -3   4   -0.09    0.14
  -6  -3  -4    0.20    0.17
   6   3   5   29.15    0.93
  -6   3  -5   30.35    1.04
   6   3   5   29.44    1.00
   6  -3   5   29.58    1.01
  -6  -3  -5   30.78    1.00
  -6   3  -6    3.47    0.45
   6   3   6    3.98    0.46
   6  -3   6    2.71    0.38
  -6  -3  -6    3.84    0.44
   6   4  -6    0.40    0.20
   6  -4  -6    0.62    0.25
  -6  -4   6    0.40    0.22
   6   4  -5   20.39    0.77
   6   4  -5   19.99    0.77
   6  -4  -5   20.01    0.85
  -6  -4   5   20.41    0.72
  -6  -4   5   20.82    0.79
   6   4  -4   44.43    1.16
   6   4  -4   40.95    1.03
  -6   4   4   41.17    1.18
  -6  -4   4   42.82    1.13
  -6  -4   4   42.60    1.07
   6  -4  -4   42.87    1.01
   6  -4  -4   43.32    1.22
   6   4  -3   39.24    0.92
   6   4  -3   39.62    1.08
  -6   4   3   38.82    1.09
  -6  -4   3   39.80    1.01
   6  -4  -3   39.25    1.11
  -6  -4   3   40.11    1.02
   6  -4  -3   40.02    0.99
  -6   4   2    2.65    0.32
   6   4  -2    2.76    0.32
  -6  -4   2    2.51    0.30
   6  -4  -2    3.11    0.32
  -6  -4   2    2.69    0.29
   6  -4  -2    2.43    0.31
   6   4  -1   21.96    0.76
  -6   4   1   20.37    0.71
  -6  -4   1   20.52    0.70
  -6  -4   1   21.36    0.65
   6  -4  -1   21.89    0.73
   6   4   0    0.43    0.17
  -6   4   0    0.29    0.15
  -6  -4   0    0.53    0.18
   6  -4   0    0.10    0.14
  -6   4  -1   11.92    0.52
   6   4   1   11.81    0.55
   6  -4   1   11.81    0.56
  -6  -4  -1   11.76    0.55
  -6   4  -2    4.57    0.40
  -6   4  -2    5.07    0.34
   6   4   2    4.54    0.41
  -6  -4  -2    5.36    0.45
   6  -4   2    5.16    0.39
  -6   4  -3   27.58    0.81
  -6   4  -3   27.96    0.90
   6   4   3   29.72    0.90
   6  -4   3   26.58    0.92
  -6  -4  -3   28.85    0.93
   6   4   4    2.39    0.31
   6  -4   4    2.41    0.34
  -6  -4  -4    2.12    0.33
  -6   4  -5   42.36    1.28
  -6  -4  -5   40.84    1.21
   6  -4   5   40.97    1.24
   6   5  -6   33.05    1.04
   6   5  -6   31.10    1.03
   6  -5  -6   31.03    1.16
   6   5  -5    1.99    0.32
  -6  -5   5    2.33    0.29
   6  -5  -5    1.93    0.34
  -6  -5   5    2.35    0.34
   6   5  -4    1.25    0.26
  -6   5   4    1.63    0.29
   6  -5  -4    1.41    0.28
  -6  -5   4    1.36    0.24
  -6  -5   4    1.60    0.26
   6   5  -3    7.82    0.48
  -6   5   3    8.61    0.50
  -6  -5   3    8.65    0.47
   6  -5  -3    8.62    0.52
   6  -5  -3    8.32    0.43
  -6  -5   3    8.39    0.45
   6   5  -2    2.44    0.32
  -6   5   2    1.94    0.28
   6  -5  -2    2.05    0.28
  -6  -5   2    1.96    0.27
   6  -5  -2    2.01    0.30
  -6  -5   2    2.06    0.27
  -6   5   1    0.81    0.21
   6   5  -1    1.08    0.24
   6  -5  -1    0.90    0.22
  -6  -5   1    1.07    0.21
  -6  -5   1    0.72    0.19
  -6  -5   1    0.86    0.21
   6   5   0   12.94    0.59
  -6   5   0   13.11    0.56
   6  -5   0   12.50    0.57
  -6  -5   0   13.37    0.58
  -6   5  -1    1.69    0.27
   6   5   1    1.65    0.27
  -6   5  -1    1.40    0.23
   6  -5   1    1.68    0.28
  -6  -5  -1    1.76    0.28
   6   5   2    7.22    0.45
  -6   5  -2    7.59    0.47
  -6   5  -2    7.57    0.41
  -6  -5  -2    8.23    0.49
   6  -5   2    8.65    0.52
  -6   5  -3    7.21    0.46
   6   5   3    7.00    0.44
  -6   5  -3    6.84    0.40
  -6  -5  -3    7.20    0.48
   6  -5   3    6.66    0.48
   6   5   4    1.81    0.29
  -6  -5  -4    2.23    0.34
   6  -5   4    1.88    0.32
  -6   5  -5    1.25    0.30
  -6  -5  -5    1.22    0.29
   6  -5   5    1.30    0.30
  -6  -6   6    0.08    0.20
   6  -6  -6   -0.13    0.17
   6   6  -5    2.13    0.34
  -6  -6   5    1.59    0.31
   6  -6  -5    1.80    0.34
   6   6  -4    0.23    0.16
   6  -6  -4   -0.05    0.13
  -6  -6   4    0.16    0.17
  -6  -6   4   -0.02    0.12
  -6   6   3    2.82    0.36
   6   6  -3    2.65    0.34
  -6   6   3    2.45    0.26
   6  -6  -3    2.26    0.28
  -6  -6   3    2.63    0.32
  -6  -6   3    2.93    0.32
   6  -6  -3    2.55    0.35
  -6   6   2    8.66    0.43
  -6   6   2    9.55    0.52
   6   6  -2    8.48    0.50
  -6  -6   2    8.86    0.47
   6  -6  -2    8.26    0.51
  -6  -6   2    8.14    0.46
   6  -6  -2    9.44    0.47
  -6   6   1    1.47    0.23
   6   6  -1    1.33    0.26
  -6   6   1    1.18    0.23
  -6  -6   1    0.84    0.21
  -6  -6   1    0.77    0.20
  -6  -6   1    1.36    0.25
   6  -6  -1    1.78    0.26
   6   6   0   23.63    0.82
  -6   6   0   23.57    0.75
  -6   6   0   24.27    0.78
   6  -6   0   23.60    0.81
  -6  -6   0   23.25    0.79
   6   6   1    6.71    0.44
  -6   6  -1    5.99    0.38
  -6   6  -1    5.98    0.41
   6  -6   1    5.76    0.43
  -6  -6  -1    5.07    0.45
  -6   6  -2    3.41    0.37
  -6   6  -2    3.44    0.34
   6   6   2    4.11    0.40
  -6  -6  -2    3.08    0.36
   6  -6   2    4.43    0.44
   6   6   3   24.87    0.84
  -6  -6  -3   24.72    0.89
   6  -6   3   23.80    0.89
   6   6   4   24.46    0.84
  -6  -6  -4   23.90    0.89
   6  -6   4   22.94    0.90
  -6   6  -5    0.17    0.21
  -6  -6  -5   -0.06    0.17
   6  -6   5    0.15    0.19
  -6  -7   6    0.35    0.24
   6  -7  -6    0.28    0.23
   6   7  -5    0.35    0.21
   6  -7  -5    0.07    0.17
  -6  -7   5    0.20    0.19
   6   7  -4    8.97    0.55
   6  -7  -4    9.28    0.59
  -6  -7   4    9.53    0.47
  -6  -7   4    8.55    0.54
   6   7  -3   35.06    1.10
  -6   7   3   35.04    1.08
  -6   7   3   37.40    0.92
   6  -7  -3   36.54    0.96
  -6  -7   3   35.65    1.06
   6  -7  -3   35.91    1.14
  -6  -7   3   38.30    0.99
   6   7  -2    7.98    0.49
  -6   7   2    8.47    0.50
  -6   7   2    8.64    0.44
   6  -7  -2    9.07    0.47
  -6  -7   2    7.84    0.47
  -6  -7   2    8.64    0.47
   6  -7  -2    7.76    0.50
  -6   7   1    0.10    0.13
   6   7  -1    0.14    0.16
  -6   7   1    0.36    0.16
  -6  -7   1    0.41    0.18
   6  -7  -1    0.31    0.16
  -6  -7   1    0.10    0.15
  -6  -7   1    0.25    0.16
  -6   7   0    7.17    0.43
   6   7   0    7.07    0.46
  -6   7   0    6.52    0.42
   6  -7   0    7.00    0.45
  -6  -7   0    7.61    0.46
   6   7   1    7.03    0.45
  -6   7  -1    6.85    0.41
   6  -7   1    7.87    0.48
  -6  -7  -1    7.27    0.47
   6   7   2    4.41    0.42
  -6   7  -2    4.15    0.36
   6  -7   2    4.29    0.44
  -6  -7  -2    4.52    0.45
   6   7   3   15.27    0.66
  -6  -7  -3   14.56    0.69
   6  -7   3   15.78    0.73
   6   7   4    2.92    0.35
  -6  -7  -4    2.20    0.35
   6  -7   4    2.57    0.38
  -6  -7  -5    0.24    0.22
   6  -7   5    0.00    0.17
   6   8  -5    8.32    0.56
  -6  -8   5    6.46    0.52
   6  -8  -5    7.74    0.58
   6   8  -4   11.41    0.63
   6  -8  -4   10.43    0.63
  -6  -8   4   10.36    0.61
   6   8  -3   26.26    0.94
   6  -8  -3   25.59    0.99
  -6  -8   3   26.18    0.81
  -6  -8   3   24.59    0.90
  -6   8   2    5.19    0.46
   6   8  -2    5.03    0.47
  -6  -8   2    4.36    0.40
  -6  -8   2    5.04    0.46
   6  -8  -2    5.20    0.49
   6  -8  -2    5.54    0.39
  -6   8   1    5.89    0.42
   6   8  -1    5.01    0.46
  -6  -8   1    6.11    0.42
   6  -8  -1    6.69    0.44
  -6  -8   1    6.51    0.48
  -6  -8   1    6.47    0.46
   6   8   0   56.01    1.42
  -6   8   0   59.11    1.34
   6  -8   0   57.48    1.40
  -6  -8   0   59.25    1.38
   6   8   1    2.41    0.34
  -6   8  -1    2.83    0.31
   6  -8   1    2.89    0.37
  -6  -8  -1    2.94    0.37
  -6   8  -2   46.32    1.09
   6   8   2   46.09    1.23
   6  -8   2   45.06    1.29
  -6  -8  -2   43.45    1.23
   6   8   3    0.50    0.20
  -6  -8  -3    0.72    0.24
   6  -8   3    0.41    0.19
  -6  -8  -4   -0.17    0.18
   6  -8   4    0.00    0.17
  -6  -9   5    0.29    0.21
   6  -9  -5    0.52    0.23
   6   9  -4    0.72    0.25
   6  -9  -4    1.02    0.29
  -6  -9   4    1.15    0.28
   6   9  -3    6.91    0.52
   6  -9  -3    6.39    0.59
  -6  -9   3    7.08    0.44
  -6  -9   3    6.50    0.49
   6   9  -2    7.00    0.50
   6  -9  -2    7.76    0.53
   6  -9  -2    7.96    0.47
  -6  -9   2    8.62    0.53
  -6  -9   2    8.78    0.48
   6   9  -1    4.02    0.43
  -6   9   1    3.72    0.39
  -6  -9   1    4.08    0.40
   6  -9  -1    3.51    0.39
  -6  -9   1    4.51    0.46
  -6  -9   1    4.08    0.46
   6   9   0    0.16    0.14
  -6   9   0   -0.10    0.12
   6  -9   0    0.28    0.17
  -6  -9   0    0.00    0.15
   6   9   1    2.49    0.35
  -6   9  -1    3.65    0.36
  -6  -9  -1    3.55    0.40
   6  -9   1    2.64    0.37
   6   9   2    5.00    0.47
   6  -9   2    4.31    0.45
  -6  -9  -2    4.75    0.47
   6   9   3    1.25    0.25
   6  -9   3    0.99    0.26
  -6  -9  -3    0.62    0.24
   6  -9   4    1.90    0.36
  -6  -9  -4    1.71    0.31
   6  10  -4   13.00    0.72
   6 -10  -4   12.91    0.74
  -6 -10   4   11.99    0.68
   6  10  -3   12.46    0.70
  -6 -10   3   14.15    0.72
   6 -10  -3   13.64    0.74
   6  10  -2    1.56    0.30
  -6 -10   2    0.99    0.27
   6 -10  -2    1.58    0.27
  -6 -10   2    1.41    0.27
   6 -10  -2    1.58    0.31
   6  10  -1   15.99    0.76
   6 -10  -1   17.12    0.71
  -6 -10   1   18.43    0.84
  -6 -10   1   16.53    0.76
  -6 -10   1   17.78    0.70
   6  10   0    6.72    0.49
  -6  10   0    6.66    0.44
  -6 -10   0    6.10    0.47
  -6 -10   0    6.46    0.51
   6 -10   0    6.42    0.46
  -6 -10   0    5.58    0.49
  -6  10  -1   -0.02    0.12
   6  10   1    0.01    0.15
  -6 -10  -1   -0.03    0.16
   6 -10   1   -0.09    0.15
   6  10   2    0.36    0.19
  -6 -10  -2    0.40    0.20
   6 -10   2    0.36    0.21
   6  10   3    4.61    0.45
   6 -10   3    4.14    0.48
  -6 -10  -3    4.71    0.50
  -6 -10  -4    5.61    0.55
   6 -10   4    5.47    0.56
   6 -11  -4    1.99    0.37
  -6 -11   4    2.30    0.38
   6  11  -3    0.35    0.22
  -6 -11   3    0.48    0.23
   6 -11  -3    0.47    0.23
   6  11  -2   18.73    0.87
   6 -11  -2   20.69    0.78
  -6 -11   2   20.77    0.88
  -6 -11   2   20.98    0.76
   6 -11  -2   19.61    0.88
   6  11  -1   23.59    0.94
   6 -11  -1   21.87    0.84
  -6 -11   1   23.17    0.93
  -6 -11   1   23.74    0.99
  -6 -11   1   23.44    0.83
   6  11   0   -0.01    0.15
  -6 -11   0   -0.02    0.16
  -6 -11   0   -0.02    0.14
   6 -11   0    0.12    0.16
  -6 -11   0    0.34    0.19
   6  11   1    0.51    0.21
  -6 -11  -1    0.13    0.18
   6 -11   1    0.42    0.21
   6  11   2    1.40    0.28
  -6 -11  -2    1.65    0.32
   6 -11   2    1.42    0.32
   6 -11   3    6.79    0.62
  -6 -11  -3    7.02    0.61
   6  12  -3    5.82    0.58
  -6 -12   3    6.10    0.60
   6 -12  -3    6.67    0.64
   6  12  -2   11.59    0.70
  -6 -12   2   11.13    0.67
   6 -12  -2   10.73    0.68
   6  12  -1   14.76    0.77
  -6 -12   1   15.96    0.69
  -6 -12   1   14.98    0.82
   6 -12  -1   16.51    0.74
  -6 -12   1   16.03    0.81
   6  12   0    9.07    0.60
  -6 -12   0    9.24    0.65
  -6 -12   0   10.77    0.66
   6 -12   0   11.72    0.64
  -6 -12   0    8.94    0.55
   6  12   1    9.69    0.60
  -6 -12  -1   10.68    0.62
   6 -12   1   11.10    0.65
   6  12   2    4.09    0.44
   6 -12   2    3.48    0.45
  -6 -12  -2    5.12    0.52
   6  13  -2    0.48    0.23
  -6 -13   2    0.71    0.27
   6 -13  -2    0.88    0.28
   6  13  -1    0.64    0.25
  -6 -13   1    0.89    0.30
  -6 -13   1    0.41    0.21
   6 -13  -1    0.86    0.26
   6  13   0    0.79    0.26
  -6 -13   0    0.61    0.26
  -6 -13   0    0.31    0.21
   6 -13   0    1.13    0.29
  -6 -13   0    0.59    0.27
   6  13   1    3.55    0.45
  -6 -13  -1    4.22    0.47
   6 -13   1    4.10    0.50
   7   0  -6    2.59    0.39
  -7   0   6    1.81    0.32
   7   0  -5   -0.03    0.16
  -7   0   5   -0.14    0.14
  -7   0   4   11.99    0.60
   7   0  -4   12.37    0.58
   7   0  -4   11.03    0.57
   7   0  -3    0.02    0.13
  -7   0   3   -0.14    0.13
   7   0  -3    0.08    0.15
   7   0  -2  162.41    2.67
   7   0  -2  157.75    2.75
  -7   0   1    0.11    0.14
   7   0  -1    0.29    0.15
   7   0  -1   -0.05    0.10
   7   0   0   29.78    0.94
  -7   0   0   28.40    0.91
  -7   0  -1    0.03    0.14
   7   0   1    0.11    0.14
  -7   0  -2   35.54    1.03
   7   0   2   33.85    1.05
  -7   0  -3   -0.31    0.14
   7   0   3    0.21    0.18
  -7   0  -4    4.19    0.42
   7   0   4    4.08    0.45
  -7   0  -5    0.44    0.21
   7   0   5    0.05    0.16
  -7   0  -5   -0.12    0.15
  -7   1   6   -0.04    0.17
   7   1  -6   -0.06    0.17
   7  -1  -6    0.01    0.17
  -7  -1   6    0.32    0.20
  -7   1   5    0.10    0.17
   7   1  -5    0.74    0.22
   7   1  -5    0.07    0.16
  -7  -1   5    0.33    0.19
   7  -1  -5    0.31    0.20
   7   1  -4   17.90    0.71
  -7   1   4   18.22    0.76
   7  -1  -4   17.01    0.72
  -7  -1   4   17.49    0.72
   7  -1  -4   17.18    0.68
  -7   1   3    2.74    0.35
   7   1  -3    2.77    0.32
   7   1  -3    2.78    0.34
  -7  -1   3    2.42    0.32
   7  -1  -3    2.37    0.31
   7  -1  -3    2.27    0.31
  -7   1   2   29.94    0.96
   7   1  -2   34.02    1.00
   7   1  -2   33.97    0.89
   7  -1  -2   34.59    0.95
   7  -1  -2   34.48    0.99
  -7  -1   2   31.98    0.98
   7   1  -1   -0.05    0.12
  -7   1   1    0.14    0.14
   7   1  -1    0.23    0.13
   7  -1  -1    0.22    0.16
   7  -1  -1   -0.03    0.12
  -7  -1   1    0.09    0.15
  -7   1   0    3.61    0.38
   7   1   0    3.71    0.39
   7  -1   0    3.64    0.39
  -7  -1   0    3.48    0.37
  -7   1  -1    5.26    0.39
   7   1   1    5.25    0.47
   7  -1   1    5.13    0.47
  -7  -1  -1    5.85    0.43
  -7   1  -2    0.03    0.16
   7   1   2    0.27    0.18
  -7  -1  -2    0.34    0.19
   7  -1   2    0.01    0.16
  -7   1  -3    8.17    0.50
   7   1   3    8.53    0.53
   7  -1   3    8.21    0.52
  -7  -1  -3    9.03    0.53
   7   1   4    4.90    0.48
  -7   1  -4    6.00    0.43
  -7   1  -4    5.84    0.44
  -7  -1  -4    5.20    0.48
   7  -1   4    5.37    0.51
  -7   1  -5    1.97    0.32
   7   1   5    1.18    0.28
  -7  -1  -5    1.82    0.31
  -7  -1  -5    2.45    0.36
   7  -1   5    1.74    0.32
   7   2  -6   -0.07    0.17
  -7  -2   6    0.08    0.17
   7  -2  -6    0.01    0.18
   7   2  -5    0.46    0.21
   7   2  -5    0.29    0.18
  -7   2   5    0.27    0.19
   7  -2  -5    0.60    0.21
  -7  -2   5    0.34    0.18
   7   2  -4    0.10    0.15
  -7   2   4    0.50    0.21
   7   2  -4    0.41    0.19
   7  -2  -4    0.48    0.18
   7  -2  -4    0.54    0.21
  -7  -2   4    0.67    0.20
  -7   2   3    1.19    0.25
   7   2  -3    1.45    0.24
   7   2  -3    1.77    0.28
  -7  -2   3    1.72    0.27
   7  -2  -3    1.17    0.25
   7  -2  -3    1.36    0.25
  -7   2   2    2.56    0.33
   7   2  -2    2.54    0.33
  -7  -2   2    2.26    0.30
   7  -2  -2    2.68    0.33
   7  -2  -2    2.14    0.29
   7   2  -1   16.50    0.69
  -7   2   1   14.73    0.63
  -7  -2   1   14.71    0.64
   7  -2  -1   15.41    0.61
   7  -2  -1   15.91    0.66
  -7   2   0    5.20    0.39
   7   2   0    5.34    0.41
   7  -2   0    5.98    0.43
  -7  -2   0    5.18    0.39
  -7   2  -1   32.58    0.97
   7   2   1   34.05    1.02
   7  -2   1   33.01    1.03
  -7  -2  -1   35.78    1.03
   7   2   2   26.54    0.90
  -7   2  -2   26.47    0.86
  -7  -2  -2   24.60    0.87
   7  -2   2   24.97    0.90
  -7   2  -3    7.82    0.47
   7   2   3    8.07    0.51
   7  -2   3    7.51    0.50
  -7  -2  -3    7.37    0.49
   7   2   4    1.92    0.33
  -7   2  -4    2.29    0.32
  -7   2  -4    2.15    0.33
   7  -2   4    2.09    0.35
  -7  -2  -4    1.94    0.33
   7   2   5   -0.10    0.15
  -7   2  -5   -0.03    0.16
  -7  -2  -5   -0.03    0.16
   7  -2   5   -0.08    0.17
   7   3  -6    1.28    0.29
   7  -3  -6    1.73    0.34
   7   3  -5    3.33    0.39
  -7   3   5    3.37    0.41
  -7  -3   5    3.44    0.39
   7  -3  -5    2.96    0.40
   7   3  -4    5.79    0.44
  -7   3   4    5.74    0.52
   7  -3  -4    6.27    0.40
   7  -3  -4    5.71    0.44
  -7  -3   4    5.50    0.42
  -7   3   3    3.87    0.41
   7   3  -3    3.69    0.40
  -7  -3   3    3.79    0.39
   7  -3  -3    3.69    0.37
   7  -3  -3    4.49    0.44
   7   3  -2    3.67    0.39
  -7   3   2    3.20    0.37
   7  -3  -2    3.57    0.38
   7  -3  -2    4.25    0.40
  -7  -3   2    4.32    0.40
  -7   3   1  119.52    2.24
   7   3  -1  123.64    2.33
  -7  -3   1  121.07    2.24
   7  -3  -1  120.33    2.25
   7  -3  -1  122.76    2.28
  -7   3   0   20.52    0.75
   7   3   0   20.74    0.79
  -7  -3   0   21.82    0.79
   7  -3   0   21.93    0.81
  -7   3  -1    0.16    0.16
   7   3   1    0.37    0.19
  -7  -3  -1    0.21    0.18
   7  -3   1    0.26    0.16
   7   3   2    1.60    0.28
  -7   3  -2    2.16    0.30
  -7  -3  -2    2.28    0.32
   7  -3   2    2.01    0.32
  -7   3  -3   11.13    0.56
  -7   3  -3   10.92    0.58
   7   3   3   11.93    0.61
   7  -3   3   11.04    0.62
  -7  -3  -3   11.59    0.62
  -7   3  -4    4.19    0.40
   7   3   4    4.41    0.44
  -7   3  -4    3.97    0.44
  -7  -3  -4    3.88    0.44
   7  -3   4    4.86    0.50
   7   3   5    0.27    0.18
   7  -3   5    0.30    0.22
  -7  -3  -5    0.02    0.19
   7  -4  -6    0.10    0.21
   7   4  -5    0.62    0.22
  -7   4   5    0.01    0.16
  -7  -4   5    0.18    0.16
   7  -4  -5    0.34    0.20
  -7  -4   5    0.48    0.20
   7   4  -4    0.92    0.25
  -7   4   4    0.85    0.24
   7  -4  -4    0.69    0.23
  -7  -4   4    0.54    0.20
  -7  -4   4    0.45    0.19
   7   4  -3   16.98    0.73
  -7   4   3   14.46    0.68
   7  -4  -3   16.23    0.65
   7  -4  -3   17.28    0.74
  -7  -4   3   16.05    0.68
  -7  -4   3   15.73    0.63
  -7   4   2    3.88    0.40
   7   4  -2    4.11    0.42
  -7  -4   2    4.43    0.34
  -7  -4   2    3.39    0.37
   7  -4  -2    4.62    0.42
   7  -4  -2    4.10    0.42
   7   4  -1    3.34    0.38
  -7   4   1    3.37    0.37
  -7  -4   1    3.16    0.32
   7  -4  -1    3.21    0.36
  -7  -4   1    3.20    0.36
   7   4   0    8.65    0.52
  -7   4   0    9.42    0.51
  -7  -4   0   10.14    0.49
  -7  -4   0    8.68    0.44
  -7  -4   0    9.56    0.53
   7  -4   0    8.74    0.51
   7   4   1    2.19    0.31
  -7   4  -1    1.61    0.27
   7  -4   1    1.75    0.29
  -7  -4  -1    1.91    0.30
  -7   4  -2    0.13    0.15
  -7   4  -2   -0.06    0.12
   7   4   2    0.04    0.14
  -7  -4  -2    0.02    0.15
   7  -4   2    0.05    0.15
  -7   4  -3   35.52    1.10
  -7   4  -3   35.59    1.01
   7   4   3   37.82    1.12
   7  -4   3   34.48    1.13
  -7  -4  -3   36.90    1.13
  -7   4  -4    0.24    0.19
   7   4   4    0.12    0.17
   7  -4   4    0.12    0.17
  -7  -4  -4    0.10    0.19
  -7  -4  -5    2.52    0.39
   7  -4   5    2.32    0.39
   7   5  -5    0.83    0.25
  -7  -5   5    0.93    0.24
  -7  -5   5    0.99    0.27
   7  -5  -5    1.33    0.31
   7   5  -4    0.03    0.14
  -7   5   4    0.01    0.16
  -7  -5   4    0.06    0.16
   7  -5  -4    0.01    0.15
  -7  -5   4   -0.14    0.15
   7   5  -3   45.64    1.29
  -7   5   3   43.17    1.25
  -7  -5   3   45.51    1.17
   7  -5  -3   46.33    1.16
   7  -5  -3   43.97    1.28
  -7  -5   3   44.48    1.17
   7   5  -2    9.24    0.55
  -7   5   2    8.61    0.52
   7  -5  -2    8.49    0.49
   7  -5  -2    8.66    0.53
  -7  -5   2    8.27    0.47
  -7  -5   2    8.52    0.50
   7   5  -1    0.43    0.18
  -7   5   1    0.37    0.19
   7  -5  -1    0.46    0.20
  -7  -5   1    0.33    0.15
  -7  -5   1    0.31    0.19
  -7   5   0    0.98    0.24
   7   5   0    1.13    0.24
  -7  -5   0    0.37    0.17
  -7  -5   0    1.38    0.25
  -7  -5   0    1.22    0.26
   7  -5   0    0.91    0.24
  -7   5  -1   49.77    1.29
  -7   5  -1   54.29    1.28
   7   5   1   52.33    1.37
   7  -5   1   52.80    1.38
  -7  -5  -1   53.07    1.35
   7   5   2   35.67    1.08
  -7   5  -2   36.50    1.01
  -7   5  -2   34.43    1.07
   7  -5   2   35.13    1.12
  -7  -5  -2   35.18    1.09
  -7   5  -3    3.55    0.37
   7   5   3    3.40    0.40
  -7   5  -3    2.92    0.38
   7  -5   3    3.34    0.42
  -7  -5  -3    3.70    0.43
   7   5   4   -0.02    0.14
   7  -5   4   -0.19    0.14
  -7  -5  -4    0.21    0.21
   7   6  -5    2.20    0.35
  -7  -6   5    1.95    0.34
   7  -6  -5    2.02    0.37
   7   6  -4    9.59    0.58
  -7   6   4    8.69    0.56
   7  -6  -4    9.27    0.60
  -7  -6   4    9.76    0.53
  -7  -6   4    8.91    0.54
  -7   6   3   10.22    0.60
   7   6  -3   11.37    0.62
  -7  -6   3   10.80    0.55
   7  -6  -3   10.34    0.62
  -7  -6   3   11.32    0.58
   7  -6  -3   11.07    0.55
   7   6  -2    6.32    0.46
  -7   6   2    6.09    0.46
   7  -6  -2    7.07    0.46
  -7  -6   2    7.06    0.46
  -7  -6   2    6.41    0.44
   7  -6  -2    6.55    0.48
  -7   6   1    4.67    0.41
   7   6  -1    4.37    0.44
  -7   6   1    4.75    0.45
  -7  -6   1    4.95    0.45
   7  -6  -1    4.78    0.44
  -7  -6   1    4.89    0.39
  -7   6   0   26.83    0.88
   7   6   0   25.95    0.93
  -7   6   0   26.76    0.87
  -7  -6   0   25.76    0.90
  -7  -6   0   26.33    0.85
  -7  -6   0   27.39    0.90
   7  -6   0   27.63    0.93
  -7   6  -1    0.02    0.14
  -7   6  -1   -0.21    0.12
   7   6   1    0.07    0.15
   7  -6   1    0.09    0.16
  -7  -6  -1    0.14    0.17
  -7   6  -2    2.06    0.32
   7   6   2    2.64    0.36
  -7   6  -2    2.05    0.30
   7  -6   2    2.02    0.33
  -7  -6  -2    2.12    0.35
   7   6   3    1.98    0.32
  -7  -6  -3    1.10    0.28
   7  -6   3    1.83    0.33
   7   6   4    0.21    0.19
   7  -6   4    0.32    0.20
  -7  -6  -4    0.60    0.24
   7   7  -5    0.48    0.23
   7  -7  -5   -0.02    0.17
  -7  -7   5    0.20    0.21
   7   7  -4    1.76    0.32
   7  -7  -4    2.00    0.36
  -7  -7   4    1.35    0.26
  -7  -7   4    1.83    0.32
  -7   7   3    2.28    0.35
   7   7  -3    2.26    0.36
  -7   7   3    2.56    0.31
  -7  -7   3    2.56    0.33
   7  -7  -3    2.68    0.34
   7  -7  -3    2.35    0.37
  -7  -7   3    2.92    0.38
  -7   7   2   12.41    0.64
   7   7  -2   12.12    0.65
  -7   7   2   13.31    0.60
   7  -7  -2   13.94    0.63
  -7  -7   2   13.61    0.63
   7  -7  -2   11.76    0.65
  -7  -7   2   12.83    0.60
  -7   7   1   15.13    0.67
  -7   7   1   15.66    0.66
   7   7  -1   15.90    0.73
  -7  -7   1   15.17    0.65
   7  -7  -1   15.26    0.69
  -7  -7   1   14.72    0.67
   7   7   0    3.74    0.42
  -7   7   0    3.37    0.38
  -7   7   0    3.98    0.41
   7  -7   0    3.75    0.42
  -7  -7   0    4.05    0.40
  -7  -7   0    3.41    0.39
  -7  -7   0    3.13    0.38
   7   7   1    1.20    0.26
  -7   7  -1    0.93    0.22
  -7   7  -1    0.80    0.23
  -7  -7  -1    1.04    0.27
   7  -7   1    0.45    0.21
  -7   7  -2    2.03    0.29
   7   7   2    1.78    0.30
  -7  -7  -2    1.87    0.33
   7  -7   2    1.88    0.34
   7   7   3    4.29    0.45
  -7  -7  -3    4.03    0.46
   7  -7   3    3.84    0.47
   7   7   4    6.85    0.49
   7  -7   4    6.10    0.60
  -7  -7  -4    5.71    0.56
   7   8  -4    6.92    0.61
   7  -8  -4    5.88    0.59
  -7  -8   4    6.63    0.51
  -7   8   3    0.09    0.19
   7   8  -3   -0.01    0.17
  -7  -8   3    0.20    0.16
  -7  -8   3    0.17    0.18
   7  -8  -3   -0.05    0.16
  -7   8   2    0.03    0.17
  -7   8   2   -0.01    0.13
   7   8  -2    0.00    0.14
  -7  -8   2   -0.03    0.17
  -7  -8   2    0.32    0.16
   7  -8  -2    0.02    0.15
   7  -8  -2    0.00    0.17
  -7   8   1   17.10    0.70
   7   8  -1   17.99    0.80
  -7   8   1   17.90    0.76
  -7  -8   1   18.26    0.76
  -7  -8   1   17.79    0.74
   7  -8  -1   18.19    0.75
   7   8   0   45.47    1.31
  -7   8   0   45.76    1.21
  -7  -8   0   48.17    1.34
  -7  -8   0   46.96    1.27
   7  -8   0   46.59    1.30
  -7  -8   0   48.10    1.29
  -7   8  -1    1.33    0.25
   7   8   1    1.24    0.28
   7  -8   1    1.52    0.30
  -7  -8  -1    0.76    0.24
   7   8   2    2.81    0.38
   7  -8   2    3.25    0.43
  -7  -8  -2    2.16    0.34
   7   8   3   -0.06    0.14
   7  -8   3    0.10    0.18
  -7  -8  -3   -0.23    0.16
   7   9  -4   30.87    1.15
   7  -9  -4   30.58    1.18
  -7  -9   4   31.84    1.12
   7   9  -3    0.06    0.17
  -7  -9   3    0.12    0.16
  -7  -9   3   -0.15    0.15
   7  -9  -3    0.23    0.19
  -7   9   2    0.30    0.19
   7   9  -2    0.35    0.22
   7  -9  -2    0.40    0.19
  -7  -9   2    0.12    0.19
   7  -9  -2    0.15    0.19
  -7  -9   2    0.35    0.19
  -7   9   1    6.77    0.48
  -7  -9   1    7.43    0.51
  -7  -9   1    7.55    0.50
   7  -9  -1    7.46    0.50
  -7   9   0    0.39    0.19
   7   9   0    0.46    0.22
  -7  -9   0    0.40    0.21
  -7  -9   0    0.24    0.20
   7  -9   0    0.20    0.20
  -7  -9   0    0.42    0.22
   7   9   1    3.09    0.41
  -7   9  -1    3.27    0.37
  -7  -9  -1    3.98    0.46
   7  -9   1    2.88    0.41
   7   9   2   10.51    0.61
   7  -9   2    9.42    0.62
  -7  -9  -2   10.41    0.63
   7   9   3    6.62    0.49
   7  -9   3    6.46    0.61
  -7  -9  -3    7.00    0.62
   7  10  -3    0.12    0.19
  -7 -10   3   -0.06    0.19
   7 -10  -3   -0.12    0.15
   7  10  -2    2.28    0.38
  -7 -10   2    2.46    0.37
   7 -10  -2    1.78    0.34
   7 -10  -2    2.75    0.36
  -7 -10   2    2.30    0.35
   7  10  -1    1.57    0.31
  -7  10   1    1.23    0.28
  -7 -10   1    1.01    0.26
   7 -10  -1    1.59    0.30
  -7 -10   1    1.43    0.30
   7  10   0    0.54    0.24
  -7  10   0    0.33    0.20
  -7 -10   0    0.31    0.20
   7 -10   0    0.37    0.22
  -7 -10   0    0.80    0.25
  -7 -10   0    0.55    0.24
   7  10   1    0.06    0.17
   7 -10   1    0.07    0.19
  -7 -10  -1   -0.13    0.16
   7  10   2    0.74    0.25
  -7 -10  -2    0.43    0.24
   7 -10   2    0.79    0.26
   7  11  -2   12.56    0.74
   7 -11  -2   12.82    0.76
  -7 -11   2   14.22    0.75
  -7 -11   2   14.33    0.68
   7  11  -1    0.18    0.19
  -7 -11   1    0.17    0.19
   7 -11  -1    0.44    0.21
  -7 -11   1    0.44    0.22
   7  11   0    1.15    0.27
  -7  11   0    1.05    0.25
  -7 -11   0    0.94    0.29
  -7 -11   0    0.32    0.21
  -7 -11   0    0.43    0.24
   7 -11   0    0.27    0.21
   7  11   1   25.28    1.00
  -7 -11  -1   26.50    1.00
   7 -11   1   26.28    1.04
   8   0  -5    0.05    0.17
  -8   0   5   -0.21    0.14
  -8   0   4   12.30    0.65
   8   0  -4   11.90    0.63
   8   0  -4   12.44    0.63
   8   0  -3    0.01    0.14
  -8   0   3    0.12    0.17
   8   0  -3   -0.15    0.12
   8   0  -2   15.31    0.71
  -8   0   1    0.26    0.17
   8   0  -1    0.06    0.15
  -8   0   0   36.61    1.11
   8   0   0   36.09    1.12
  -8   0  -1    0.01    0.15
   8   0   1    0.19    0.17
  -8   0  -2    2.12    0.33
   8   0   2    1.98    0.34
   8   0   3   -0.12    0.16
  -8   0  -3   -0.20    0.12
  -8   0  -4   -0.03    0.20
   8   0   4    0.19    0.19
  -8   1   5    0.70    0.26
   8  -1  -5    0.84    0.26
  -8  -1   5    1.61    0.31
  -8   1   4   -0.06    0.14
   8   1  -4    0.36    0.20
  -8  -1   4    0.60    0.22
   8  -1  -4    0.07    0.17
   8  -1  -4    0.32    0.18
   8   1  -3    4.79    0.46
  -8   1   3    3.34    0.40
  -8  -1   3    4.39    0.45
   8  -1  -3    3.88    0.41
   8  -1  -3    5.48    0.49
   8   1  -2    1.60    0.29
  -8   1   2    1.61    0.29
   8  -1  -2    1.60    0.27
  -8  -1   2    1.34    0.28
   8  -1  -2    1.09    0.26
   8   1  -1    5.92    0.52
  -8   1   1    6.29    0.45
  -8  -1   1    5.16    0.48
   8  -1  -1    6.94    0.47
   8  -1  -1    6.62    0.42
  -8   1   0    5.48    0.49
   8   1   0    5.62    0.51
   8  -1   0    5.13    0.49
  -8  -1   0    6.06    0.45
  -8   1  -1   10.53    0.58
   8   1   1   10.00    0.59
  -8  -1  -1    9.79    0.57
   8  -1   1   10.01    0.59
   8   1   2    3.40    0.43
  -8   1  -2    3.24    0.38
   8  -1   2    3.62    0.43
  -8  -1  -2    2.66    0.37
  -8   1  -3    5.88    0.52
   8   1   3    6.67    0.51
   8  -1   3    5.50    0.55
  -8  -1  -3    6.43    0.56
  -8   1  -4    1.30    0.27
  -8   1  -4    1.21    0.28
   8   1   4    1.18    0.28
   8  -1   4    0.99    0.28
  -8  -1  -4    1.05    0.28
  -8   2   5    2.08    0.35
   8   2  -5    1.99    0.33
  -8  -2   5    2.26    0.36
   8  -2  -5    2.54    0.39
   8   2  -4    0.92    0.25
  -8   2   4    0.99    0.27
   8  -2  -4    1.17    0.27
  -8  -2   4    1.18    0.26
   8  -2  -4    1.62    0.32
   8   2  -3    0.07    0.15
  -8   2   3   -0.04    0.16
   8  -2  -3    0.22    0.17
  -8  -2   3    0.06    0.16
   8  -2  -3    0.01    0.16
   8   2  -2    7.13    0.50
  -8   2   2    5.87    0.52
  -8  -2   2    7.05    0.47
   8  -2  -2    6.66    0.46
   8  -2  -2    6.77    0.46
   8   2  -1    5.51    0.51
  -8   2   1    5.93    0.44
   8  -2  -1    6.25    0.43
  -8  -2   1    5.33    0.49
   8  -2  -1    6.11    0.45
   8   2   0    1.82    0.31
  -8   2   0    1.28    0.27
  -8  -2   0    0.82    0.23
   8  -2   0    0.89    0.24
  -8   2  -1    2.27    0.33
   8   2   1    2.27    0.35
  -8  -2  -1    2.37    0.35
   8  -2   1    2.10    0.33
   8   2   2    0.13    0.16
  -8   2  -2    0.19    0.18
  -8  -2  -2   -0.01    0.18
   8  -2   2    0.37    0.19
  -8   2  -3    8.10    0.53
   8   2   3    7.98    0.55
   8  -2   3    8.19    0.57
  -8  -2  -3    7.54    0.54
  -8   2  -4    0.23    0.21
  -8   2  -4    0.51    0.23
   8   2   4   -0.08    0.17
   8  -2   4    0.05    0.18
  -8  -2  -4    0.04    0.19
   8   3  -5    0.29    0.19
  -8   3   5    0.28    0.21
   8  -3  -5    0.43    0.22
  -8  -3   5    0.31    0.20
   8   3  -4    0.12    0.15
  -8   3   4    0.60    0.23
   8  -3  -4   -0.05    0.16
  -8  -3   4    0.21    0.19
  -8   3   3   16.59    0.77
   8  -3  -3   17.61    0.73
  -8  -3   3   17.39    0.75
   8  -3  -3   16.77    0.75
  -8   3   2   16.00    0.73
   8  -3  -2   16.83    0.73
   8  -3  -2   17.41    0.74
  -8  -3   2   17.41    0.74
   8   3  -1   14.57    0.71
  -8  -3   1   15.72    0.71
   8  -3  -1   14.16    0.69
   8  -3  -1   14.42    0.66
   8   3   0    0.03    0.14
  -8   3   0   -0.01    0.15
   8  -3   0   -0.02    0.15
  -8  -3   0   -0.04    0.16
   8   3   1    0.78    0.23
  -8   3  -1    1.20    0.26
  -8  -3  -1    1.30    0.28
   8  -3   1    1.12    0.29
   8   3   2    6.50    0.48
  -8   3  -2    6.91    0.47
  -8  -3  -2    6.93    0.51
   8  -3   2    5.93    0.56
  -8   3  -3    2.89    0.38
  -8   3  -3    2.06    0.34
   8   3   3    3.03    0.41
   8  -3   3    1.96    0.34
  -8  -3  -3    2.62    0.40
   8   4  -5    0.47    0.23
  -8   4   5    1.53    0.33
  -8  -4   5    1.53    0.30
   8  -4  -5    1.16    0.31
   8   4  -4    3.54    0.43
  -8   4   4    3.65    0.45
   8  -4  -4    3.66    0.46
  -8  -4   4    3.49    0.41
  -8   4   3    0.01    0.16
   8   4  -3    0.14    0.16
   8  -4  -3   -0.14    0.14
  -8  -4   3    0.08    0.18
   8  -4  -3    0.05    0.15
  -8   4   2    0.02    0.17
   8   4  -2    0.69    0.22
   8  -4  -2    0.23    0.17
   8  -4  -2    0.07    0.16
  -8  -4   2    0.44    0.21
   8   4  -1    3.72    0.42
  -8   4   1    3.24    0.39
   8  -4  -1    3.10    0.39
  -8  -4   1    3.82    0.42
   8  -4  -1    3.64    0.41
   8   4   0   -0.06    0.15
  -8   4   0    0.01    0.14
   8  -4   0    0.05    0.18
  -8  -4   0   -0.28    0.13
   8   4   1   -0.11    0.14
  -8   4  -1    0.19    0.17
   8  -4   1    0.27    0.18
  -8  -4  -1    0.48    0.21
   8   4   2    0.06    0.17
  -8   4  -2   -0.09    0.15
  -8   4  -2    0.10    0.17
   8  -4   2   -0.02    0.17
  -8  -4  -2    0.25    0.20
  -8   4  -3    0.11    0.20
   8   4   3    0.33    0.20
  -8   4  -3    0.59    0.21
   8  -4   3    0.47    0.25
  -8  -4  -3    0.92    0.27
  -8   5   4    1.36    0.31
   8   5  -4    1.22    0.29
   8  -5  -4    1.78    0.34
  -8  -5   4    1.57    0.30
   8   5  -3   -0.21    0.13
  -8   5   3    0.11    0.18
   8  -5  -3   -0.11    0.15
  -8  -5   3    0.01    0.16
   8  -5  -3    0.14    0.15
   8   5  -2    1.28    0.28
  -8   5   2    1.02    0.26
   8  -5  -2    1.14    0.26
   8  -5  -2    0.53    0.22
  -8  -5   2    0.70    0.24
   8   5  -1    1.18    0.28
  -8   5   1    1.57    0.30
   8  -5  -1    1.48    0.29
   8  -5  -1    1.32    0.28
  -8  -5   1    0.98    0.25
  -8   5   0   21.23    0.82
   8   5   0   18.70    0.82
  -8  -5   0   20.12    0.84
   8  -5   0   20.27    0.85
  -8   5  -1    2.92    0.37
   8   5   1    3.44    0.42
  -8   5  -1    3.58    0.41
   8  -5   1    3.31    0.42
  -8  -5  -1    3.36    0.43
  -8   5  -2    0.30    0.19
  -8   5  -2    0.30    0.18
   8   5   2    1.04    0.27
  -8  -5  -2    0.72    0.24
   8  -5   2    0.56    0.25
  -8   5  -3    3.12    0.41
   8   5   3    3.85    0.45
  -8  -5  -3    4.58    0.50
   8  -5   3    3.39    0.45
   8   6  -4    3.14    0.43
  -8   6   4    2.92    0.41
  -8  -6   4    2.06    0.33
   8  -6  -4    2.91    0.42
  -8   6   3    5.02    0.52
   8   6  -3    5.29    0.53
  -8  -6   3    5.92    0.51
   8  -6  -3    5.75    0.56
   8  -6  -3    5.64    0.44
  -8   6   2    4.33    0.46
   8   6  -2    3.99    0.46
   8  -6  -2    3.72    0.44
   8  -6  -2    4.61    0.47
  -8  -6   2    3.92    0.43
  -8   6   1    0.55    0.20
  -8   6   1    0.76    0.23
   8   6  -1    0.80    0.25
   8  -6  -1    0.73    0.23
  -8  -6   1    0.63    0.23
   8  -6  -1    0.41    0.21
  -8   6   0   12.80    0.64
  -8   6   0   11.82    0.62
   8  -6   0   11.80    0.65
  -8  -6   0   11.81    0.65
  -8   6  -1    0.74    0.23
  -8   6  -1    1.08    0.25
   8   6   1    0.79    0.25
  -8  -6  -1    0.83    0.26
   8  -6   1    0.64    0.26
  -8   6  -2    3.95    0.41
   8   6   2    4.23    0.47
  -8   6  -2    3.71    0.44
   8  -6   2    4.35    0.49
  -8  -6  -2    3.60    0.45
   8   6   3    0.27    0.20
  -8  -6  -3    0.79    0.25
   8  -6   3    0.40    0.25
  -8   7   4    0.21    0.20
  -8  -7   4    0.29    0.20
   8   7  -3    1.09    0.27
  -8   7   3    0.69    0.26
  -8  -7   3    0.85    0.24
   8  -7  -3    1.58    0.33
   8   7  -2    2.00    0.36
  -8   7   2    1.30    0.27
  -8   7   2    1.53    0.31
   8  -7  -2    2.25    0.35
   8  -7  -2    1.91    0.35
  -8  -7   2    1.96    0.33
   8   7  -1    0.31    0.22
  -8   7   1    0.23    0.19
  -8   7   1    0.23    0.18
  -8  -7   1    0.34    0.21
   8  -7  -1    0.32    0.20
   8  -7  -1    0.39    0.21
   8   7   0    9.47    0.60
  -8   7   0    8.57    0.55
  -8   7   0    9.09    0.55
  -8  -7   0    8.93    0.58
   8  -7   0   10.07    0.61
  -8   7  -1    0.29    0.19
   8   7   1    0.36    0.22
  -8   7  -1    0.51    0.20
  -8  -7  -1    0.38    0.22
   8  -7   1    0.68    0.24
  -8   7  -2    1.17    0.26
   8   7   2    1.69    0.33
   8  -7   2    1.27    0.31
  -8  -7  -2    1.44    0.32
  -8   8   3    1.51    0.32
   8   8  -3    1.14    0.30
   8  -8  -3    1.91    0.36
  -8  -8   3    0.76    0.24
  -8  -8   3    1.32    0.30
   8   8  -2    2.78    0.41
  -8   8   2    2.62    0.38
  -8   8   2    2.64    0.35
   8  -8  -2    2.51    0.37
  -8  -8   2    3.25    0.42
  -8  -8   2    3.30    0.41
   8  -8  -2    2.26    0.38
  -8   8   1    0.36    0.19
   8   8  -1    0.18    0.20
  -8   8   1    0.37    0.20
   8  -8  -1    0.60    0.24
  -8  -8   1    0.75    0.24
  -8  -8   1    0.78    0.25
  -8   8   0    1.56    0.29
   8   8   0    1.00    0.28
  -8   8   0    1.39    0.28
  -8  -8   0    1.72    0.33
   8  -8   0    1.58    0.32
  -8  -8   0    1.75    0.33
  -8  -8   0    1.62    0.32
  -8   8  -1    0.23    0.18
   8   8   1    0.12    0.19
   8  -8   1    0.25    0.20
  -8  -8  -1    0.36    0.23
   8   8   2    0.35    0.19
   8  -8   2   -0.07    0.17
  -8  -8  -2    0.13    0.21
  -8   9   2    5.01    0.52
   8   9  -2    6.44    0.60
  -8  -9   2    5.47    0.53
  -8  -9   2    4.91    0.48
   8  -9  -2    4.97    0.55
   8  -9  -2    6.11    0.54
  -8   9   1    2.96    0.41
   8   9  -1    3.26    0.43
  -8  -9   1    3.53    0.44
  -8  -9   1    2.92    0.41
   8  -9  -1    4.16    0.48
  -8   9   0    4.00    0.45
   8   9   0    3.98    0.49
  -8  -9   0    3.79    0.46
  -8  -9   0    4.05    0.47
  -8  -9   0    4.79    0.54
   8  -9   0    3.94    0.47
  -8   9  -1   11.62    0.62
   8   9   1   11.45    0.69
  -8  -9  -1   12.95    0.71
   8  -9   1   12.87    0.73
  -9   0   3    0.29    0.19
   9   0  -3   -0.11    0.16
   9   0  -2    4.42    0.49
  -9   0   2    3.92    0.46
  -9   0   1   -0.07    0.16
   9   0  -1    0.05    0.17
   9   0   0    4.71    0.50
  -9   0   0    4.59    0.49
  -9   0  -1    0.19    0.19
   9   0   1   -0.02    0.15
   9   0   2    1.43    0.32
  -9   0  -2    1.05    0.28
   9   1  -3    2.01    0.35
  -9   1   3    1.74    0.32
   9  -1  -3    3.41    0.43
  -9  -1   3    1.75    0.33
  -9   1   2    1.79    0.34
   9   1  -2    2.13    0.35
   9  -1  -2    2.05    0.35
  -9  -1   2    2.12    0.35
   9   1  -1    0.20    0.17
  -9   1   1   -0.01    0.17
  -9  -1   1    0.01    0.17
   9  -1  -1    0.19    0.18
   9   1   0    1.49    0.31
  -9   1   0    0.66    0.24
   9  -1   0    0.87    0.26
  -9  -1   0    0.62    0.25
  -9   1  -1    0.17    0.19
   9   1   1    0.19    0.18
  -9  -1  -1    0.32    0.21
   9  -1   1    0.31    0.19
  -9   1  -2    0.03    0.18
   9   1   2   -0.15    0.15
   9  -1   2   -0.18    0.17
  -9  -1  -2    0.20    0.19
  -9   2   3    0.14    0.21
   9   2  -3    0.62    0.24
  -9  -2   3    0.25    0.20
   9  -2  -3    0.42    0.21
   9  -2  -3    0.17    0.19
   9   2  -2    0.22    0.20
  -9   2   2    0.64    0.23
   9  -2  -2    0.60    0.22
  -9  -2   2    0.60    0.22
   9   2  -1    3.08    0.41
  -9   2   1    2.90    0.40
   9  -2  -1    2.89    0.40
  -9  -2   1    3.15    0.41
  -9   2   0    4.26    0.46
   9   2   0    4.51    0.50
   9  -2   0    4.70    0.51
  -9  -2   0    4.14    0.48
  -9   2  -1    0.16    0.19
   9   2   1    0.27    0.21
   9  -2   1   -0.03    0.16
  -9  -2  -1    0.21    0.21
   9   2   2    0.04    0.17
  -9   2  -2    0.28    0.21
   9  -2   2    0.03    0.17
  -9  -2  -2    0.17    0.21
   9   3  -3    1.79    0.33
  -9   3   3    1.32    0.31
   9  -3  -3    2.17    0.35
  -9  -3   3    1.58    0.32
   9  -3  -3    1.39    0.30
   9   3  -2    0.89    0.25
  -9   3   2    1.23    0.28
   9  -3  -2    1.05    0.27
   9  -3  -2    0.88    0.26
  -9  -3   2    1.26    0.29
   9   3  -1    3.15    0.42
  -9   3   1    3.22    0.41
  -9  -3   1    2.92    0.40
   9  -3  -1    2.88    0.40
   9  -3  -1    3.55    0.42
   9   3   0   -0.15    0.15
  -9   3   0    0.05    0.18
  -9  -3   0   -0.19    0.13
   9  -3   0   -0.19    0.13
  -9   3  -1    0.25    0.20
   9   3   1    0.02    0.17
   9  -3   1    0.13    0.19
  -9  -3  -1    0.00    0.15
   9   3   2    2.88    0.43
  -9   3  -2    2.42    0.37
  -9  -3  -2    2.61    0.41
   9  -3   2    2.52    0.40
   9   4  -3    0.35    0.21
  -9   4   3    0.09    0.18
  -9  -4   3    0.14    0.18
   9  -4  -3    0.25    0.20
   9  -4  -3    0.03    0.18
   9   4  -2    4.03    0.48
  -9   4   2    3.79    0.46
   9  -4  -2    4.48    0.47
   9  -4  -2    4.28    0.47
  -9  -4   2    3.75    0.44
   9   4  -1    0.35    0.19
  -9   4   1    0.16    0.18
  -9  -4   1    0.14    0.19
   9  -4  -1   -0.14    0.15
   9  -4  -1    0.28    0.18
   9   4   0   -0.09    0.14
  -9   4   0    0.03    0.18
   9  -4   0    0.51    0.20
  -9  -4   0    0.06    0.17
  -9   4  -1    3.43    0.43
   9   4   1    3.93    0.48
  -9  -4  -1    3.87    0.47
   9  -4   1    3.58    0.46
  -9   5   2    1.38    0.32
   9   5  -2    1.32    0.30
  -9  -5   2    1.79    0.33
   9  -5  -2    1.38    0.31
   9  -5  -2    1.26    0.29
  -9   5   1   -0.01    0.18
   9   5  -1    0.24    0.18
   9  -5  -1    0.00    0.17
   9  -5  -1    0.38    0.22
  -9  -5   1    0.63    0.24
  -9   5   0    1.67    0.32
   9   5   0    1.52    0.34
  -9  -5   0    2.37    0.38
   9  -5   0    2.35    0.39
  -9   5  -1   -0.05    0.15
   9   5   1    0.37    0.22
  -9   5  -1    0.48    0.22
  -9  -5  -1    0.55    0.24
   9  -5   1    0.19    0.19
  -9   6   1    1.42    0.30
  -9   6   1    1.53    0.33
   9   6  -1    1.17    0.29
  -9  -6   1    1.60    0.33
   9  -6  -1    0.67    0.26
   9  -6  -1    1.42    0.30
  -9   6   0    0.94    0.27
  -9   6   0    1.30    0.30
   9   6   0    1.04    0.28
   9  -6   0    1.21    0.29
  -9  -6   0    1.34    0.30
   0   0   0    0.00    0.00
;
_shelx_hkl_checksum     50311
_shelx_res_file
;
TITL pag075 in P2(1)/c
    pag075.res
    created by SHELXL-2016/6 at 10:09:16 on 07-Aug-2017
CELL 0.71073 7.7660 13.6716 6.8655 90.000 95.237 90.000
ZERR 2.00 0.0007 0.0013 0.0007 0.000 0.003 0.000
LATT 1
SYMM -x, y+1/2, -z+1/2
SFAC C H N O
UNIT 12 20 32 8
LIST 6 ! automatically inserted. Change 6 to 4 for CHECKCIF!!
TEMP -123.000
SIZE 0.020 0.150 0.160
ACTA
L.S. 8
CONF
EQIV $1 x, -y+5/2, z+1/2
EQIV $2 -x+2, -y+2, -z+1
EQIV $3 -x+1, -y+2, -z+1
EQIV $4 -x+1, y+1/2, -z+3/2
EQIV $5 -x+2, y+1/2, -z+3/2
HTAB N1S N2S_$1
HTAB N1S O1_$2
HTAB N1S N4_$3
HTAB N2S N3_$4
HTAB N2S O1_$5
WPDB -2
FMAP 2
PLAN 5
BOND $H
WGHT    0.039900    0.316500
FVAR       0.28983
N1    3    0.919407    0.846798    0.624664    11.00000    0.02009    0.01877 =
         0.01656   -0.00175    0.00294   -0.00119
O1    4    1.085508    0.846217    0.622857    11.00000    0.01683    0.03527 =
         0.02018    0.00175    0.00132    0.00525
N2    3    0.837873    0.808062    0.771242    11.00000    0.02819    0.02456 =
         0.01823    0.00261    0.00465   -0.00279
N3    3    0.671489    0.822359    0.724759    11.00000    0.02322    0.03081 =
         0.02304    0.00236    0.00446   -0.00476
N4    3    0.642954    0.869396    0.554079    11.00000    0.02117    0.02506 =
         0.02169    0.00123    0.00330   -0.00402
C5    1    0.799192    0.884191    0.492976    11.00000    0.01939    0.01588 =
         0.01859   -0.00153    0.00142   -0.00120
C6    1    0.836693    0.928735    0.311397    11.00000    0.01855    0.01586 =
         0.01905   -0.00092   -0.00074   -0.00015
O7    4    0.702334    0.965640    0.197237    11.00000    0.01836    0.02799 =
         0.02146    0.00597    0.00158    0.00028
N8    3    0.773231    1.004231    0.031919    11.00000    0.02279    0.02362 =
         0.02004    0.00487    0.00210   -0.00055
C9    1    0.937521    0.985332    0.067822    11.00000    0.02076    0.01425 =
         0.01784    0.00047   -0.00008    0.00018
N10   3    0.985045    0.937657    0.240486    11.00000    0.01961    0.01687 =
         0.01715    0.00140    0.00161    0.00038
N1S   3    0.681543    1.186056    0.652347    11.00000    0.01721    0.02648 =
         0.01767   -0.00018    0.00127   -0.00005
H1SA  2    0.683290    1.185564    0.789324    11.00000   -1.20000
H1SB  2    0.782057    1.162795    0.614169    11.00000   -1.20000
H1SC  2    0.590669    1.148186    0.596281    11.00000   -1.20000
N2S   3    0.659483    1.283742    0.572625    11.00000    0.01782    0.02325 =
         0.01876   -0.00252    0.00153   -0.00066
H2SA  2    0.559572    1.304616    0.608809    11.00000   -1.20000
H2SB  2    0.740228    1.319878    0.636247    11.00000   -1.20000
HKLF 4
REM  pag075 in P2(1)/c
REM R1 =  0.0310 for    1305 Fo > 4sig(Fo)  and  0.0362 for all    1487 data
REM    133 parameters refined using      0 restraints
END
WGHT      0.0399      0.3165
REM Highest difference peak  0.323,  deepest hole -0.224,  1-sigma level  0.043
Q1    1   1.0000  1.0000  0.0000  10.50000  0.05    0.32
Q2    1   0.5689  0.9156  0.5734  11.00000  0.05    0.32
Q3    1   0.8137  0.9022  0.4006  11.00000  0.05    0.29
Q4    1   0.8729  0.8845  0.5510  11.00000  0.05    0.20
Q5    1   0.5936  0.8152  0.7993  11.00000  0.05    0.17
;
_shelx_res_checksum     88151
_SHELXL_version_number     '2016/6'
data_2
_database_code_depnum_ccdc_archive 'CCDC 1567780'
_audit_creation_method     'SHELXL-2016/6'
_chemical_name_systematic
;
Bis(hydroxyammonium)
5,5'-(3,3'-bi[1,2,4-oxadiazole]-5,5'-diyl)bis(1<i>H</i>-tetrazol-1-olate)
;
_chemical_name_common     ?
_chemical_formula_moiety     '2(H4 N1 O1 +), C6 N12 O4 2-'
_chemical_formula_sum     'C6 H8 N14 O6'
_chemical_formula_iupac     '2N1 H4 O1 +, C6 N12 O4 2-'
_chemical_formula_weight     372.26
_chemical_melting_point     ?
_shelx_space_group_comment
;
The symmetry employed for this shelxl refinement is uniquely defined
by the following loop, which should always be used as a source of
symmetry information in preference to the above space-group names.
They are only intended as comments.
;
_space_group_crystal_system     monoclinic
_space_group_name_H-M_alt     'P 21/c'
_space_group_name_Hall     '-P 2ybc'
loop_
    _space_group_symop_operation_xyz
    'x, y, z'
    '-x, y+1/2, -z+1/2'
    '-x, -y, -z'
    'x, -y-1/2, z-1/2'
_cell_length_a     5.1011(9)
_cell_length_b     18.494(3)
_cell_length_c     7.0044(13)
_cell_angle_alpha     90
_cell_angle_beta     92.624(2)
_cell_angle_gamma     90
_cell_volume     660.1(2)
_cell_formula_units_Z     2
_cell_measurement_reflns_used     2126
_cell_measurement_theta_min     4.40
_cell_measurement_theta_max     51.77
_cell_measurement_temperature     296(2)
_exptl_crystal_description     plate
_exptl_crystal_colour     colorless
_exptl_crystal_size_max     0.330
_exptl_crystal_size_mid     0.190
_exptl_crystal_size_min     0.020
_exptl_crystal_density_diffrn     1.873
_exptl_crystal_density_meas     ?
_exptl_crystal_density_method     ?
_exptl_crystal_F_000     380
_exptl_absorpt_coefficient_mu     0.165
_exptl_absorpt_correction_type     multi-scan
_exptl_absorpt_process_details
;
(SADABS; Bruker, 2014)
;
_shelx_estimated_absorpt_T_min     0.948
_shelx_estimated_absorpt_T_max     0.997
_exptl_absorpt_correction_T_min     0.9477
_exptl_absorpt_correction_T_max     0.9967
_diffrn_ambient_temperature     296(2)
_diffrn_radiation_type     MoK\a
_diffrn_radiation_wavelength     0.71073
_diffrn_measurement_device_type     'Bruker SMART APEXII CCD'
_diffrn_measurement_method     '\w scans'
_diffrn_detector_area_resol_mean     ?
_diffrn_reflns_number     5834
_diffrn_reflns_av_R_equivalents     0.0271
_diffrn_reflns_theta_min     2.202
_diffrn_reflns_theta_max     26.511
_diffrn_reflns_theta_full     25.242
_diffrn_measured_fraction_theta_max     0.990
_diffrn_measured_fraction_theta_full     1.000
_diffrn_reflns_limit_h_min     -6
_diffrn_reflns_limit_h_max     6
_diffrn_reflns_limit_k_min     -23
_diffrn_reflns_limit_k_max     23
_diffrn_reflns_limit_l_min     -8
_diffrn_reflns_limit_l_max     8
_refine_special_details
;
 Refinement of F^2^ against ALL reflections.  The weighted R-factor wR and
 goodness of fit S are based on F^2^, conventional R-factors R are based
 on F, with F set to zero for negative F^2^. The threshold expression of
 F^2^ > 2sigma(F^2^) is used only for calculating R-factors(gt) etc. and is
 not relevant to the choice of reflections for refinement.  R-factors based
 on F^2^ are statistically about twice as large as those based on F, and R-
 factors based on ALL data will be even larger.
;
_reflns_number_total     1358
_reflns_number_gt     1152
_reflns_threshold_expression     'I > 2\s(I)'
_refine_ls_structure_factor_coef     Fsqd
_refine_ls_matrix_type     full
_refine_ls_R_factor_all     0.0413
_refine_ls_R_factor_gt     0.0338
_refine_ls_wR_factor_gt     0.0912
_refine_ls_wR_factor_ref     0.0962
_refine_ls_goodness_of_fit_ref     1.080
_refine_ls_restrained_S_all     1.080
_refine_ls_number_reflns     1358
_refine_ls_number_parameters     122
_refine_ls_number_restraints     0
_refine_ls_hydrogen_treatment     mixed
_refine_ls_weighting_scheme     calc
_refine_ls_weighting_details
              'w=1/[\s^2^(Fo^2^)+(0.0582P)^2^+0.1422P] where P=(Fo^2^+2Fc^2^)/3'
_atom_sites_solution_hydrogens     mixed
_atom_sites_solution_primary     ?
_atom_sites_solution_secondary     ?
_refine_ls_shift/su_max     0.000
_refine_ls_shift/su_mean     0.000
_refine_diff_density_max     0.225
_refine_diff_density_min     -0.255
_refine_ls_extinction_method     none
_refine_ls_extinction_coef     .
loop_
    _atom_type_symbol
    _atom_type_description
    _atom_type_scat_dispersion_real
    _atom_type_scat_dispersion_imag
    _atom_type_scat_source
    'C' 'C' 0.0033 0.0016
                         'International Tables Vol C Tables 4.2.6.8 and 6.1.1.4'
    'H' 'H' 0.0000 0.0000
                         'International Tables Vol C Tables 4.2.6.8 and 6.1.1.4'
    'N' 'N' 0.0061 0.0033
                         'International Tables Vol C Tables 4.2.6.8 and 6.1.1.4'
    'O' 'O' 0.0106 0.0060
                         'International Tables Vol C Tables 4.2.6.8 and 6.1.1.4'
_computing_data_collection
;
APEX2 (Bruker, 2010)
;
_computing_cell_refinement
;
APEX2 (Bruker, 2010)
;
_computing_data_reduction
;
SAINT (Bruker, 2014) and XPREP (Bruker, 2014)
;
_computing_structure_solution
;
SHELXTL (Sheldrick, 2008)
;
_computing_structure_refinement
;
SHELXL2016 (Sheldrick, 2015)
;
_computing_molecular_graphics
;
SHELXTL (Sheldrick, 2008)
;
_computing_publication_material
;
SHELXTL (Sheldrick, 2008)
;
loop_
    _atom_site_type_symbol
    _atom_site_label
    _atom_site_fract_x
    _atom_site_fract_y
    _atom_site_fract_z
    _atom_site_U_iso_or_equiv
    _atom_site_adp_type
    _atom_site_calc_flag
    _atom_site_occupancy
    _atom_site_disorder_assembly
    _atom_site_disorder_group
    O O1 0.26439(19) 0.64777(6) 0.49548(14) 0.0199(3) Uani d 1 . .
    N N1 0.2362(2) 0.64703(6) 0.30834(18) 0.0170(3) Uani d 1 . .
    N N2 0.3978(2) 0.68219(7) 0.19563(19) 0.0208(3) Uani d 1 . .
    N N3 0.3121(3) 0.66943(7) 0.01809(19) 0.0227(3) Uani d 1 . .
    N N4 0.0995(2) 0.62648(7) 0.01466(18) 0.0204(3) Uani d 1 . .
    C C5 0.0547(3) 0.61257(8) 0.1968(2) 0.0168(3) Uani d 1 . .
    C C6 -0.1502(3) 0.56752(8) 0.2694(2) 0.0166(3) Uani d 1 . .
    O O7 -0.2867(2) 0.52656(6) 0.14236(15) 0.0237(3) Uani d 1 . .
    N N8 -0.4729(3) 0.48950(7) 0.24763(19) 0.0234(3) Uani d 1 . .
    C C9 -0.4235(3) 0.51234(8) 0.4207(2) 0.0164(3) Uani d 1 . .
    N N10 -0.2225(2) 0.56162(7) 0.44333(18) 0.0174(3) Uani d 1 . .
    O O1S -0.1197(2) 0.72437(6) 0.61500(17) 0.0248(3) Uani d 1 . .
    H H1S 0.003(4) 0.6930(12) 0.578(3) 0.037 Uiso d 1 . .
    N N1S -0.2862(2) 0.68301(7) 0.72712(19) 0.0187(3) Uani d 1 . .
    H H1SA -0.392760 0.656491 0.651209 0.028 Uiso calc 1 . .
    H H1SB -0.381130 0.712375 0.797232 0.028 Uiso calc 1 . .
    H H1SC -0.190031 0.654038 0.803773 0.028 Uiso calc 1 . .
loop_
    _atom_site_aniso_label
    _atom_site_aniso_U_11
    _atom_site_aniso_U_22
    _atom_site_aniso_U_33
    _atom_site_aniso_U_12
    _atom_site_aniso_U_13
    _atom_site_aniso_U_23
    O1 0.0150(5) 0.0290(6) 0.0157(6) 0.0000(4) 0.0006(4) -0.0016(4)
    N1 0.0127(6) 0.0200(6) 0.0185(7) 0.0003(5) 0.0021(5) 0.0014(5)
    N2 0.0149(6) 0.0237(7) 0.0242(7) -0.0007(5) 0.0056(5) 0.0018(5)
    N3 0.0181(6) 0.0263(7) 0.0241(7) 0.0005(5) 0.0056(5) 0.0034(5)
    N4 0.0168(6) 0.0243(7) 0.0205(7) 0.0009(5) 0.0040(5) 0.0027(5)
    C5 0.0128(6) 0.0198(7) 0.0178(8) 0.0022(5) 0.0003(5) 0.0005(5)
    C6 0.0135(7) 0.0182(7) 0.0180(8) 0.0013(5) -0.0004(6) 0.0001(6)
    O7 0.0235(6) 0.0295(6) 0.0181(6) -0.0096(5) 0.0026(5) -0.0011(4)
    N8 0.0219(7) 0.0272(7) 0.0213(7) -0.0092(5) 0.0036(6) 0.0010(5)
    C9 0.0134(7) 0.0162(7) 0.0196(8) 0.0007(5) 0.0005(6) 0.0010(6)
    N10 0.0134(6) 0.0198(6) 0.0192(7) -0.0013(5) 0.0014(5) 0.0008(5)
    O1S 0.0181(5) 0.0238(6) 0.0335(7) -0.0016(5) 0.0127(5) 0.0016(5)
    N1S 0.0140(6) 0.0226(7) 0.0199(7) -0.0015(5) 0.0032(5) 0.0008(5)
_geom_special_details
;
 All esds (except the esd in the dihedral angle between two l.s. planes)
 are estimated using the full covariance matrix.  The cell esds are taken
 into account individually in the estimation of esds in distances, angles
 and torsion angles; correlations between esds in cell parameters are only
 used when they are defined by crystal symmetry.  An approximate (isotropic)
 treatment of cell esds is used for estimating esds involving l.s. planes.
;
loop_
    _geom_bond_atom_site_label_1
    _geom_bond_atom_site_label_2
    _geom_bond_site_symmetry_2
    _geom_bond_distance
    _geom_bond_publ_flag
    O1 N1 . 1.3122(16) ?
    N1 N2 . 1.3361(18) ?
    N1 C5 . 1.3443(19) ?
    N2 N3 . 1.3204(19) ?
    N3 N4 . 1.3436(18) ?
    N4 C5 . 1.332(2) ?
    C5 C6 . 1.447(2) ?
    C6 N10 . 1.294(2) ?
    C6 O7 . 1.3391(18) ?
    O7 N8 . 1.4071(16) ?
    N8 C9 . 1.298(2) ?
    C9 N10 . 1.3755(19) ?
    C9 C9 3_466 1.459(3) ?
    O1S N1S . 1.4087(16) ?
    O1S H1S . 0.90(2) ?
    N1S H1SA . 0.8900 ?
    N1S H1SB . 0.8900 ?
    N1S H1SC . 0.8900 ?
loop_
    _geom_angle_atom_site_label_1
    _geom_angle_atom_site_label_2
    _geom_angle_atom_site_label_3
    _geom_angle_site_symmetry_1
    _geom_angle_site_symmetry_3
    _geom_angle
    _geom_angle_publ_flag
    O1 N1 N2 . . 122.87(12) ?
    O1 N1 C5 . . 128.79(12) ?
    N2 N1 C5 . . 108.33(12) ?
    N3 N2 N1 . . 106.43(12) ?
    N2 N3 N4 . . 110.78(12) ?
    C5 N4 N3 . . 105.72(13) ?
    N4 C5 N1 . . 108.74(13) ?
    N4 C5 C6 . . 127.32(13) ?
    N1 C5 C6 . . 123.94(13) ?
    N10 C6 O7 . . 114.58(13) ?
    N10 C6 C5 . . 128.39(14) ?
    O7 C6 C5 . . 117.03(13) ?
    C6 O7 N8 . . 105.68(11) ?
    C9 N8 O7 . . 102.96(11) ?
    N8 C9 N10 . . 115.78(13) ?
    N8 C9 C9 . 3_466 121.42(17) ?
    N10 C9 C9 . 3_466 122.79(17) ?
    C6 N10 C9 . . 100.99(12) ?
    N1S O1S H1S . . 104.8(13) ?
    O1S N1S H1SA . . 109.5 ?
    O1S N1S H1SB . . 109.5 ?
    H1SA N1S H1SB . . 109.5 ?
    O1S N1S H1SC . . 109.5 ?
    H1SA N1S H1SC . . 109.5 ?
    H1SB N1S H1SC . . 109.5 ?
loop_
    _geom_torsion_atom_site_label_1
    _geom_torsion_atom_site_label_2
    _geom_torsion_atom_site_label_3
    _geom_torsion_atom_site_label_4
    _geom_torsion_site_symmetry_1
    _geom_torsion_site_symmetry_2
    _geom_torsion_site_symmetry_3
    _geom_torsion_site_symmetry_4
    _geom_torsion
    _geom_torsion_publ_flag
    O1 N1 N2 N3 . . . . 179.78(12) ?
    C5 N1 N2 N3 . . . . 0.58(15) ?
    N1 N2 N3 N4 . . . . -0.30(15) ?
    N2 N3 N4 C5 . . . . -0.10(16) ?
    N3 N4 C5 N1 . . . . 0.46(15) ?
    N3 N4 C5 C6 . . . . -178.77(14) ?
    O1 N1 C5 N4 . . . . -179.80(13) ?
    N2 N1 C5 N4 . . . . -0.66(16) ?
    O1 N1 C5 C6 . . . . -0.5(2) ?
    N2 N1 C5 C6 . . . . 178.61(13) ?
    N4 C5 C6 N10 . . . . -168.63(15) ?
    N1 C5 C6 N10 . . . . 12.2(2) ?
    N4 C5 C6 O7 . . . . 10.8(2) ?
    N1 C5 C6 O7 . . . . -168.32(13) ?
    N10 C6 O7 N8 . . . . 0.34(16) ?
    C5 C6 O7 N8 . . . . -179.17(12) ?
    C6 O7 N8 C9 . . . . -0.35(15) ?
    O7 N8 C9 N10 . . . . 0.29(17) ?
    O7 N8 C9 C9 . . . 3_466 179.29(16) ?
    O7 C6 N10 C9 . . . . -0.17(16) ?
    C5 C6 N10 C9 . . . . 179.28(14) ?
    N8 C9 N10 C6 . . . . -0.09(17) ?
    C9 C9 N10 C6 3_466 . . . -179.08(17) ?
loop_
    _geom_hbond_atom_site_label_D
    _geom_hbond_atom_site_label_H
    _geom_hbond_atom_site_label_A
    _geom_hbond_site_symmetry_A
    _geom_hbond_distance_DH
    _geom_hbond_distance_HA
    _geom_hbond_distance_DA
    _geom_hbond_angle_DHA
    O1S H1S O1 . 0.90(2) 1.70(2) 2.5880(15) 169(2)
    N1S H1SA O1 1_455 0.89 2.02 2.8234(17) 148.7
    N1S H1SB N2 4_476 0.89 2.35 2.9713(19) 127.3
    N1S H1SC N4 1_556 0.89 2.10 2.9425(19) 156.9
_shelx_hkl_file
;
   1   0   0    4.57    0.19
   1   0   0    4.27    0.20
   1   0   0    4.00    0.18
  -1   0   0    4.39    0.15
  -1   0   0    4.15    0.21
   2   0   0  263.39    4.99
   2   0   0  259.44    4.79
  -2   0   0  255.89    4.71
  -2   0   0  263.24    5.42
   2   0   0  258.92    5.02
   3   0   0    0.07    0.11
  -3   0   0   -0.07    0.08
  -3   0   0   -0.06    0.06
   3   0   0   -0.05    0.10
   4   0   0    7.23    0.45
   4   0   0    8.29    0.49
  -4   0   0    9.06    0.56
  -4   0   0    7.85    0.34
  -5   0   0   20.96    1.00
   5   0   0   20.42    0.89
   5   0   0   20.25    0.86
  -6   0   0   24.37    1.20
   6   0   0   24.85    1.09
   0  -1   0   -0.01    0.01
   0  -1   0   -0.02    0.01
   0   1   0   -0.01    0.01
   0   1   0   -0.01    0.01
   1  -1   0   39.74    0.87
   1  -1   0   41.60    0.86
  -1  -1   0   42.18    0.96
  -1  -1   0   39.15    0.75
  -1   1   0   39.49    0.80
  -1   1   0   40.25    0.93
   1   1   0   39.00    0.87
  -2  -1   0   52.39    1.33
   2  -1   0   52.15    1.21
   2  -1   0   52.42    1.18
  -2  -1   0   52.38    1.02
   2   1   0   51.25    1.22
  -2   1   0   53.36    1.32
   2   1   0   52.77    1.20
  -2   1   0   51.64    1.08
   2   1   0   51.06    1.14
  -3  -1   0   -0.01    0.09
  -3  -1   0    0.09    0.06
   3  -1   0    0.02    0.10
   3  -1   0   -0.03    0.10
  -3   1   0    0.13    0.08
   3   1   0    0.02    0.10
   3   1   0   -0.05    0.09
  -3   1   0    0.13    0.10
   3   1   0    0.17    0.11
   4  -1   0    3.40    0.38
   4  -1   0    4.72    0.42
  -4  -1   0    3.85    0.44
   4   1   0    3.63    0.37
  -4   1   0    3.45    0.25
   4   1   0    4.11    0.41
  -4   1   0    3.45    0.42
   5  -1   0   12.83    0.69
  -5  -1   0   13.34    0.79
   5  -1   0   11.72    0.64
  -5   1   0   12.31    0.75
   5   1   0   11.80    0.67
   5   1   0   12.70    0.68
  -6  -1   0    6.02    0.71
   6  -1   0    6.36    0.63
   6   1   0    5.83    0.62
  -6   1   0    5.67    0.68
   0  -2   0    8.41    0.22
   0   2   0    8.27    0.20
  -1  -2   0   63.22    1.45
   1  -2   0   66.32    1.32
   1  -2   0   64.18    1.32
  -1   2   0   65.05    1.41
  -1   2   0   65.68    1.27
   1   2   0   64.92    1.34
  -2  -2   0   14.93    0.56
   2  -2   0   15.96    0.50
   2  -2   0   15.35    0.51
   2   2   0   15.53    0.52
  -2   2   0   16.15    0.55
  -2   2   0   15.28    0.44
  -3  -2   0   23.11    0.54
   3  -2   0   23.31    0.76
   3  -2   0   24.69    0.75
  -3  -2   0   24.68    0.87
  -3   2   0   23.57    0.83
   3   2   0   24.63    0.72
  -3   2   0   23.13    0.65
   3   2   0   22.19    0.77
   3   2   0   23.41    0.75
   4  -2   0   18.88    0.72
  -4  -2   0   18.79    0.84
   4  -2   0   18.71    0.75
  -4   2   0   17.93    0.58
   4   2   0   18.11    0.73
  -4   2   0   17.40    0.80
   4   2   0   17.69    0.74
   5  -2   0    3.10    0.39
   5  -2   0    2.72    0.39
  -5  -2   0    2.10    0.40
   5   2   0    2.42    0.36
  -5   2   0    2.22    0.40
   5   2   0    2.80    0.40
  -6  -2   0   -0.08    0.22
   6  -2   0    0.40    0.27
  -6   2   0    0.36    0.24
   6   2   0    0.22    0.26
   0  -3   0   -0.58    0.05
   0  -3   0   -0.64    0.02
   0   3   0   -0.59    0.04
   1  -3   0    0.36    0.09
  -1  -3   0    0.18    0.07
   1  -3   0    0.31    0.08
   1   3   0    0.41    0.09
  -1   3   0    0.04    0.06
  -1   3   0    0.38    0.08
  -2  -3   0   48.88    1.28
   2  -3   0   49.91    1.14
   2  -3   0   48.90    1.15
  -2   3   0   48.73    1.07
   2   3   0   47.48    1.17
  -2   3   0   47.30    1.22
   3  -3   0   31.57    0.95
  -3  -3   0   31.88    1.05
   3  -3   0   33.15    0.92
  -3   3   0   31.89    1.01
   3   3   0   31.69    0.96
  -3   3   0   31.93    0.83
   4  -3   0   23.41    0.86
   4  -3   0   22.98    0.82
  -4  -3   0   23.25    0.97
   4   3   0   22.49    0.80
  -4   3   0   24.60    0.95
  -4   3   0   23.30    0.72
   4   3   0   21.99    0.83
   4   3   0   24.17    0.89
   5  -3   0    3.00    0.40
   5  -3   0    3.89    0.46
  -5  -3   0    3.31    0.48
  -5   3   0    3.43    0.47
   5   3   0    2.86    0.38
   5   3   0    2.99    0.40
   6  -3   0    0.88    0.31
  -6  -3   0    1.63    0.41
  -6   3   0    0.90    0.33
   6   3   0    1.54    0.40
   0  -4   0   28.54    0.65
   0   4   0   27.17    0.60
   1  -4   0  172.79    3.32
  -1  -4   0  173.63    3.58
   1  -4   0  174.85    3.33
   1   4   0  173.58    3.36
  -1   4   0  164.15    3.49
  -1   4   0  176.43    3.22
   2  -4   0   67.11    1.48
  -2  -4   0   67.51    1.65
   2  -4   0   67.15    1.49
  -2   4   0   66.54    1.56
   2   4   0   65.20    1.52
  -2   4   0   64.69    1.40
   3  -4   0   20.28    0.69
  -3  -4   0   18.91    0.77
   3  -4   0   20.15    0.67
  -3   4   0   19.91    0.62
   3   4   0   19.48    0.72
  -3   4   0   18.55    0.72
  -4  -4   0    4.27    0.47
   4  -4   0    4.50    0.42
   4  -4   0    4.24    0.39
   4   4   0    4.23    0.41
  -4   4   0    4.32    0.35
  -4   4   0    4.44    0.47
   4   4   0    4.35    0.43
   4   4   0    4.65    0.41
   5  -4   0   -0.04    0.20
   5  -4   0    0.19    0.20
  -5  -4   0    0.00    0.16
   5   4   0   -0.05    0.17
  -5   4   0   -0.11    0.15
   5   4   0    0.12    0.19
   6  -4   0    4.50    0.54
  -6  -4   0    5.97    0.71
   6   4   0    4.69    0.56
  -6   4   0    5.64    0.66
   0  -5   0    0.06    0.06
   0   5   0   -0.02    0.05
  -1  -5   0 1000.00   19.32
   1  -5   0  986.56   17.95
  -1   5   0  990.02   17.38
   1   5   0  975.72   18.04
  -1   5   0  957.20   19.20
   1   5   0  949.82   17.24
  -2  -5   0   25.74    0.82
   2  -5   0   24.89    0.72
   2  -5   0   25.73    0.72
   2   5   0   24.28    0.75
  -2   5   0   25.91    0.74
  -2   5   0   26.01    0.70
  -3  -5   0    9.52    0.54
   3  -5   0   10.00    0.48
   3  -5   0   10.75    0.48
   3   5   0    9.51    0.49
  -3   5   0    9.55    0.48
  -3   5   0    9.63    0.42
  -4  -5   0    1.81    0.32
   4  -5   0    2.22    0.31
   4  -5   0    3.29    0.37
   4   5   0    1.83    0.30
   4   5   0    1.73    0.29
  -4   5   0    2.44    0.33
  -4   5   0    2.90    0.30
   4   5   0    2.33    0.32
   5  -5   0    5.18    0.52
   5  -5   0    4.28    0.46
  -5  -5   0    5.07    0.61
  -5   5   0    4.76    0.54
  -5   5   0    4.26    0.39
   5   5   0    4.54    0.50
   5   5   0    4.09    0.46
   5   5   0    4.34    0.50
   6  -5   0    0.41    0.27
  -6  -5   0    0.24    0.27
   6   5   0    0.41    0.30
  -6   5   0    0.34    0.24
   0  -6   0  460.13    8.50
   0   6   0  450.16    8.18
   1  -6   0  380.77    7.02
  -1  -6   0  383.04    7.51
  -1  -6   0  367.44    7.03
  -1   6   0  366.50    7.37
  -1   6   0  375.35    6.80
   1   6   0  357.49    6.65
   1   6   0  376.39    7.06
  -2  -6   0   34.30    1.02
   2  -6   0   34.24    0.92
   2  -6   0   35.20    0.92
   2   6   0   35.54    0.97
  -2   6   0   35.21    0.93
  -2   6   0   35.79    0.91
   3  -6   0   41.54    1.14
  -3  -6   0   45.02    1.34
   3  -6   0   41.47    1.15
   3   6   0   40.92    1.19
  -3   6   0   43.72    1.10
  -3   6   0   41.99    1.21
  -4  -6   0   29.79    1.16
   4  -6   0   30.46    1.00
   4  -6   0   31.57    1.03
  -4   6   0   30.43    1.08
   4   6   0   30.79    1.07
  -4   6   0   28.72    0.91
   5  -6   0    2.13    0.36
  -5  -6   0    4.15    0.55
   5  -6   0    4.35    0.46
   5   6   0    2.22    0.35
  -5   6   0    3.48    0.37
  -5   6   0    3.21    0.43
   5   6   0    2.68    0.39
   5   6   0    2.71    0.41
  -6  -6   0    6.63    0.75
   6  -6   0    5.28    0.58
   6   6   0    6.39    0.63
  -6   6   0    5.72    0.67
   6   6   0    5.69    0.62
   0  -7   0    0.05    0.07
   0   7   0   -0.01    0.06
   1  -7   0   24.26    0.67
  -1  -7   0   22.57    0.67
  -1  -7   0   21.62    0.65
   1   7   0   21.42    0.52
  -1   7   0   23.12    0.64
   1   7   0   22.08    0.66
   2  -7   0   19.81    0.64
  -2  -7   0   20.94    0.72
   2  -7   0   19.79    0.64
   2   7   0   20.55    0.69
  -2   7   0   18.68    0.63
  -2   7   0   20.08    0.60
  -3  -7   0    6.18    0.44
   3  -7   0    5.99    0.38
   3  -7   0    6.35    0.39
  -3   7   0    6.18    0.37
  -3   7   0    5.94    0.38
   3   7   0    5.97    0.41
   4  -7   0   12.35    0.62
   4  -7   0   12.51    0.61
  -4  -7   0   12.24    0.71
   4   7   0   12.18    0.65
  -4   7   0   12.44    0.57
  -4   7   0   11.60    0.61
   5  -7   0    8.10    0.56
   5  -7   0    7.29    0.53
  -5  -7   0    6.82    0.69
   5   7   0    8.49    0.58
   5   7   0    7.18    0.64
   5   7   0    8.05    0.59
  -5   7   0    8.49    0.50
  -5   7   0    7.41    0.57
  -6  -7   0    0.06    0.27
   6  -7   0    0.13    0.27
   6   7   0    0.32    0.30
  -6   7   0    0.24    0.25
   6   7   0   -0.31    0.27
   6   7   0    0.01    0.28
   0  -8   0    1.14    0.17
   0   8   0    1.31    0.15
  -1  -8   0    8.78    0.36
   1  -8   0    7.98    0.38
  -1  -8   0    8.80    0.39
   1   8   0    8.73    0.39
  -1   8   0    8.57    0.37
   1   8   0    8.27    0.29
  -2  -8   0   85.00    2.01
   2  -8   0   80.55    1.85
   2   8   0   81.87    1.90
  -2   8   0   80.76    1.83
  -2   8   0   82.89    1.81
   3  -8   0    7.91    0.44
   3  -8   0    7.79    0.44
  -3  -8   0    8.39    0.52
  -3   8   0    7.69    0.42
   3   8   0    8.45    0.49
  -3   8   0    7.75    0.43
   4  -8   0    1.24    0.25
  -4  -8   0    1.20    0.29
   4  -8   0    1.02    0.24
   4   8   0    1.31    0.29
  -4   8   0    1.34    0.26
  -4   8   0    1.98    0.28
   5  -8   0    5.61    0.53
   5  -8   0    5.98    0.55
  -5  -8   0    6.10    0.67
  -5   8   0    5.09    0.46
   5   8   0    6.25    0.62
   5   8   0    6.11    0.58
   5   8   0    6.84    0.60
  -5   8   0    6.25    0.61
   6   8   0    6.16    0.64
   0  -9   0    0.04    0.09
   0   9   0    0.05    0.07
  -1  -9   0   42.89    1.06
  -1  -9   0   41.84    1.10
   1  -9   0   40.84    1.08
   1   9   0   40.69    0.91
  -1   9   0   41.11    1.03
   1   9   0   41.79    1.09
   2  -9   0   45.18    1.17
  -2  -9   0   42.67    1.23
  -2   9   0   43.06    1.05
   2   9   0   42.52    1.19
  -2   9   0   43.27    1.13
   3  -9   0   17.14    0.67
  -3  -9   0   16.01    0.74
   3  -9   0   18.09    0.69
  -3   9   0   17.41    0.64
   3   9   0   17.56    0.73
  -3   9   0   17.33    0.67
   4  -9   0    0.15    0.16
  -4  -9   0    0.20    0.17
   4  -9   0    0.23    0.19
  -4   9   0    0.00    0.15
   4   9   0    0.03    0.17
  -4   9   0    0.35    0.17
   5  -9   0    5.02    0.54
   5  -9   0    4.99    0.52
  -5  -9   0    5.42    0.65
  -5   9   0    4.59    0.46
   5   9   0    4.41    0.53
  -5   9   0    5.41    0.56
   0 -10   0    9.57    0.44
   0  10   0    9.62    0.39
   1 -10   0   15.04    0.57
  -1 -10   0   14.55    0.57
  -1 -10   0   14.30    0.50
  -1  10   0   13.82    0.52
   1  10   0   14.10    0.44
   1  10   0   15.34    0.57
   2 -10   0  148.11    3.06
  -2 -10   0  143.38    3.23
   2  10   0  140.71    3.09
  -2  10   0  142.81    2.96
   2  10   0  143.22    2.66
  -2  10   0  142.01    2.99
  -3 -10   0    0.60    0.20
   3 -10   0    0.75    0.21
  -3  10   0    0.59    0.17
  -3  10   0    0.59    0.16
   3  10   0    0.46    0.19
   4 -10   0    8.20    0.53
  -4 -10   0    7.09    0.57
   4 -10   0    8.33    0.53
  -4  10   0    7.71    0.49
  -4  10   0    8.57    0.51
   4  10   0    7.68    0.65
   5 -10   0    0.00    0.21
  -5 -10   0    0.24    0.22
   5 -10   0    0.21    0.23
  -5  10   0   -0.18    0.18
   5  10   0   -0.35    0.17
   0 -11   0    0.25    0.13
   0  11   0    0.03    0.09
  -1 -11   0   14.31    0.51
   1 -11   0   15.53    0.60
  -1 -11   0   14.55    0.59
  -1  11   0   15.56    0.57
   1  11   0   14.66    0.59
   1  11   0   14.54    0.47
  -2 -11   0   60.54    1.59
   2 -11   0   58.25    1.52
   2  11   0   59.04    1.56
   2  11   0   61.01    1.23
  -2  11   0   59.81    1.48
   3 -11   0   31.84    1.06
  -3 -11   0   34.54    1.17
   3  11   0   32.67    1.11
  -3  11   0   31.84    1.03
   4 -11   0    4.33    0.46
  -4 -11   0    4.07    0.51
   4 -11   0    3.67    0.42
  -4  11   0    4.54    0.45
   4  11   0    4.68    0.50
   5 -11   0    1.18    0.31
  -5 -11   0    0.81    0.30
  -5  11   0    0.45    0.24
   5  11   0    0.28    0.27
   0 -12   0    5.65    0.38
   0  12   0    5.63    0.32
  -1 -12   0   59.27    1.52
  -1 -12   0   56.92    1.41
   1 -12   0   59.65    1.50
   1  12   0   57.89    1.50
   1  12   0   58.26    1.30
  -1  12   0   59.19    1.43
  -2 -12   0    1.95    0.28
   2 -12   0    1.34    0.25
   2  12   0    1.28    0.25
   2  12   0    1.44    0.15
  -2  12   0    1.24    0.22
  -3 -12   0    0.07    0.16
   3 -12   0    0.05    0.17
   3  12   0   -0.07    0.15
  -3  12   0    0.02    0.14
  -4 -12   0    2.46    0.41
   4 -12   0    2.57    0.38
  -4  12   0    2.90    0.38
   4  12   0    3.41    0.44
  -5 -12   0    1.45    0.36
   5  12   0    1.10    0.37
  -5  12   0    1.14    0.31
   0 -13   0    0.06    0.14
   0  13   0    0.08    0.10
   1 -13   0    0.36    0.17
  -1 -13   0    0.15    0.09
  -1 -13   0    0.08    0.12
   1  13   0    0.13    0.10
   1  13   0    0.09    0.14
  -1  13   0    0.14    0.10
   2 -13   0    0.76    0.22
  -2 -13   0    0.91    0.20
  -2  13   0    0.47    0.18
   2  13   0    1.12    0.25
  -3 -13   0    6.56    0.50
   3 -13   0    6.85    0.49
   3  13   0    7.00    0.51
  -3  13   0    6.69    0.47
  -4 -13   0    4.57    0.55
   4 -13   0    4.23    0.48
   4  13   0    4.34    0.51
  -4  13   0    3.74    0.44
  -5 -13   0    6.30    0.71
   5  13   0    6.46    0.68
  -5  13   0    4.98    0.53
   0 -14   0    8.37    0.50
   0  14   0    8.62    0.43
   0  14   0    9.21    0.50
  -1 -14   0    3.10    0.36
   1 -14   0    4.06    0.41
   1  14   0    3.85    0.40
  -1  14   0    3.62    0.36
   1  14   0    4.46    0.29
   2 -14   0    2.16    0.33
  -2 -14   0    2.20    0.30
   2  14   0    2.81    0.37
  -2  14   0    2.25    0.30
  -3 -14   0   52.03    1.60
   3 -14   0   50.68    1.49
   3  14   0   52.25    1.58
  -3  14   0   50.65    1.48
  -4 -14   0    1.40    0.33
   4 -14   0    1.75    0.35
   4  14   0    1.39    0.35
  -4  14   0    1.36    0.30
  -5 -14   0    0.93    0.34
   5  14   0    0.97    0.39
  -5  14   0    0.88    0.28
   0 -15   0    0.14    0.17
   0  15   0   -0.05    0.09
   0  15   0   -0.09    0.14
  -1 -15   0    0.95    0.24
   1 -15   0    0.82    0.23
   1  15   0    0.24    0.18
   1  15   0    0.47    0.15
  -1  15   0    0.53    0.18
   2 -15   0    0.81    0.24
  -2  15   0    0.91    0.23
   2  15   0    0.54    0.21
  -3 -15   0   70.12    1.98
   3 -15   0   68.55    1.89
   3  15   0   67.84    1.96
  -3  15   0   68.72    1.83
   4 -15   0    0.30    0.24
  -4 -15   0    0.40    0.24
  -4  15   0    0.56    0.24
   4  15   0    0.32    0.28
   0 -16   0    8.54    0.55
   0  16   0    8.20    0.52
   0  16   0    8.67    0.46
  -1 -16   0    0.37    0.19
   1 -16   0    0.35    0.19
   1  16   0    0.16    0.18
  -1  16   0    0.14    0.15
   1  16   0    0.24    0.13
   2 -16   0    5.64    0.53
   2  16   0    5.45    0.52
  -2  16   0    6.36    0.45
   3 -16   0    3.48    0.43
   3  16   0    3.02    0.44
  -3  16   0    2.78    0.39
   4 -16   0    1.41    0.37
  -4 -16   0    1.07    0.34
   4  16   0    1.59    0.37
  -4  16   0    1.10    0.32
   0 -17   0    0.07    0.18
   0  17   0    0.04    0.14
   0  17   0    0.00    0.16
  -1 -17   0    4.05    0.46
   1 -17   0    3.77    0.45
  -1  17   0    3.53    0.39
   1  17   0    4.45    0.37
   1  17   0    3.47    0.42
   2 -17   0    3.00    0.42
   2  17   0    3.03    0.41
  -2  17   0    3.20    0.39
   3 -17   0    9.81    0.65
  -3  17   0    8.86    0.59
   3  17   0    7.50    0.68
   4 -17   0    0.35    0.28
   4  17   0    0.18    0.28
  -4  17   0    0.21    0.21
   0 -18   0    4.95    0.51
   0  18   0    4.68    0.43
   0  18   0    4.58    0.49
   1 -18   0    3.25    0.44
  -1 -18   0    3.06    0.43
   1  18   0    2.98    0.41
   1  18   0    3.87    0.36
  -1  18   0    3.49    0.39
   2 -18   0    6.45    0.60
   2  18   0    6.59    0.62
  -2  18   0    5.84    0.54
   3 -18   0    2.60    0.42
   3  18   0    2.25    0.43
  -3  18   0    2.34    0.39
   4 -18   0    2.58    0.46
   4  18   0    3.46    0.54
   0 -19   0    0.09    0.21
   0  19   0    0.07    0.16
   0  19   0    0.05    0.21
  -1 -19   0   18.37    0.89
   1 -19   0   18.92    0.91
   1  19   0   17.42    0.86
  -1  19   0   18.89    0.80
   2 -19   0    4.10    0.51
  -2  19   0    4.05    0.46
   2  19   0    4.12    0.52
   3 -19   0    6.44    0.66
   3  19   0    6.38    0.65
  -3  19   0    6.15    0.60
   0 -20   0   12.99    0.76
   0  20   0   13.71    0.75
   0  20   0   12.53    0.63
  -1 -20   0    0.77    0.28
   1 -20   0    1.85    0.38
  -1  20   0    1.38    0.30
   1  20   0    1.25    0.32
   2 -20   0    0.49    0.29
  -2  20   0    0.11    0.20
   2  20   0    0.13    0.24
   3 -20   0    0.79    0.33
  -3  20   0   -0.08    0.20
   3  20   0    0.41    0.30
   0 -21   0    0.13    0.23
   0  21   0    0.12    0.18
   0  21   0    0.02    0.25
  -1 -21   0    0.11    0.23
   1 -21   0    0.42    0.28
   1  21   0   -0.02    0.25
  -1  21   0    0.12    0.26
  -1  21   0   -0.05    0.19
   2 -21   0    0.73    0.31
   2  21   0    0.93    0.35
  -2  21   0    0.64    0.26
   0 -22   0    0.04    0.26
   0  22   0   -0.03    0.22
   0  22   0    0.32    0.27
  -1 -22   0    1.10    0.36
   1 -22   0    1.96    0.42
  -1  22   0    2.30    0.38
  -1  22   0    2.03    0.43
   1  22   0    2.51    0.46
   0 -23   0   -0.05    0.25
   0  23   0    0.25    0.24
   0  23   0    0.07    0.31
   6   0  -1    0.03    0.25
  -6   0   1    0.09    0.20
  -5   0   1    0.06    0.15
   5   0  -1    0.20    0.20
   4   0  -1    0.01    0.12
  -4   0   1   -0.12    0.10
  -4   0   1    0.19    0.10
   4   0  -1    0.05    0.16
   3   0  -1    0.15    0.10
  -3   0   1    0.08    0.10
  -3   0   1   -0.01    0.06
   3   0  -1    0.06    0.11
  -2   0   1    0.04    0.08
   2   0  -1    0.04    0.07
   2   0  -1   -0.04    0.08
  -2   0   1   -0.05    0.05
   2   0  -1   -0.06    0.06
  -1   0   1   -0.01    0.07
   1   0  -1   -0.02    0.08
   0   0  -1   -0.03    0.03
   0   0   1   -0.02    0.03
   0   0  -1   -0.04    0.03
   1   0   1    0.14    0.08
  -1   0  -1    0.05    0.06
  -1   0  -1    0.03    0.04
   1   0   1    0.01    0.05
   2   0   1    0.05    0.08
  -2   0  -1   -0.09    0.06
   2   0   1   -0.01    0.08
  -2   0  -1   -0.06    0.04
  -3   0  -1   -0.01    0.06
   3   0   1   -0.03    0.10
   3   0   1    0.07    0.12
  -3   0  -1    0.16    0.12
  -4   0  -1    0.08    0.13
   4   0   1    0.06    0.14
   4   0   1   -0.14    0.14
   5   0   1   -0.15    0.20
   5   0   1   -0.08    0.18
  -5   0  -1   -0.11    0.15
   6   0   1   -0.02    0.24
   6   0   1    0.03    0.24
  -6   0  -1    0.34    0.25
  -6  -1   1   20.32    1.09
   6  -1  -1   19.56    1.01
  -6   1   1   21.25    1.10
   6   1  -1   20.82    1.02
   5  -1  -1    9.41    0.62
  -5  -1   1    8.39    0.63
   5   1  -1    8.67    0.61
  -5   1   1    8.55    0.62
  -4  -1   1    0.15    0.13
  -4  -1   1    0.03    0.08
   4  -1  -1    0.23    0.16
   4  -1  -1    0.03    0.12
   4   1  -1    0.01    0.12
   4   1  -1    0.00    0.15
  -4   1   1    0.06    0.10
  -4   1   1   -0.11    0.11
   3  -1  -1   20.16    0.62
  -3  -1   1   20.55    0.79
   3  -1  -1   20.44    0.73
  -3  -1   1   20.15    0.54
  -3   1   1   20.53    0.58
  -3   1   1   20.85    0.77
   3   1  -1   20.49    0.64
   3   1  -1   20.20    0.73
   3   1  -1   20.32    0.61
   2  -1  -1   26.98    0.65
  -2  -1   1   27.32    0.82
   2  -1  -1   26.76    0.77
   2   1  -1   25.96    0.76
  -2   1   1   26.34    0.80
  -2   1   1   26.97    0.65
  -1  -1   1    1.59    0.16
   1  -1  -1    1.55    0.16
  -1   1   1    1.52    0.15
   1   1  -1    1.56    0.15
   0  -1   1   14.85    0.36
   0  -1   1   14.91    0.32
   0  -1   1   15.02    0.40
   0   1  -1   15.47    0.32
   0   1  -1   14.08    0.35
  -1  -1  -1   47.15    1.11
   1  -1   1   46.19    0.93
  -1  -1  -1   47.42    0.90
   1  -1   1   45.66    1.04
   1   1   1   45.70    0.96
  -1   1  -1   46.80    1.09
  -1   1  -1   45.90    0.94
   1   1   1   45.92    1.04
   1   1   1   45.74    1.00
  -2  -1  -1    6.20    0.21
   2  -1   1    6.21    0.28
  -2  -1  -1    5.71    0.33
   2  -1   1    6.14    0.33
  -2   1  -1    6.12    0.34
  -2   1  -1    6.10    0.24
   2   1   1    6.38    0.33
   2   1   1    6.41    0.29
   2   1   1    6.23    0.32
   3  -1   1   16.15    0.63
  -3  -1  -1   15.70    0.68
   3  -1   1   15.30    0.57
   3   1   1   17.31    0.65
  -3   1  -1   14.87    0.66
  -3   1  -1   15.78    0.48
   3   1   1   15.95    0.58
   4  -1   1   37.40    1.11
  -4  -1  -1   35.46    1.28
   4  -1   1   37.06    1.16
   4   1   1   38.70    1.12
   4   1   1   34.90    1.14
  -4   1  -1   35.15    1.26
  -4   1  -1   36.29    0.91
  -5  -1  -1   24.35    1.10
   5  -1   1   22.03    0.90
   5  -1   1   21.41    0.92
  -5   1  -1   22.30    1.05
   5   1   1   21.33    0.93
   5   1   1   22.26    0.91
   6  -1   1    1.33    0.34
  -6  -1  -1    0.86    0.32
   6  -1   1    1.11    0.33
   6   1   1    0.88    0.31
  -6   1  -1    0.71    0.30
   6   1   1    1.04    0.34
   6  -2  -1    2.79    0.46
  -6  -2   1    3.04    0.51
   6   2  -1    2.77    0.47
  -6   2   1    2.04    0.40
  -5  -2   1   18.54    0.96
   5  -2  -1   20.80    0.92
   5   2  -1   19.99    0.79
  -5   2   1   18.50    0.93
   5   2  -1   19.23    0.89
   4  -2  -1    2.05    0.31
  -4  -2   1    2.18    0.34
   4  -2  -1    2.04    0.25
   4   2  -1    2.44    0.30
   4   2  -1    2.03    0.31
  -4   2   1    3.41    0.41
   4   2  -1    1.83    0.26
  -4   2   1    2.09    0.23
  -3  -2   1   76.05    1.95
   3  -2  -1   73.00    1.79
  -3  -2   1   74.51    1.50
   3  -2  -1   74.00    1.64
  -3   2   1   76.06    1.91
   3   2  -1   76.53    1.68
   3   2  -1   72.64    1.80
   3   2  -1   75.49    1.61
  -3   2   1   72.90    1.59
  -2  -2   1   30.93    0.91
   2  -2  -1   30.09    0.85
   2  -2  -1   31.13    0.72
   2   2  -1   29.27    0.85
  -2   2   1   31.04    0.75
  -2   2   1   31.25    0.88
  -1  -2   1    2.86    0.14
   1  -2  -1    2.97    0.12
   1  -2  -1    3.03    0.19
  -1  -2   1    2.48    0.18
  -1   2   1    2.45    0.16
   1   2  -1    2.80    0.19
   0  -2   1  224.41    4.29
   0  -2   1  227.30    4.61
   0   2  -1  228.99    4.16
   0   2  -1  238.58    4.26
   1  -2   1   83.49    1.72
   1  -2   1   82.68    1.60
  -1  -2  -1   86.62    1.84
  -1  -2  -1   81.73    1.53
  -1   2  -1   84.15    1.81
  -1   2  -1   83.81    1.61
   1   2   1   79.07    1.65
  -2  -2  -1    7.70    0.22
   2  -2   1    7.88    0.37
   2  -2   1    7.54    0.31
  -2  -2  -1    8.23    0.41
   2   2   1    7.82    0.34
   2   2   1    7.14    0.35
   2   2   1    8.23    0.38
  -2   2  -1    7.94    0.30
  -2   2  -1    8.06    0.38
  -3  -2  -1   46.19    1.36
   3  -2   1   44.70    1.23
   3  -2   1   44.93    1.16
  -3  -2  -1   44.76    0.93
   3   2   1   45.99    1.19
   3   2   1   46.19    1.25
  -3   2  -1   47.08    1.34
   3   2   1   44.73    1.19
  -3   2  -1   46.16    1.06
   4  -2   1    0.88    0.23
   4  -2   1    1.05    0.23
  -4  -2  -1    1.13    0.26
   4   2   1    1.32    0.26
  -4   2  -1    1.21    0.26
  -4   2  -1    1.20    0.18
   4   2   1    1.09    0.23
  -5  -2  -1    0.58    0.26
   5  -2   1    0.59    0.25
   5  -2   1   -0.01    0.20
   5   2   1    0.42    0.23
  -5   2  -1    0.46    0.22
   5   2   1    0.73    0.26
   6  -2   1    0.69    0.30
  -6  -2  -1    1.55    0.43
  -6   2  -1    2.21    0.44
   6   2   1    1.97    0.40
   6   2   1    1.95    0.42
   6  -3  -1    1.67    0.38
  -6  -3   1    2.26    0.46
  -6   3   1    2.57    0.47
   6   3  -1    1.57    0.38
  -5  -3   1   25.36    1.14
   5  -3  -1   25.38    1.02
   5   3  -1   24.95    0.94
  -5   3   1   28.00    1.13
   5   3  -1   24.98    1.04
  -4  -3   1   24.82    1.01
   4  -3  -1   24.85    0.93
   4  -3  -1   24.70    0.80
  -4   3   1   24.86    0.97
  -4   3   1   24.61    0.76
   4   3  -1   26.28    0.96
   4   3  -1   25.58    0.81
   4   3  -1   25.48    0.85
  -3  -3   1    0.30    0.13
  -3  -3   1    0.26    0.07
   3  -3  -1    0.11    0.14
   3  -3  -1   -0.08    0.08
  -3   3   1    0.37    0.13
   3   3  -1    0.10    0.13
  -3   3   1    0.10    0.09
   2  -3  -1    6.01    0.33
   2  -3  -1    5.20    0.24
  -2  -3   1    6.49    0.35
  -2   3   1    5.94    0.27
  -2   3   1    5.60    0.32
   2   3  -1    6.14    0.34
  -1  -3   1  493.03    9.24
  -1  -3   1  500.88   10.01
   1  -3  -1  503.43    9.19
   1  -3  -1  503.79    9.34
  -1   3   1  498.47    9.95
  -1   3   1  504.23    8.99
   1   3  -1  509.80    9.34
   1   3  -1  492.92    8.91
   0  -3   1   10.17    0.31
   0  -3   1   10.06    0.32
   0   3  -1   10.94    0.28
   0   3  -1   10.07    0.30
   1  -3   1  742.07   13.83
   1  -3   1  772.38   13.89
  -1  -3  -1  759.75   14.94
   1   3   1  735.75   13.88
  -1   3  -1  751.74   13.40
   2  -3   1  170.40    3.41
  -2  -3  -1  174.35    3.70
   2  -3   1  167.64    3.31
  -2   3  -1  170.12    3.22
   2   3   1  167.57    3.36
  -2   3  -1  164.91    3.62
  -3  -3  -1    0.35    0.15
   3  -3   1   -0.16    0.10
   3  -3   1    0.03    0.11
  -3   3  -1    0.14    0.11
  -3   3  -1    0.12    0.09
   3   3   1    0.07    0.10
   3   3   1    0.03    0.10
   3   3   1   -0.04    0.11
   4  -3   1   22.15    0.80
   4  -3   1   22.07    0.84
  -4  -3  -1   21.73    0.95
   4   3   1   20.98    0.85
   4   3   1   21.40    0.81
  -4   3  -1   21.34    0.90
   4   3   1   21.48    0.82
  -4   3  -1   21.15    0.67
   5  -3   1    6.20    0.58
   5  -3   1    5.33    0.50
  -5  -3  -1    5.58    0.62
  -5   3  -1    5.36    0.58
   5   3   1    5.18    0.53
   5   3   1    6.00    0.55
  -6  -3  -1    3.24    0.54
   6  -3   1    2.42    0.41
   6   3   1    2.48    0.46
  -6   3  -1    4.37    0.62
   6   3   1    3.13    0.48
  -6  -4   1    0.70    0.30
   6  -4  -1    0.79    0.31
   6   4  -1    0.81    0.35
  -6   4   1    0.78    0.31
  -5  -4   1   42.12    1.57
   5  -4  -1   41.58    1.40
  -5   4   1   42.46    1.19
   5   4  -1   44.02    1.33
   5   4  -1   43.38    1.45
   5   4  -1   44.78    1.28
  -5   4   1   45.41    1.53
   4  -4  -1   19.02    0.78
   4  -4  -1   18.78    0.68
  -4  -4   1   17.66    0.84
  -4   4   1   18.03    0.65
   4   4  -1   17.97    0.70
  -4   4   1   18.59    0.80
   4   4  -1   17.65    0.78
   4   4  -1   18.69    0.69
   3  -4  -1   13.58    0.58
  -3  -4   1   13.61    0.37
   3  -4  -1   13.40    0.49
  -3  -4   1   13.54    0.63
   3   4  -1   13.91    0.61
  -3   4   1   13.55    0.50
  -3   4   1   14.38    0.61
  -2  -4   1  108.61    2.48
   2  -4  -1  104.37    2.30
   2  -4  -1  108.36    2.16
   2   4  -1  108.37    2.32
  -2   4   1  107.53    2.40
  -2   4   1  109.10    2.17
  -1  -4   1   68.82    1.51
   1  -4  -1   66.81    1.42
   1  -4  -1   66.82    1.33
  -1  -4   1   63.66    1.36
   1   4  -1   66.66    1.28
   1   4  -1   65.53    1.41
  -1   4   1   62.88    1.42
  -1   4   1   62.02    1.34
   0  -4   1  117.74    2.33
   0  -4   1  118.39    2.44
   0  -4  -1  120.27    2.31
   0   4  -1  116.49    2.23
   0   4  -1  118.50    2.28
   0   4   1  118.02    2.22
   1  -4   1   66.56    1.45
  -1  -4  -1   64.75    1.52
   1   4   1   67.17    1.41
  -1   4  -1   67.87    1.37
  -2  -4  -1    7.73    0.40
   2  -4   1    7.30    0.31
   2  -4   1    7.52    0.38
  -2   4  -1    6.91    0.31
   2   4   1    7.23    0.36
  -2   4  -1    7.68    0.36
  -3  -4  -1   18.33    0.76
   3  -4   1   17.78    0.61
   3  -4   1   17.71    0.68
  -3   4  -1   18.13    0.71
   3   4   1   18.71    0.67
  -3   4  -1   17.42    0.58
   4  -4   1   10.57    0.54
  -4  -4  -1   11.90    0.69
   4  -4   1   11.29    0.61
   4   4   1   10.80    0.60
   4   4   1   13.27    0.63
   4   4   1   11.61    0.60
  -4   4  -1   11.96    0.65
  -4   4  -1   12.02    0.50
   5  -4   1   -0.03    0.20
  -5  -4  -1    0.07    0.18
   5  -4   1   -0.08    0.17
   5   4   1    0.32    0.22
  -5   4  -1    0.13    0.19
   5   4   1    0.48    0.25
   6  -4   1   11.22    0.74
  -6  -4  -1   11.03    0.84
   6   4   1   11.46    0.77
  -6   4  -1   10.12    0.78
   6   4   1   13.35    0.79
   6  -5  -1    0.75    0.34
  -6  -5   1    0.68    0.31
   6   5  -1    0.47    0.30
  -6   5   1    0.61    0.28
  -5  -5   1    8.73    0.66
   5  -5  -1    8.84    0.60
   5   5  -1    9.80    0.59
   5   5  -1    8.83    0.63
   5   5  -1    8.69    0.57
  -5   5   1    7.69    0.49
  -5   5   1    9.77    0.64
   4  -5  -1    9.35    0.47
   4  -5  -1    9.38    0.55
  -4  -5   1   10.10    0.62
  -4   5   1    8.75    0.54
  -4   5   1   10.02    0.48
   4   5  -1   10.22    0.59
  -3  -5   1    6.75    0.45
   3  -5  -1    7.44    0.36
   3  -5  -1    5.65    0.39
  -3   5   1    7.31    0.37
   3   5  -1    6.29    0.41
  -3   5   1    6.75    0.40
   2  -5  -1   59.65    1.42
   2  -5  -1   59.72    1.30
  -2  -5   1   60.05    1.54
  -2   5   1   58.90    1.44
  -2   5   1   60.96    1.34
   2   5  -1   60.51    1.45
   1  -5  -1    1.44    0.14
  -1  -5   1    1.13    0.14
   1  -5  -1    1.24    0.15
  -1  -5   1    1.29    0.15
   1   5  -1    1.37    0.17
   1   5  -1    1.46    0.12
  -1   5   1    1.04    0.11
  -1   5   1    1.23    0.15
   0  -5   1    8.33    0.32
   0  -5   1    8.10    0.28
   0  -5  -1    8.33    0.30
   0   5  -1    7.98    0.28
   0   5   1    7.75    0.28
   0   5  -1    7.79    0.27
  -1  -5  -1  109.06    2.32
   1  -5   1  108.35    2.21
   1   5   1  106.45    1.97
  -1   5  -1  100.92    2.09
   1   5   1  106.41    2.17
   2  -5   1   64.69    1.51
   2  -5   1   63.80    1.39
  -2  -5  -1   62.00    1.60
  -2   5  -1   63.38    1.39
  -2   5  -1   62.85    1.52
   2   5   1   61.12    1.46
  -3  -5  -1   14.81    0.68
   3  -5   1   13.60    0.60
   3  -5   1   14.17    0.54
  -3   5  -1   14.81    0.53
  -3   5  -1   14.34    0.61
   3   5   1   13.08    0.57
  -4  -5  -1   11.15    0.68
   4  -5   1   11.84    0.63
   4  -5   1   12.63    0.58
  -4   5  -1   11.87    0.64
  -4   5  -1   13.12    0.54
   4   5   1   12.38    0.62
   4   5   1   11.67    0.63
   4   5   1   10.96    0.59
   5  -5   1   16.27    0.75
   5  -5   1   16.30    0.81
  -5  -5  -1   15.90    0.91
   5   5   1   16.38    0.83
   5   5   1   16.79    0.80
  -5   5  -1   17.23    0.89
   5   5   1   16.80    0.81
  -6  -5  -1    4.17    0.62
   6  -5   1    4.56    0.57
   6   5   1    4.44    0.56
  -6   5  -1    5.00    0.64
   6   5   1    4.56    0.56
   6  -6  -1    0.63    0.31
  -6  -6   1    0.36    0.27
   6   6  -1   -0.04    0.28
  -6   6   1    0.66    0.29
  -5  -6   1    0.82    0.29
   5  -6  -1    0.90    0.28
  -5   6   1    1.19    0.30
   5   6  -1    1.58    0.35
   5   6  -1    1.28    0.29
   5   6  -1    1.54    0.33
  -5   6   1    1.07    0.23
   4  -6  -1    3.57    0.35
  -4  -6   1    2.98    0.41
   4  -6  -1    2.78    0.36
  -4   6   1    3.38    0.40
   4   6  -1    3.17    0.39
  -4   6   1    3.45    0.34
   3  -6  -1   17.32    0.58
   3  -6  -1   17.11    0.68
  -3  -6   1   17.49    0.75
  -3   6   1   17.86    0.62
  -3   6   1   16.65    0.66
   3   6  -1   17.47    0.71
  -2  -6   1    2.18    0.26
   2  -6  -1    1.88    0.20
   2  -6  -1    2.48    0.26
  -2   6   1    2.15    0.22
   2   6  -1    2.27    0.26
   2   6  -1    1.96    0.14
  -2   6   1    2.32    0.23
   1  -6  -1  132.34    2.62
  -1  -6   1  134.28    2.84
  -1  -6   1  130.73    2.66
   1   6  -1  134.71    2.49
  -1   6   1  127.85    2.72
  -1   6   1  131.63    2.59
   1   6  -1  135.32    2.69
   0  -6  -1   18.54    0.53
   0  -6   1   17.59    0.54
   0  -6   1   17.68    0.48
   0   6   1   17.78    0.48
   0   6  -1   18.03    0.49
   0   6  -1   17.87    0.50
  -1  -6  -1    1.16    0.15
   1  -6   1    0.89    0.15
   1   6   1    1.28    0.11
  -1   6  -1    1.03    0.14
   1   6   1    1.58    0.17
   2  -6   1   12.97    0.52
  -2  -6  -1   12.70    0.55
   2  -6   1   12.88    0.45
  -2   6  -1   12.23    0.46
  -2   6  -1   12.92    0.48
   2   6   1   12.35    0.49
   3  -6   1    8.55    0.48
   3  -6   1    9.01    0.43
  -3  -6  -1    8.81    0.53
   3   6   1    9.05    0.48
  -3   6  -1    9.26    0.48
  -3   6  -1    8.95    0.42
   4  -6   1   23.83    0.93
   4  -6   1   24.57    0.86
  -4  -6  -1   24.98    1.06
   4   6   1   24.39    0.95
  -4   6  -1   25.82    0.99
   4   6   1   25.47    0.94
  -4   6  -1   25.22    0.83
   4   6   1   24.67    0.92
  -5  -6  -1    7.12    0.72
   5  -6   1    7.17    0.52
   5  -6   1    7.92    0.58
  -5   6  -1    6.91    0.45
   5   6   1    8.09    0.59
   5   6   1    7.39    0.63
  -5   6  -1    7.59    0.59
   5   6   1    7.16    0.62
   6  -6   1    2.13    0.45
  -6  -6  -1    1.41    0.40
   6   6   1    1.95    0.43
   6   6   1    1.91    0.41
  -6   6  -1    1.65    0.39
   6  -7  -1   12.15    0.78
  -6  -7   1   10.68    0.84
   6   7  -1   11.35    0.79
  -6   7   1   10.46    0.77
  -5  -7   1    5.82    0.65
   5  -7  -1    5.27    0.53
  -5   7   1    5.15    0.54
   5   7  -1    4.96    0.50
  -5   7   1    4.81    0.45
   5   7  -1    5.54    0.52
   5   7  -1    5.59    0.60
   4  -7  -1   14.94    0.70
   4  -7  -1   14.49    0.61
  -4  -7   1   14.58    0.77
  -4   7   1   14.92    0.62
  -4   7   1   13.80    0.68
   4   7  -1   15.01    0.74
   3  -7  -1   46.07    1.17
   3  -7  -1   46.72    1.29
  -3  -7   1   44.40    1.40
  -3   7   1   46.60    1.21
  -3   7   1   45.49    1.27
   3   7  -1   47.71    1.33
  -2  -7   1   23.69    0.80
   2  -7  -1   23.76    0.75
   2  -7  -1   23.57    0.68
   2   7  -1   24.50    0.56
  -2   7   1   22.23    0.68
   2   7  -1   23.18    0.76
  -2   7   1   24.79    0.73
  -1  -7   1  117.55    2.55
   1  -7  -1  119.17    2.38
  -1  -7   1  118.24    2.42
  -1   7   1  114.34    2.40
   1   7  -1  114.59    2.42
  -1   7   1  119.08    2.35
   1   7  -1  116.04    2.24
   0  -7   1   24.28    0.69
   0  -7   1   23.20    0.60
   0  -7  -1   25.07    0.68
   0   7  -1   23.03    0.62
   0   7   1   24.13    0.62
   0   7  -1   24.44    0.64
   1  -7   1   28.91    0.82
  -1  -7  -1   28.62    0.80
   1   7   1   29.18    0.66
  -1   7  -1   29.55    0.78
   1   7   1   30.01    0.80
   2  -7   1   17.58    0.65
  -2  -7  -1   17.70    0.68
  -2   7  -1   17.74    0.59
   2   7   1   17.37    0.62
   3  -7   1    4.88    0.43
  -3  -7  -1    4.92    0.40
   3  -7   1    4.41    0.32
   3   7   1    3.83    0.37
  -3   7  -1    4.26    0.31
  -3   7  -1    4.17    0.32
   4  -7   1    4.15    0.39
  -4  -7  -1    4.29    0.51
   4  -7   1    4.41    0.46
  -4   7  -1    5.79    0.44
   4   7   1    4.60    0.46
  -4   7  -1    4.91    0.42
  -5  -7  -1    2.02    0.40
   5  -7   1    2.00    0.36
   5  -7   1    2.66    0.38
  -5   7  -1    2.18    0.31
   5   7   1    2.30    0.40
  -5   7  -1    2.41    0.39
   5   7   1    1.97    0.37
   5   7   1    2.09    0.39
  -5  -8   1    1.59    0.36
   5  -8  -1    1.59    0.33
  -5   8   1    1.57    0.30
  -5   8   1    1.56    0.33
   5   8  -1    2.22    0.40
  -4  -8   1    0.68    0.23
   4  -8  -1    0.90    0.21
   4  -8  -1    1.20    0.26
  -4   8   1    1.52    0.28
  -4   8   1    1.21    0.24
   4   8  -1    1.51    0.30
   3  -8  -1    5.94    0.41
  -3  -8   1    6.23    0.45
   3  -8  -1    6.51    0.37
   3   8  -1    7.19    0.46
  -3   8   1    5.73    0.38
  -3   8   1    6.21    0.38
   2  -8  -1    2.09    0.25
   2  -8  -1    1.77    0.21
  -2  -8   1    1.41    0.23
   2   8  -1    1.56    0.24
   2   8  -1    1.67    0.14
  -2   8   1    1.84    0.23
  -2   8   1    2.03    0.20
  -1  -8   1   43.81    1.08
  -1  -8   1   41.92    1.08
   1  -8  -1   41.59    1.03
  -1   8   1   41.22    1.03
   1   8  -1   41.95    0.93
   1   8  -1   44.05    1.08
  -1   8   1   39.73    0.92
   0  -8   1   42.84    1.10
   0  -8   1   43.57    1.00
   0  -8  -1   46.19    1.09
   0   8  -1   45.32    1.02
   0   8  -1   44.39    1.05
   0   8   1   41.55    1.00
   1  -8   1   40.32    1.07
  -1  -8  -1   42.22    1.05
   1   8   1   41.52    1.05
  -1   8  -1   40.13    1.01
   1   8   1   39.96    0.88
   2  -8   1  102.97    2.32
  -2  -8  -1  108.18    2.48
   2   8   1  101.37    2.31
  -2   8  -1  105.72    2.22
  -3  -8  -1   14.58    0.71
   3  -8   1   14.10    0.65
   3  -8   1   14.93    0.58
  -3   8  -1   15.86    0.61
  -3   8  -1   14.65    0.61
   3   8   1   15.63    0.66
  -4  -8  -1    1.48    0.33
   4  -8   1    2.16    0.31
   4  -8   1    1.74    0.32
   4   8   1    1.66    0.31
  -4   8  -1    1.91    0.31
  -4   8  -1    2.09    0.30
   5  -8   1    2.71    0.42
  -5  -8  -1    2.86    0.48
   5  -8   1    3.56    0.42
  -5   8  -1    3.36    0.39
   5   8   1    2.64    0.42
   5   8   1    2.42    0.41
   5   8   1    2.91    0.43
  -5   8  -1    3.13    0.43
   5  -9  -1    1.73    0.35
  -5  -9   1    1.34    0.34
  -5   9   1    1.71    0.32
   5   9  -1    0.87    0.32
   4  -9  -1   29.39    1.07
   4  -9  -1   30.17    0.97
  -4  -9   1   28.56    1.15
  -4   9   1   32.11    1.06
  -4   9   1   27.51    0.96
   4   9  -1   27.82    1.09
  -3  -9   1    0.93    0.22
   3  -9  -1    1.01    0.20
   3  -9  -1    1.16    0.23
  -3   9   1    1.01    0.21
   3   9  -1    0.60    0.19
  -3   9   1    0.61    0.16
  -2  -9   1   35.23    1.08
   2  -9  -1   37.13    0.98
  -2   9   1   35.66    0.92
   2   9  -1   36.81    1.07
   2   9  -1   35.65    0.81
  -2   9   1   36.79    1.01
  -1  -9   1   12.11    0.50
  -1  -9   1   12.08    0.47
   1  -9  -1   13.10    0.49
   1   9  -1   13.06    0.51
   1   9  -1   13.03    0.42
  -1   9   1   12.72    0.48
   0  -9  -1    0.37    0.12
   0  -9   1    0.52    0.08
   0  -9   1    0.23    0.12
   0   9   1    0.42    0.11
   0   9  -1    1.31    0.17
   0   9  -1    0.31    0.11
  -1  -9  -1   20.21    0.62
   1  -9   1   20.27    0.68
   1   9   1   19.98    0.53
  -1   9  -1   20.52    0.64
   1   9   1   18.84    0.65
  -2  -9  -1  128.13    3.05
   2  -9   1  138.90    2.92
  -2   9  -1  137.02    2.78
   2   9   1  133.21    2.90
  -3  -9  -1   14.38    0.71
   3  -9   1   14.70    0.66
   3   9   1   13.70    0.65
  -3   9  -1   13.71    0.59
  -3   9  -1   13.94    0.58
  -4  -9  -1    4.01    0.50
   4  -9   1    3.70    0.37
   4  -9   1    4.12    0.45
  -4   9  -1    3.55    0.41
  -4   9  -1    3.94    0.40
   4   9   1    4.63    0.47
   5  -9   1    7.41    0.66
  -5  -9  -1    8.33    0.79
  -5   9  -1    6.13    0.53
   5   9   1    7.14    0.65
   5   9   1    6.98    0.64
  -5   9  -1    7.54    0.57
   5   9   1    6.77    0.64
   5 -10  -1    1.39    0.33
  -5 -10   1    2.28    0.43
  -5  10   1    1.69    0.31
   5  10  -1    1.34    0.35
  -4 -10   1   25.55    1.10
   4 -10  -1   27.19    0.95
   4 -10  -1   27.52    1.03
   4  10  -1   27.83    1.08
  -4  10   1   28.06    0.97
   3 -10  -1    5.50    0.38
  -3 -10   1    6.64    0.47
   3 -10  -1    5.95    0.43
  -3  10   1    5.13    0.35
   3  10  -1    6.46    0.47
  -3  10   1    6.23    0.40
  -2 -10   1  109.31    2.58
   2 -10  -1  111.13    2.38
   2  10  -1  110.98    2.14
  -2  10   1  105.31    2.34
   2  10  -1  110.21    2.50
  -2  10   1  110.41    2.37
  -1 -10   1   19.98    0.65
  -1 -10   1   19.86    0.70
   1 -10  -1   20.77    0.68
  -1  10   1   19.76    0.66
   1  10  -1   20.52    0.70
   1  10  -1   20.96    0.58
   0 -10   1    1.52    0.22
   0 -10  -1    1.54    0.21
   0 -10   1    1.53    0.14
   0  10   1    1.83    0.20
   0  10  -1    1.63    0.20
   0  10  -1    1.77    0.20
  -1 -10  -1   10.95    0.43
   1 -10   1   11.18    0.51
   1 -10   1   10.72    0.33
   1  10   1   10.84    0.37
   1  10   1   11.26    0.49
  -1  10  -1   10.79    0.46
  -2 -10  -1    8.38    0.45
   2 -10   1    8.27    0.47
   2  10   1    7.61    0.45
  -2  10  -1    7.41    0.41
  -3 -10  -1  151.48    3.56
   3 -10   1  149.64    3.30
  -3  10  -1  147.05    3.14
   3  10   1  148.15    3.31
  -4 -10  -1   10.08    0.67
   4 -10   1   10.92    0.57
   4 -10   1   10.69    0.64
   4  10   1   10.64    0.63
  -4  10  -1   11.60    0.60
  -4  10  -1   11.98    0.60
  -5 -10  -1    5.32    0.64
   5 -10   1    4.41    0.53
   5  10   1    4.47    0.54
  -5  10  -1    4.40    0.47
  -5 -11   1    0.81    0.30
   5 -11  -1    0.54    0.27
  -5  11   1    0.78    0.26
   5  11  -1    0.76    0.32
  -4 -11   1    8.62    0.62
   4 -11  -1    9.29    0.55
   4 -11  -1   10.63    0.63
   4  11  -1    9.55    0.63
  -4  11   1   10.40    0.58
   3 -11  -1    1.30    0.24
  -3 -11   1    1.34    0.28
   3  11  -1    0.89    0.26
  -3  11   1    1.62    0.27
   2 -11  -1   89.61    2.05
  -2 -11   1   90.93    2.22
   2  11  -1   89.77    1.81
   2  11  -1   90.07    2.15
  -2  11   1   90.59    2.05
   1 -11  -1    1.71    0.24
  -1 -11   1    1.79    0.25
  -1 -11   1    1.61    0.20
   1  11  -1    1.91    0.20
   1  11  -1    2.05    0.26
  -1  11   1    1.32    0.20
   0 -11   1   24.82    0.81
   0 -11  -1   24.01    0.78
   0  11  -1   23.31    0.71
   0  11  -1   24.73    0.76
   0  11   1   23.76    0.70
   1 -11   1    0.79    0.18
  -1 -11  -1    0.59    0.13
   1  11   1    0.69    0.18
   1  11   1    0.91    0.15
  -1  11  -1    0.88    0.18
   2 -11   1    0.03    0.14
  -2 -11  -1   -0.04    0.11
   2  11   1    0.09    0.07
   2  11   1    0.02    0.12
  -2  11  -1    0.03    0.11
  -3 -11  -1    1.81    0.31
   3 -11   1    1.72    0.30
   3  11   1    2.12    0.33
  -3  11  -1    2.10    0.29
   4 -11   1    0.12    0.20
  -4 -11  -1    0.04    0.18
   4  11   1    0.31    0.22
  -4  11  -1    0.45    0.20
   5 -11   1    0.61    0.29
  -5 -11  -1    0.11    0.25
   5  11   1    0.28    0.28
  -5  11  -1    0.19    0.20
   5 -12  -1    2.53    0.41
  -5 -12   1    2.30    0.45
  -5  12   1    2.09    0.37
   5  12  -1    2.11    0.42
   4 -12  -1   14.56    0.69
  -4 -12   1   13.96    0.81
  -4  12   1   15.91    0.73
   4  12  -1   14.71    0.80
  -3 -12   1    9.16    0.57
   3 -12  -1    8.72    0.50
   3  12  -1    8.12    0.54
  -3  12   1    8.33    0.50
   2 -12  -1   71.86    1.72
  -2 -12   1   68.35    1.81
   2  12  -1   69.96    1.48
  -2  12   1   68.26    1.69
   2  12  -1   71.51    1.80
  -1 -12   1    0.04    0.11
   1 -12  -1    0.11    0.13
  -1 -12   1    0.12    0.10
   1  12  -1    0.08    0.13
   1  12  -1    0.18    0.10
  -1  12   1    0.27    0.12
   0 -12  -1    0.23    0.13
   0 -12   1    0.39    0.15
   0  12  -1    0.42    0.14
   0  12   1    0.25    0.11
   0  12  -1    0.14    0.12
  -1 -12  -1    0.30    0.10
   1 -12   1    0.27    0.14
   1  12   1    0.27    0.10
  -1  12  -1    0.42    0.14
   1  12   1    0.14    0.14
   2 -12   1    0.33    0.18
  -2 -12  -1    0.00    0.10
  -2  12  -1    0.11    0.12
   2  12   1    0.23    0.17
   3 -12   1    8.60    0.56
  -3 -12  -1    8.17    0.55
  -3  12  -1    9.24    0.52
   3  12   1    7.09    0.51
   4 -12   1    8.66    0.60
  -4 -12  -1   10.12    0.68
  -4  12  -1    8.97    0.56
   4  12   1    9.26    0.62
   5 -12   1    4.01    0.53
  -5 -12  -1    5.29    0.65
   5  12   1    4.78    0.57
  -5  12  -1    4.90    0.50
  -5 -13   1   -0.21    0.19
  -5  13   1   -0.06    0.21
   5  13  -1    0.13    0.26
  -4 -13   1    0.02    0.20
   4  13  -1   -0.21    0.19
  -4  13   1    0.07    0.18
   3 -13  -1    4.58    0.43
  -3 -13   1    4.69    0.49
  -3  13   1    4.95    0.47
   3  13  -1    5.47    0.52
  -2 -13   1    9.07    0.53
   2 -13  -1    9.61    0.51
  -2 -13   1    8.43    0.48
   2  13  -1    9.13    0.38
   2  13  -1    9.19    0.54
  -2  13   1    8.23    0.48
   1 -13  -1    3.25    0.35
  -1 -13   1    3.17    0.35
  -1 -13   1    3.78    0.28
  -1  13   1    3.58    0.33
   1  13  -1    3.93    0.28
   1  13  -1    3.88    0.38
   0 -13  -1   80.68    1.96
   0 -13   1   80.56    1.99
   0  13   1   81.12    1.81
   0  13  -1   83.75    1.92
   0  13  -1   80.39    1.82
   1 -13   1    1.34    0.24
   1  13   1    1.05    0.23
  -1  13  -1    1.34    0.22
   1  13   1    1.53    0.19
   2 -13   1    0.48    0.20
  -2 -13  -1    0.51    0.18
   2  13   1    0.95    0.23
  -2  13  -1    0.72    0.19
  -3 -13  -1   13.48    0.72
   3 -13   1   15.30    0.75
  -3  13  -1   14.87    0.69
   3  13   1   15.45    0.75
   4 -13   1    0.07    0.23
  -4 -13  -1   -0.06    0.18
  -4  13  -1   -0.19    0.18
   4  13   1   -0.04    0.21
   5 -13   1    2.05    0.43
  -5 -13  -1    1.06    0.36
   5  13   1    0.75    0.33
  -5  13  -1    1.13    0.31
  -5 -14   1    1.85    0.43
  -5  14   1    1.57    0.35
   5  14  -1    1.53    0.41
  -4 -14   1    5.78    0.61
  -4  14   1    6.35    0.57
   4  14  -1    5.50    0.59
   3 -14  -1    0.07    0.17
  -3 -14   1    0.28    0.18
  -3  14   1    0.14    0.19
   3  14  -1    0.25    0.23
   2 -14  -1    0.63    0.21
  -2 -14   1    0.79    0.21
  -2 -14   1    0.37    0.19
  -2  14   1    0.48    0.19
   2  14  -1    0.50    0.21
  -1 -14   1    1.11    0.24
   1 -14  -1    1.38    0.26
  -1  14   1    1.32    0.23
   1  14  -1    0.91    0.22
   1  14  -1    1.17    0.19
   0 -14  -1    3.37    0.37
   0 -14   1    2.86    0.34
   0  14   1    3.70    0.33
   0  14  -1    3.25    0.31
   0  14  -1    2.81    0.32
   1 -14   1   10.96    0.59
   1  14   1   11.61    0.46
   1  14   1   11.20    0.58
  -1  14  -1   11.85    0.55
   2 -14   1   29.38    1.06
   2  14   1   30.30    1.07
  -2  14  -1   31.50    1.02
  -3 -14  -1   24.09    0.98
   3 -14   1   21.63    0.93
   3  14   1   22.21    0.94
  -3  14  -1   22.37    0.90
  -4 -14  -1    0.64    0.28
   4 -14   1    1.29    0.35
  -4  14  -1    0.55    0.24
   4  14   1    0.77    0.29
  -4 -15   1    1.38    0.34
  -4  15   1    0.80    0.28
   4  15  -1    1.40    0.37
   3 -15  -1   16.55    0.77
  -3 -15   1   17.53    0.83
   3  15  -1   16.82    0.83
  -3  15   1   16.18    0.76
  -2 -15   1    1.60    0.31
   2 -15  -1    1.51    0.29
  -2  15   1    1.38    0.26
   2  15  -1    2.04    0.35
  -1 -15   1    1.36    0.25
   1 -15  -1    1.36    0.27
   1  15  -1    1.24    0.26
  -1  15   1    1.30    0.24
   1  15  -1    1.22    0.21
   0 -15  -1   11.75    0.61
   0 -15   1   11.95    0.63
   0  15   1   12.26    0.53
   0  15  -1   12.46    0.54
   0  15  -1   12.12    0.59
   1 -15   1   16.09    0.74
   1  15   1   15.97    0.72
   1  15   1   15.62    0.57
  -1  15  -1   16.15    0.67
   2 -15   1   32.66    1.16
   2  15   1   33.79    1.18
  -2  15  -1   35.03    1.12
  -3 -15  -1    0.21    0.21
   3 -15   1    0.23    0.22
   3  15   1   -0.08    0.20
  -3  15  -1   -0.06    0.16
   4 -15   1   14.43    0.83
  -4 -15  -1   15.17    0.87
   4  15   1   14.58    0.83
  -4  15  -1   15.41    0.79
  -4 -16   1    6.35    0.65
   4  16  -1    7.14    0.69
  -4  16   1    5.89    0.57
   3 -16  -1   12.35    0.69
  -3  16   1   10.10    0.61
   3  16  -1   11.38    0.71
   2 -16  -1   15.99    0.76
   2  16  -1   15.24    0.76
  -2  16   1   16.02    0.72
  -1 -16   1   23.22    0.94
   1 -16  -1   25.29    0.95
   1  16  -1   24.73    0.80
   1  16  -1   24.23    0.94
  -1  16   1   27.83    0.92
   0 -16  -1    0.95    0.25
   0 -16   1    1.15    0.26
   0  16   1    1.07    0.21
   0  16  -1    1.26    0.23
   0  16  -1    1.11    0.25
   1 -16   1    7.97    0.55
  -1  16  -1    9.64    0.52
   1  16   1    9.71    0.58
   1  16   1    8.64    0.42
   2 -16   1   16.58    0.81
  -2  16  -1   19.64    0.81
   2  16   1   16.98    0.81
   3 -16   1    2.82    0.42
  -3  16  -1    2.68    0.39
   3  16   1    3.96    0.47
   4 -16   1    4.97    0.58
  -4 -16  -1    3.86    0.56
  -4  16  -1    4.49    0.51
   4  16   1    4.27    0.55
  -4  17   1    8.66    0.63
   4  17  -1    8.29    0.77
   3 -17  -1    9.39    0.63
   3  17  -1    8.96    0.66
  -3  17   1   10.24    0.62
   2 -17  -1    3.03    0.39
   2  17  -1    2.74    0.40
  -2  17   1    3.28    0.40
  -1 -17   1    1.21    0.27
   1 -17  -1    1.36    0.30
   1  17  -1    0.98    0.21
   1  17  -1    1.43    0.31
  -1  17   1    1.00    0.25
   0 -17  -1    2.20    0.34
   0 -17   1    1.92    0.33
   0  17  -1    1.57    0.26
   0  17   1    1.68    0.32
   0  17  -1    1.69    0.30
   0  17   1    2.38    0.31
   1 -17   1    0.45    0.23
   1  17   1    0.50    0.23
  -1  17  -1    0.60    0.22
   1  17   1    0.59    0.17
  -1  17  -1    0.35    0.18
   2 -17   1    2.12    0.38
   2  17   1    2.33    0.39
  -2  17  -1    2.85    0.37
   3 -17   1    0.55    0.27
  -3  17  -1    0.01    0.17
   3  17   1   -0.23    0.19
   4 -17   1    6.46    0.65
  -4  17  -1    6.51    0.62
   4  17   1    4.32    0.56
   3 -18  -1    0.55    0.29
  -3  18   1    0.82    0.26
   3  18  -1    0.97    0.33
   2 -18  -1    0.87    0.28
  -2  18   1    0.87    0.26
   2  18  -1    1.04    0.31
   1 -18  -1   17.22    0.83
  -1 -18   1   15.87    0.81
   1  18  -1   18.64    0.70
   1  18  -1   16.42    0.80
  -1  18   1   18.47    0.77
   0 -18   1    0.38    0.23
   0 -18  -1    0.06    0.20
   0  18  -1    0.21    0.19
   0  18  -1    0.26    0.16
   0  18   1    0.17    0.21
   0  18   1    0.12    0.16
   1 -18   1   28.95    1.13
   1  18   1   28.27    0.89
   1  18   1   27.95    1.10
  -1  18  -1   29.26    1.04
  -1  18  -1   30.40    1.03
   2 -18   1    1.05    0.31
   2  18   1    1.49    0.33
  -2  18  -1    1.14    0.27
   3 -18   1    0.01    0.24
   3  18   1    0.27    0.25
  -3  18  -1   -0.03    0.19
   3 -19  -1    0.46    0.28
   3  19  -1    0.05    0.25
  -3  19   1    0.15    0.21
   2 -19  -1    6.02    0.60
  -2  19   1    6.84    0.61
   2  19  -1    6.61    0.62
   1 -19  -1    0.19    0.22
  -1 -19   1    0.12    0.19
   1  19  -1    0.13    0.22
   1  19  -1    0.45    0.19
  -1  19   1    0.19    0.18
   0 -19  -1    6.94    0.62
   0 -19   1    7.42    0.67
   0  19   1    7.56    0.57
   0  19  -1    6.92    0.62
   0  19   1    8.77    0.51
   0  19  -1    7.89    0.50
   1 -19   1    0.42    0.26
  -1  19  -1    0.40    0.21
  -1  19  -1    0.11    0.21
   1  19   1    0.15    0.22
   2 -19   1   -0.07    0.23
   2  19   1    0.10    0.23
  -2  19  -1    0.08    0.17
   3 -19   1   -0.25    0.24
  -3  19  -1    0.24    0.23
   3  19   1    0.26    0.27
   3 -20  -1    0.07    0.29
  -3  20   1    0.50    0.26
   3  20  -1    0.55    0.35
   2 -20  -1    0.08    0.24
  -2  20   1    0.02    0.20
   2  20  -1    0.42    0.29
  -1 -20   1   -0.05    0.20
   1 -20  -1    0.04    0.23
   1  20  -1   -0.15    0.20
  -1  20   1    0.10    0.19
   0 -20  -1    1.95    0.37
   0 -20   1    1.76    0.35
   0  20  -1    2.15    0.39
   0  20  -1    2.62    0.36
   0  20   1    1.22    0.27
   0  20   1    1.73    0.37
   1 -20   1   25.13    1.10
  -1  20  -1   25.24    1.03
   1  20   1   25.25    1.09
  -1  20  -1   26.66    1.00
   2 -20   1    2.75    0.47
  -2  20  -1    2.68    0.39
   2  20   1    1.75    0.38
   3 -20   1    0.11    0.28
  -3  20  -1   -0.11    0.20
   3  20   1   -0.07    0.25
   2 -21  -1    1.22    0.38
   2  21  -1    1.44    0.38
  -2  21   1    1.32    0.33
   1 -21  -1    7.17    0.66
  -1 -21   1    7.54    0.71
   1  21  -1    8.87    0.65
  -1  21   1    9.10    0.58
   0 -21   1    7.18    0.69
   0 -21  -1    7.53    0.70
   0  21   1    7.32    0.69
   0  21  -1    7.93    0.69
   0  21  -1    7.96    0.53
   0  21   1    8.34    0.53
   1 -21   1    9.26    0.68
   1  21   1    9.22    0.69
  -1  21  -1    8.43    0.63
  -1  21  -1    8.34    0.58
   2 -21   1    4.49    0.57
   2  21   1    3.98    0.55
  -2  21  -1    4.33    0.52
   1 -22  -1    5.43    0.62
  -1 -22   1    4.85    0.59
  -1  22   1    5.27    0.55
   1  22  -1    7.03    0.69
   0 -22  -1    0.03    0.27
   0 -22   1    0.66    0.31
   0  22   1    0.57    0.31
   0  22  -1    0.23    0.26
   0  22   1    0.47    0.23
   0  22  -1    0.63    0.26
   1 -22   1   -0.03    0.25
   1  22   1   -0.13    0.25
  -1  22  -1   -0.03    0.20
  -1  22  -1    0.06    0.27
  -6   0   2    4.79    0.62
   6   0  -2    3.86    0.55
   5   0  -2   -0.09    0.20
  -5   0   2    0.37    0.23
   4   0  -2   17.29    0.78
  -4   0   2   17.13    0.58
  -4   0   2   15.77    0.78
  -3   0   2   70.46    1.53
   3   0  -2   70.52    1.49
   3   0  -2   70.35    1.77
  -3   0   2   71.13    1.88
   2   0  -2  118.68    2.53
  -2   0   2  117.59    2.68
   1   0  -2    0.40    0.11
  -1   0   2    0.59    0.12
   0   0  -2   13.96    0.41
   0   0   2   13.92    0.40
   0   0  -2   13.91    0.36
  -1   0  -2   88.54    1.74
   1   0   2   88.76    1.88
  -2   0  -2    6.43    0.37
   2   0   2    6.47    0.37
   2   0   2    6.64    0.28
  -2   0  -2    7.00    0.28
  -3   0  -2   13.69    0.44
   3   0   2   13.28    0.60
   3   0   2   13.27    0.50
  -3   0  -2   13.08    0.63
  -4   0  -2    8.39    0.58
   4   0   2    8.23    0.55
   4   0   2    9.20    0.48
   5   0   2    3.03    0.38
  -5   0  -2    2.65    0.45
   5   0   2    3.60    0.49
   6   0   2   21.07    1.06
  -6   0  -2   21.85    1.17
   6  -1  -2   18.16    0.98
  -6  -1   2   18.88    1.04
  -6   1   2   17.98    1.03
   6   1  -2   17.76    0.98
   5  -1  -2    2.46    0.41
  -5  -1   2    2.73    0.44
  -5   1   2    2.39    0.41
   5   1  -2    2.31    0.40
  -4  -1   2   96.30    2.04
   4  -1  -2   96.92    2.42
  -4  -1   2  102.73    2.60
  -4   1   2  100.32    2.57
  -4   1   2   95.54    2.08
   4   1  -2   97.71    2.12
   4   1  -2   97.67    2.43
   3  -1  -2   33.16    1.03
   3  -1  -2   32.53    0.79
  -3  -1   2   32.64    1.09
  -3   1   2   33.74    0.86
  -3   1   2   32.45    1.08
   3   1  -2   33.85    1.04
   3   1  -2   32.99    0.82
   3   1  -2   33.20    0.79
  -2  -1   2   21.16    0.72
   2  -1  -2   20.37    0.68
  -2   1   2   19.37    0.69
   2   1  -2   20.69    0.68
   1  -1  -2   46.94    1.06
  -1  -1   2   43.76    0.90
  -1  -1   2   45.41    1.15
  -1   1   2   45.51    1.13
   1   1  -2   45.82    1.05
   0  -1   2  106.22    2.29
   0  -1  -2  107.13    2.05
   0  -1   2  101.50    2.07
   0   1  -2  107.94    2.05
   0   1   2  103.87    2.07
   0   1  -2  107.33    2.02
   1  -1   2  140.42    2.85
  -1  -1  -2  140.06    2.66
  -1   1  -2  142.14    2.69
   1   1   2  140.98    2.69
   1   1   2  143.15    2.85
   1   1   2  140.44    2.74
   2  -1   2    8.41    0.30
  -2  -1  -2    8.12    0.42
   2  -1   2    8.47    0.42
  -2  -1  -2    8.27    0.29
  -2   1  -2    8.18    0.32
   2   1   2    8.13    0.42
  -2   1  -2    8.15    0.41
   2   1   2    7.95    0.32
   2   1   2    7.64    0.40
   3  -1   2    6.67    0.35
   3  -1   2    7.32    0.46
  -3  -1  -2    7.81    0.30
  -3  -1  -2    8.02    0.48
  -3   1  -2    7.30    0.46
  -3   1  -2    7.66    0.33
   3   1   2    7.19    0.38
   3   1   2    8.58    0.49
  -4  -1  -2    0.31    0.19
   4  -1   2    0.41    0.22
   4  -1   2    0.70    0.20
  -4   1  -2    0.71    0.22
   4   1   2    0.48    0.21
   4   1   2    0.45    0.17
  -4   1  -2    0.74    0.15
  -5  -1  -2    7.19    0.70
   5  -1   2    7.87    0.58
   5   1   2    9.20    0.57
   5   1   2    7.53    0.67
  -5   1  -2    6.70    0.67
  -6  -1  -2   20.24    1.13
   6  -1   2   19.65    1.00
  -6   1  -2   17.83    1.06
   6   1   2   18.62    1.00
  -6  -2   2    9.85    0.91
   6  -2  -2   10.52    0.75
   6   2  -2   10.32    0.75
  -6   2   2   11.09    0.79
   5  -2  -2   13.18    0.76
  -5  -2   2   13.13    0.79
  -5   2   2   12.74    0.76
   5   2  -2   11.68    0.73
  -4  -2   2   12.10    0.45
  -4  -2   2   11.66    0.67
   4  -2  -2   10.64    0.63
   4   2  -2   11.59    0.64
  -4   2   2   12.20    0.66
   4   2  -2   11.37    0.50
  -4   2   2   11.86    0.50
  -3  -2   2   46.02    1.37
   3  -2  -2   45.62    1.28
   3  -2  -2   44.42    1.00
  -3   2   2   44.10    1.32
   3   2  -2   44.62    1.27
  -3   2   2   43.39    1.09
  -2  -2   2   16.79    0.63
   2  -2  -2   16.30    0.59
  -2   2   2   16.40    0.60
   2   2  -2   15.92    0.59
  -1  -2   2    4.56    0.27
  -1  -2   2    4.11    0.17
   1  -2  -2    4.42    0.25
   1   2  -2    4.63    0.22
   1   2  -2    4.77    0.25
  -1   2   2    4.66    0.25
   0  -2   2    5.94    0.28
   0  -2   2    5.67    0.25
   0   2  -2    5.54    0.19
   0   2  -2    5.41    0.25
  -1  -2  -2   12.03    0.35
   1  -2   2   10.78    0.42
   1   2   2   11.04    0.43
   1   2   2   11.38    0.34
  -1   2  -2   11.19    0.38
   1   2   2   10.65    0.42
   2  -2   2   92.94    2.05
  -2  -2  -2   92.02    2.19
   2  -2   2   88.88    1.82
  -2  -2  -2   92.29    1.77
  -2   2  -2   90.39    1.85
   2   2   2   90.82    1.89
   2   2   2   89.93    2.05
   2   2   2   89.74    1.96
  -3  -2  -2    2.37    0.32
   3  -2   2    2.55    0.32
  -3  -2  -2    2.40    0.17
   3  -2   2    2.47    0.24
   3   2   2    2.49    0.25
  -3   2  -2    2.41    0.22
   3   2   2    1.82    0.28
  -3   2  -2    1.61    0.26
   3   2   2    2.01    0.29
   4  -2   2    5.56    0.51
   4  -2   2    6.20    0.40
  -4  -2  -2    6.29    0.60
  -4   2  -2    5.88    0.34
   4   2   2    4.51    0.47
  -4   2  -2    5.25    0.52
   4   2   2    6.10    0.41
   5  -2   2    9.20    0.62
  -5  -2  -2    8.08    0.65
   5   2   2    8.71    0.57
  -5   2  -2    8.22    0.64
   5   2   2    9.23    0.65
   6  -2   2    5.89    0.65
  -6  -2  -2    6.22    0.73
  -6   2  -2    5.97    0.72
   6   2   2    6.17    0.68
  -6  -3   2    8.34    0.82
   6  -3  -2    7.05    0.70
  -6   3   2    7.96    0.81
   6   3  -2    8.36    0.77
   5  -3  -2    5.07    0.55
  -5  -3   2    4.89    0.57
   5   3  -2    6.12    0.60
  -5   3   2    5.59    0.59
   4  -3  -2    3.18    0.40
  -4  -3   2    2.97    0.40
  -4   3   2    3.31    0.41
   4   3  -2    2.16    0.34
   4   3  -2    2.69    0.28
  -4   3   2    3.34    0.31
   4   3  -2    2.69    0.29
  -3  -3   2    3.31    0.37
   3  -3  -2    2.68    0.19
   3  -3  -2    2.91    0.33
   3   3  -2    2.73    0.32
  -3   3   2    3.00    0.34
  -3   3   2    3.69    0.26
   2  -3  -2    1.58    0.21
  -2  -3   2    1.57    0.23
   2   3  -2    1.45    0.21
  -2   3   2    1.50    0.18
  -2   3   2    1.42    0.20
   1  -3  -2    8.87    0.36
  -1  -3   2    8.80    0.38
  -1  -3   2    8.50    0.29
  -1   3   2    8.48    0.35
   1   3  -2    8.30    0.31
   1   3  -2    8.65    0.35
   0  -3   2   51.03    1.22
   0  -3   2   51.02    1.13
   0   3  -2   51.20    1.05
   0   3  -2   51.74    1.11
   1  -3   2    0.83    0.15
  -1   3  -2    1.24    0.15
   1   3   2    1.15    0.13
   2  -3   2   28.33    0.87
  -2  -3  -2   26.81    0.90
   2  -3   2   28.39    0.68
  -2  -3  -2   28.76    0.65
   2   3   2   28.86    0.84
   2   3   2   28.39    0.87
   2   3   2   28.44    0.76
  -2   3  -2   28.75    0.75
  -3  -3  -2   49.53    1.02
   3  -3   2   49.61    1.18
   3  -3   2   50.28    1.37
  -3  -3  -2   47.73    1.47
   3   3   2   49.98    1.25
  -3   3  -2   46.70    1.41
   3   3   2   49.09    1.38
  -3   3  -2   50.18    1.18
   3   3   2   47.82    1.31
   4  -3   2    1.73    0.30
  -4  -3  -2    1.50    0.32
   4  -3   2    1.99    0.27
  -4   3  -2    1.90    0.32
   4   3   2    1.31    0.29
  -4   3  -2    1.70    0.22
   4   3   2    2.05    0.30
   5  -3   2   15.80    0.82
  -5  -3  -2   17.17    0.95
   5   3   2   16.45    0.77
   5   3   2   15.94    0.83
  -5   3  -2   18.33    0.94
  -6  -3  -2    1.51    0.42
   6  -3   2    2.10    0.45
  -6   3  -2    1.66    0.41
   6   3   2    3.00    0.51
  -6  -4   2    0.83    0.32
   6  -4  -2    0.92    0.34
  -6   4   2    0.53    0.28
   6   4  -2    0.74    0.34
  -5  -4   2   33.06    1.33
   5  -4  -2   32.54    1.22
   5   4  -2   31.28    1.22
  -5   4   2   32.32    1.01
  -5   4   2   32.54    1.26
   4  -4  -2   31.54    1.09
  -4  -4   2   29.65    1.16
  -4   4   2   30.61    1.11
  -4   4   2   29.62    0.91
   4   4  -2   30.55    0.92
   4   4  -2   31.86    0.90
   4   4  -2   31.10    1.11
   3  -4  -2    1.23    0.15
  -3  -4   2    1.34    0.25
   3  -4  -2    1.27    0.23
   3   4  -2    1.25    0.24
  -3   4   2    1.30    0.23
  -3   4   2    1.11    0.18
   2  -4  -2   22.60    0.74
   2  -4  -2   22.41    0.53
  -2  -4   2   23.65    0.78
  -2   4   2   22.43    0.73
   2   4  -2   22.33    0.74
  -2   4   2   23.43    0.67
   1  -4  -2    1.18    0.16
  -1  -4   2    1.21    0.14
  -1  -4   2    1.07    0.16
   1  -4  -2    1.21    0.10
   1   4  -2    1.00    0.15
   1   4  -2    0.92    0.13
  -1   4   2    1.10    0.14
   0  -4   2   52.47    1.23
   0  -4   2   50.88    1.15
   0   4  -2   51.78    1.12
   0   4  -2   51.22    1.07
   1  -4   2   57.96    1.37
   1   4   2   59.36    1.28
  -1   4  -2   59.13    1.29
  -2  -4  -2   32.47    1.00
   2  -4   2   32.47    0.74
   2  -4   2   32.17    0.95
  -2   4  -2   31.28    0.83
   2   4   2   31.14    0.84
   3  -4   2    3.55    0.27
  -3  -4  -2    3.24    0.38
   3  -4   2    3.65    0.38
  -3   4  -2    3.56    0.30
   3   4   2    4.27    0.40
   3   4   2    3.60    0.39
  -3   4  -2    4.07    0.40
   3   4   2    3.62    0.32
   4  -4   2    8.25    0.55
   4  -4   2    8.26    0.44
  -4  -4  -2    7.78    0.58
  -4   4  -2    7.73    0.55
   4   4   2    8.95    0.50
   4   4   2    7.80    0.55
   4   4   2    9.11    0.56
  -4   4  -2    7.57    0.42
  -5  -4  -2    9.14    0.70
   5  -4   2    9.92    0.65
   5   4   2    8.92    0.64
   5   4   2    9.31    0.59
  -5   4  -2    9.53    0.68
   6  -4   2    2.25    0.46
  -6  -4  -2    3.20    0.56
  -6   4  -2    1.90    0.44
   6   4   2    2.07    0.44
  -6  -5   2    6.66    0.75
   6  -5  -2    5.62    0.65
   6   5  -2    5.96    0.70
  -6   5   2    5.52    0.66
   5  -5  -2   -0.04    0.20
  -5  -5   2    0.18    0.21
  -5   5   2   -0.11    0.14
   5   5  -2    0.18    0.23
  -5   5   2   -0.11    0.15
   4  -5  -2   15.90    0.76
  -4  -5   2   14.60    0.78
  -4   5   2   15.89    0.63
   4   5  -2   16.24    0.77
  -4   5   2   15.07    0.73
  -3  -5   2   14.93    0.68
   3  -5  -2   13.46    0.45
   3  -5  -2   15.30    0.65
   3   5  -2   14.85    0.66
  -3   5   2   14.91    0.57
  -3   5   2   14.77    0.63
   2  -5  -2   33.99    0.97
   2  -5  -2   33.62    0.77
  -2  -5   2   34.08    1.04
   2   5  -2   34.71    0.98
  -2   5   2   35.15    0.91
  -2   5   2   32.58    0.94
  -1  -5   2  138.79    2.97
  -1  -5   2  133.85    2.69
   1  -5  -2  137.78    2.78
   1  -5  -2  136.49    2.62
  -1   5   2  128.85    2.66
  -1   5   2  135.01    2.88
   1   5  -2  137.34    2.75
   1   5  -2  137.50    2.62
   0  -5   2    2.23    0.18
   0  -5   2    2.08    0.21
   0   5  -2    2.14    0.19
   0   5  -2    2.02    0.16
   1  -5   2   34.64    0.94
  -1   5  -2   35.30    0.88
   1   5   2   35.57    0.87
   2  -5   2    2.23    0.17
  -2  -5  -2    1.91    0.25
   2  -5   2    2.03    0.26
   2   5   2    2.13    0.22
  -2   5  -2    2.31    0.23
   3  -5   2   10.47    0.41
  -3  -5  -2    8.79    0.54
   3  -5   2    9.58    0.53
   3   5   2    9.68    0.52
  -3   5  -2    9.55    0.51
   3   5   2   10.24    0.55
   3   5   2    9.38    0.47
  -3   5  -2    9.99    0.44
  -4  -5  -2    3.62    0.47
   4  -5   2    3.19    0.41
   4  -5   2    3.73    0.34
  -4   5  -2    4.20    0.36
   4   5   2    3.47    0.38
   4   5   2    3.29    0.41
  -4   5  -2    3.22    0.41
   4   5   2    3.14    0.39
  -5  -5  -2   15.86    0.94
   5  -5   2   17.64    0.88
   5   5   2   18.04    0.90
  -5   5  -2   18.70    0.94
   5   5   2   18.70    0.83
   6  -6  -2    0.27    0.29
  -6  -6   2    0.04    0.25
  -6   6   2    0.18    0.22
   6   6  -2    0.03    0.28
  -5  -6   2    9.03    0.69
   5  -6  -2    9.46    0.65
  -5   6   2   10.66    0.58
   5   6  -2   10.74    0.71
  -5   6   2   11.27    0.69
  -4  -6   2   16.96    0.84
   4  -6  -2   16.64    0.77
  -4   6   2   16.95    0.68
   4   6  -2   16.61    0.79
  -4   6   2   15.93    0.76
   3  -6  -2   95.93    2.00
  -3  -6   2   92.52    2.43
   3  -6  -2   98.19    2.29
   3   6  -2   96.98    2.30
  -3   6   2   97.25    2.33
  -3   6   2   96.59    2.12
   2  -6  -2    8.04    0.42
  -2  -6   2    8.82    0.45
   2  -6  -2    7.51    0.30
   2   6  -2    7.31    0.41
  -2   6   2    7.37    0.37
  -2   6   2    7.35    0.37
   2   6  -2    7.81    0.31
  -1  -6   2    4.88    0.27
  -1  -6   2    5.06    0.30
   1  -6  -2    4.38    0.23
  -1   6   2    4.55    0.27
   1   6  -2    5.11    0.29
   1   6  -2    4.88    0.25
  -1   6   2    4.92    0.25
   0  -6   2    2.88    0.21
   0  -6   2    3.28    0.24
   0   6  -2    2.72    0.18
   0   6  -2    2.72    0.20
   1  -6   2   61.43    1.47
   1   6   2   62.85    1.40
  -1   6  -2   60.77    1.37
   2  -6   2    0.40    0.15
  -2  -6  -2    0.10    0.10
  -2   6  -2    0.18    0.10
   2   6   2    0.36    0.12
   3  -6   2   17.70    0.58
   3  -6   2   17.39    0.74
  -3  -6  -2   17.57    0.79
  -3   6  -2   16.97    0.63
   3   6   2   18.04    0.67
  -4  -6  -2    0.53    0.22
   4  -6   2    0.70    0.20
   4  -6   2    1.02    0.26
   4   6   2    0.52    0.20
   4   6   2    0.76    0.22
   4   6   2    0.78    0.25
  -4   6  -2    0.37    0.17
  -4   6  -2    1.09    0.25
   5  -6   2    0.86    0.32
  -5  -6  -2    0.30    0.26
  -5   6  -2    0.56    0.25
   5   6   2    0.04    0.24
   5   6   2    0.50    0.26
   5   6   2    0.38    0.26
  -5  -7   2    0.62    0.26
   5  -7  -2    0.51    0.25
   5   7  -2    0.86    0.33
  -5   7   2    0.57    0.22
  -5   7   2    0.54    0.21
  -4  -7   2   21.70    0.98
   4  -7  -2   21.34    0.90
  -4   7   2   21.01    0.88
  -4   7   2   21.98    0.80
   4   7  -2   22.88    0.95
   3  -7  -2   90.38    2.20
   3  -7  -2   90.27    1.93
  -3  -7   2   93.42    2.37
   3   7  -2   90.44    2.21
  -3   7   2   92.51    2.22
  -3   7   2   88.83    2.04
   2  -7  -2   10.01    0.37
  -2  -7   2   10.15    0.51
  -2  -7   2   10.26    0.42
   2  -7  -2    9.74    0.48
  -2   7   2   10.04    0.43
   2   7  -2   10.80    0.38
  -2   7   2   10.53    0.46
   2   7  -2   11.97    0.51
  -1  -7   2   90.47    1.99
  -1  -7   2   92.52    2.14
   1  -7  -2   94.90    1.93
   1   7  -2   95.73    2.02
   1   7  -2   92.77    1.89
  -1   7   2   94.22    1.97
  -1   7   2   91.41    2.03
   0  -7   2    1.58    0.18
   0  -7   2    1.17    0.18
   0   7  -2    1.71    0.18
   0   7   2    1.48    0.17
   0   7  -2    1.37    0.16
   1  -7   2    1.99    0.24
  -1   7  -2    2.17    0.23
   1   7   2    2.25    0.18
   1   7   2    1.93    0.21
  -2  -7  -2   22.91    0.80
   2  -7   2   21.40    0.77
  -2   7  -2   21.33    0.69
   2   7   2   20.53    0.50
   2   7   2   20.88    0.70
   3  -7   2    1.47    0.20
  -3  -7  -2    1.39    0.27
   3  -7   2    1.45    0.28
  -3   7  -2    1.30    0.22
   3   7   2    2.03    0.28
  -4  -7  -2   35.39    1.36
   4  -7   2   38.10    1.27
   4   7   2   35.57    1.26
  -4   7  -2   35.51    1.24
   4   7   2   36.88    1.18
   4   7   2   35.84    1.21
  -4   7  -2   34.43    1.07
  -5  -7  -2    0.21    0.23
   5  -7   2    1.30    0.34
   5   7   2    0.68    0.28
  -5   7  -2    0.53    0.25
   5   7   2    0.24    0.25
  -5   7  -2    0.63    0.24
   5   7   2    0.89    0.30
  -5  -8   2   -0.01    0.19
   5  -8  -2    0.01    0.19
   5   8  -2    0.01    0.21
  -5   8   2   -0.09    0.16
  -5   8   2   -0.01    0.18
  -4  -8   2   10.52    0.67
   4  -8  -2   11.99    0.66
   4   8  -2   11.37    0.68
  -4   8   2   12.37    0.59
  -4   8   2   10.63    0.60
   3  -8  -2    9.79    0.55
  -3  -8   2    9.67    0.58
   3  -8  -2   11.21    0.44
  -3   8   2   11.17    0.52
  -3   8   2   10.44    0.52
   3   8  -2    9.74    0.56
   2  -8  -2    4.10    0.37
  -2  -8   2    3.90    0.29
   2  -8  -2    4.17    0.26
  -2  -8   2    3.14    0.34
  -2   8   2    4.02    0.29
   2   8  -2    4.04    0.36
   2   8  -2    3.71    0.23
  -2   8   2    3.59    0.26
  -1  -8   2   10.11    0.44
  -1  -8   2   10.42    0.44
   1  -8  -2   10.47    0.40
  -1   8   2    9.90    0.43
   1   8  -2   10.15    0.44
   1   8  -2   10.13    0.38
  -1   8   2    9.61    0.36
   0  -8   2   16.31    0.57
   0  -8   2   15.99    0.52
   0   8   2   14.67    0.50
   0   8  -2   14.58    0.49
   0   8  -2   14.97    0.52
   1  -8   2   30.88    0.92
   1   8   2   32.17    0.88
  -1   8  -2   31.04    0.85
   1   8   2   30.00    0.75
  -2  -8  -2    0.28    0.13
   2  -8   2    0.85    0.20
   2   8   2    0.99    0.20
  -2   8  -2    0.27    0.13
   2   8   2    0.73    0.10
  -3  -8  -2    4.57    0.47
   3  -8   2    4.70    0.46
  -3   8  -2    4.51    0.39
   3   8   2    5.20    0.39
   4  -8   2   36.99    1.27
  -4  -8  -2   33.98    1.33
  -4   8  -2   35.38    1.09
   4   8   2   34.74    1.16
  -5  -8  -2    2.11    0.44
   5  -8   2    2.15    0.40
   5   8   2    1.65    0.36
   5   8   2    1.82    0.36
   5   8   2    2.02    0.38
  -5   8  -2    2.15    0.33
   5  -9  -2    4.60    0.54
  -5  -9   2    5.87    0.66
   5   9  -2    6.15    0.66
  -5   9   2    4.94    0.48
  -4  -9   2    1.13    0.28
   4  -9  -2    0.66    0.25
  -4   9   2    1.09    0.25
   4   9  -2    1.19    0.29
  -4   9   2    1.08    0.25
   3  -9  -2    0.02    0.14
  -3  -9   2    0.03    0.13
   3  -9  -2    0.14    0.12
   3   9  -2   -0.04    0.16
  -3   9   2    0.05    0.13
  -3   9   2    0.19    0.13
   2  -9  -2    6.63    0.33
  -2  -9   2    5.85    0.36
  -2  -9   2    6.30    0.41
   2   9  -2    5.31    0.38
  -2   9   2    6.38    0.37
  -2   9   2    6.67    0.34
   2   9  -2    5.97    0.30
   1  -9  -2    2.99    0.26
  -1  -9   2    3.19    0.25
  -1  -9   2    3.27    0.30
  -1   9   2    2.68    0.19
  -1   9   2    2.63    0.26
   1   9  -2    2.81    0.24
   1   9  -2    3.29    0.30
   0  -9   2   -0.02    0.06
   0  -9   2   -0.05    0.10
   0   9   2    0.09    0.08
   0   9  -2   -0.07    0.08
   0   9  -2    0.07    0.09
   1  -9   2    7.71    0.33
   1  -9   2    7.00    0.41
   1   9   2    7.13    0.38
  -1   9  -2    6.59    0.36
   1   9   2    7.48    0.31
   2  -9   2    1.57    0.25
  -2  -9  -2    1.73    0.26
  -2   9  -2    1.91    0.24
   2   9   2    2.46    0.29
   2   9   2    1.73    0.14
  -3  -9  -2    0.44    0.19
   3  -9   2    0.62    0.21
   3   9   2    0.85    0.22
  -3   9  -2    0.37    0.17
  -4  -9  -2    2.52    0.41
   4  -9   2    2.87    0.42
  -4   9  -2    2.43    0.33
   4   9   2    2.83    0.37
   5  -9   2    3.06    0.47
  -5  -9  -2    4.19    0.60
   5   9   2    2.65    0.43
   5   9   2    3.41    0.47
  -5   9  -2    3.72    0.42
   5   9   2    3.30    0.50
   5 -10  -2   10.93    0.72
  -5 -10   2   10.36    0.76
   5  10  -2   12.05    0.79
  -5  10   2   12.31    0.66
   4 -10  -2    8.14    0.57
  -4 -10   2    7.93    0.60
  -4  10   2    7.50    0.49
   4  10  -2    8.40    0.59
  -3 -10   2   -0.02    0.13
   3 -10  -2    0.05    0.16
   3 -10  -2   -0.07    0.12
  -3  10   2   -0.03    0.13
   3  10  -2    0.07    0.18
  -3  10   2    0.07    0.11
  -2 -10   2    0.50    0.16
   2 -10  -2    0.46    0.14
  -2 -10   2    0.37    0.14
  -2  10   2    0.53    0.17
  -2  10   2    0.53    0.13
   2  10  -2    1.01    0.16
   2  10  -2    0.53    0.18
  -1 -10   2   14.56    0.56
  -1 -10   2   13.38    0.56
   1 -10  -2   14.87    0.54
   1  10  -2   13.71    0.49
   1  10  -2   13.67    0.55
  -1  10   2   13.71    0.54
  -1  10   2   13.21    0.43
   0 -10   2   57.11    1.45
   0 -10   2   58.13    1.38
   0  10  -2   55.71    1.34
   0  10   2   56.51    1.32
   0  10  -2   58.52    1.36
   1 -10   2    0.67    0.18
   1 -10   2    0.49    0.11
   1  10   2    0.41    0.15
  -1  10  -2    0.56    0.15
   1  10   2    0.42    0.11
  -2 -10  -2    8.56    0.48
   2 -10   2    7.94    0.49
   2  10   2    8.88    0.48
   2  10   2    8.55    0.30
  -2  10  -2    9.11    0.46
   3 -10   2    9.35    0.58
  -3 -10  -2   10.96    0.63
   3  10   2    9.79    0.56
  -3  10  -2   10.08    0.54
   4 -10   2    6.64    0.61
  -4 -10  -2    6.50    0.65
   4  10   2    6.03    0.55
  -4  10  -2    6.38    0.46
  -5 -10  -2    0.33    0.28
   5 -10   2    0.55    0.33
  -5  10  -2    0.33    0.23
   5  10   2    0.45    0.30
   5  10   2   -0.17    0.24
   5  10   2    0.41    0.28
   5 -11  -2    1.26    0.33
  -5 -11   2    0.71    0.32
  -5  11   2    1.24    0.31
   5  11  -2    0.88    0.34
   4 -11  -2    6.89    0.61
  -4 -11   2    7.32    0.59
  -4  11   2    7.09    0.50
   4  11  -2    5.36    0.58
  -3 -11   2    5.00    0.50
   3 -11  -2    6.04    0.38
   3  11  -2    5.62    0.52
  -3  11   2    4.68    0.44
  -2 -11   2   32.54    1.00
   2 -11  -2   32.40    0.93
  -2 -11   2   31.21    1.05
   2  11  -2   32.28    0.84
  -2  11   2   32.14    1.00
   2  11  -2   33.05    1.04
  -2  11   2   31.66    0.87
  -1 -11   2   32.62    0.99
  -1 -11   2   32.27    0.95
   1 -11  -2   32.13    0.93
  -1  11   2   32.26    0.79
   1  11  -2   32.60    0.97
   1  11  -2   32.88    0.87
  -1  11   2   32.63    0.94
   0 -11   2   43.48    1.21
   0 -11   2   42.25    1.09
   0  11  -2   41.81    1.10
   0  11  -2   44.41    1.12
   0  11   2   43.16    1.09
   1 -11   2    1.72    0.27
   1 -11   2    1.83    0.19
   1  11   2    1.96    0.20
  -1  11  -2    1.86    0.25
   1  11   2    1.46    0.24
   2 -11   2    7.77    0.50
  -2 -11  -2    7.84    0.46
  -2  11  -2    6.65    0.42
   2  11   2    7.50    0.45
   3 -11   2    3.93    0.44
  -3 -11  -2    3.56    0.44
  -3  11  -2    3.62    0.39
   3  11   2    4.42    0.45
  -4 -11  -2    2.66    0.44
   4 -11   2    3.05    0.44
   4  11   2    2.67    0.40
  -4  11  -2    2.88    0.38
   5 -11   2    0.88    0.32
  -5 -11  -2    0.87    0.34
   5  11   2    1.00    0.34
   5  11   2    0.59    0.31
  -5  11  -2    0.50    0.26
   5  11   2    0.71    0.32
  -5 -12   2    0.12    0.22
   5 -12  -2   -0.16    0.23
  -5  12   2    0.15    0.23
   5  12  -2    0.46    0.27
  -4 -12   2   -0.09    0.17
   4  12  -2   -0.05    0.22
  -4  12   2   -0.10    0.17
  -3 -12   2   15.46    0.78
   3 -12  -2   15.95    0.66
  -3  12   2   17.32    0.74
   3  12  -2   16.30    0.78
  -2 -12   2   12.50    0.61
  -2 -12   2   11.98    0.58
   2 -12  -2   13.17    0.57
   2  12  -2   12.22    0.62
  -2  12   2   12.40    0.59
   2  12  -2   13.49    0.49
   1 -12  -2    1.04    0.21
  -1 -12   2    0.42    0.14
  -1 -12   2    1.55    0.25
  -1  12   2    0.87    0.18
   1  12  -2    1.23    0.22
   1  12  -2    1.02    0.18
   0 -12   2    4.14    0.39
   0 -12   2    3.71    0.25
   0 -12  -2    3.42    0.35
   0  12  -2    4.40    0.31
   0  12  -2    4.46    0.32
   0  12   2    4.61    0.31
   1 -12   2    8.08    0.48
   1 -12   2    7.88    0.34
   1  12   2    7.74    0.45
   1  12   2    7.00    0.35
  -1  12  -2    7.24    0.38
  -1  12  -2    8.75    0.44
  -2 -12  -2    0.10    0.13
   2 -12   2    0.18    0.19
   2  12   2    0.04    0.15
  -2  12  -2    0.16    0.14
   3 -12   2    6.72    0.59
  -3 -12  -2    6.92    0.53
  -3  12  -2    8.23    0.51
   3  12   2    7.14    0.51
   4 -12   2    1.75    0.37
  -4 -12  -2    1.86    0.37
  -4  12  -2    1.40    0.30
   4  12   2    1.38    0.32
  -5 -12  -2    1.10    0.37
   5 -12   2    1.31    0.39
  -5  12  -2    1.11    0.30
   5  12   2    1.07    0.36
  -5 -13   2   -0.07    0.22
  -5  13   2    0.22    0.24
   5  13  -2   -0.01    0.28
  -4 -13   2    0.01    0.20
  -4  13   2    0.13    0.19
   4  13  -2    0.05    0.23
   3 -13  -2   56.70    1.50
  -3 -13   2   56.25    1.71
   3  13  -2   56.27    1.67
  -3  13   2   55.89    1.57
   2 -13  -2   12.05    0.57
  -2 -13   2   12.11    0.60
  -2 -13   2   11.93    0.59
   2  13  -2   12.07    0.48
   2  13  -2   11.66    0.62
  -2  13   2   11.74    0.58
  -1 -13   2    4.63    0.33
  -1 -13   2    4.75    0.44
   1 -13  -2    4.36    0.40
   1  13  -2    4.26    0.30
  -1  13   2    4.91    0.41
   1  13  -2    4.51    0.41
   0 -13  -2   14.09    0.63
   0 -13   2   13.38    0.49
   0 -13   2   13.10    0.62
   0  13   2   13.79    0.55
   0  13  -2   13.80    0.56
   0  13  -2   13.03    0.56
   1 -13   2    0.16    0.17
   1  13   2    0.24    0.12
  -1  13  -2    0.09    0.12
   1  13   2    0.20    0.15
  -1  13  -2    0.19    0.13
   2 -13   2   27.75    1.04
  -2  13  -2   28.93    0.97
   2  13   2   27.52    1.00
  -3 -13  -2   16.87    0.82
   3 -13   2   16.46    0.83
   3  13   2   18.52    0.81
  -3  13  -2   16.34    0.75
  -4 -13  -2   17.90    0.95
  -4  13  -2   18.59    0.83
   4  13   2   17.36    0.87
   5  13   2   -0.12    0.28
  -4 -14   2    0.46    0.24
   4  14  -2    0.73    0.31
  -4  14   2    0.69    0.25
  -3 -14   2    0.37    0.22
   3 -14  -2    0.33    0.20
  -3  14   2    0.78    0.23
   3  14  -2    0.76    0.27
   2 -14  -2    7.04    0.47
  -2 -14   2    8.38    0.51
   2  14  -2    7.57    0.52
   2  14  -2    6.78    0.38
  -2  14   2    8.00    0.49
  -1 -14   2   -0.02    0.14
   1 -14  -2   -0.01    0.14
  -1 -14   2   -0.04    0.11
  -1  14   2    0.17    0.16
   1  14  -2    0.12    0.15
   1  14  -2    0.02    0.12
   0 -14   2    9.50    0.55
   0 -14  -2    9.29    0.53
   0  14  -2    8.87    0.46
   0  14   2    8.16    0.44
   0  14  -2    8.81    0.47
   1 -14   2   -0.14    0.14
  -1  14  -2   -0.09    0.13
  -1  14  -2   -0.06    0.11
   1  14   2    0.11    0.12
   1  14   2   -0.08    0.14
   2 -14   2   -0.09    0.18
   2  14   2    0.13    0.17
  -2  14  -2    0.13    0.14
  -3 -14  -2   23.31    0.98
   3 -14   2   19.88    0.95
  -3  14  -2   22.06    0.89
   3  14   2   21.15    0.92
   4 -14   2    1.39    0.35
  -4 -14  -2    0.79    0.31
   4  14   2    1.57    0.35
  -4  14  -2    1.10    0.30
  -4 -15   2    0.01    0.21
   4  15  -2    0.95    0.33
  -4  15   2    0.97    0.29
  -3 -15   2    0.92    0.26
   3  15  -2    0.88    0.30
  -3  15   2    0.90    0.25
   2 -15  -2    1.68    0.30
  -2 -15   2    1.90    0.30
  -2 -15   2    1.65    0.31
   2  15  -2    1.32    0.29
  -2  15   2    1.70    0.30
  -1 -15   2    6.42    0.48
   1 -15  -2    5.16    0.48
   1  15  -2    5.72    0.50
  -1  15   2    6.49    0.44
   1  15  -2    5.97    0.38
   0 -15   2    5.19    0.49
   0 -15  -2    3.88    0.41
   0  15  -2    5.10    0.43
   0  15  -2    4.36    0.39
   0  15   2    4.72    0.40
   1 -15   2    2.83    0.37
   1  15   2    2.64    0.27
  -1  15  -2    2.23    0.30
  -1  15  -2    2.16    0.29
   1  15   2    1.84    0.31
   2 -15   2    0.66    0.24
   2  15   2    0.82    0.25
  -2  15  -2    0.78    0.23
   3 -15   2    1.45    0.35
  -3 -15  -2    1.61    0.32
   3  15   2    1.42    0.32
  -3  15  -2    1.69    0.32
   4 -15   2   -0.04    0.22
  -4 -15  -2   -0.20    0.21
  -4  15  -2   -0.04    0.20
   4  15   2    0.13    0.24
  -4 -16   2   -0.07    0.21
   4  16  -2   -0.01    0.26
  -4  16   2    0.18    0.23
   3  16  -2   -0.06    0.21
  -3  16   2    0.22    0.18
   2 -16  -2    1.60    0.31
  -2 -16   2    1.59    0.31
   2  16  -2    1.56    0.33
  -2  16   2    1.11    0.25
   1 -16  -2   50.35    1.47
  -1 -16   2   48.76    1.51
   1  16  -2   49.59    1.46
   1  16  -2   50.24    1.31
  -1  16   2   50.35    1.39
   0 -16   2    5.23    0.51
   0 -16  -2    3.83    0.43
   0  16  -2    5.00    0.46
   0  16   2    5.89    0.39
   0  16  -2    4.76    0.42
   1 -16   2    7.75    0.55
   1  16   2    7.83    0.54
  -1  16  -2    7.75    0.49
  -1  16  -2    8.27    0.50
   1  16   2    8.60    0.45
   2 -16   2    0.28    0.20
   2  16   2    0.21    0.21
  -2  16  -2    0.45    0.20
   3 -16   2    1.36    0.33
   3  16   2    1.31    0.32
  -3  16  -2    1.49    0.32
   4 -16   2    0.14    0.27
   4  16   2   -0.17    0.24
  -4  16  -2   -0.02    0.23
  -4  17   2    0.61    0.28
   4  17  -2    0.19    0.29
  -3  17   2    1.92    0.35
   3  17  -2    1.78    0.39
   2 -17  -2   26.55    1.02
  -2 -17   2   25.52    1.04
   2  17  -2   25.11    1.04
  -2  17   2   26.62    1.00
   1 -17  -2    1.49    0.31
  -1 -17   2    1.38    0.31
  -1  17   2    0.71    0.23
   1  17  -2    1.55    0.30
   1  17  -2    1.64    0.27
   0 -17   2    5.46    0.52
   0  17   2    5.55    0.47
   0  17  -2    5.46    0.47
   0  17  -2    5.71    0.51
   1 -17   2    0.10    0.19
  -1  17  -2    0.10    0.16
   1  17   2    0.18    0.16
  -1  17  -2   -0.11    0.18
   1  17   2    0.23    0.19
   2 -17   2    7.83    0.70
   2  17   2    7.50    0.57
  -2  17  -2    6.41    0.56
   3 -17   2    0.80    0.29
  -3  17  -2    0.59    0.26
   3  17   2    0.84    0.31
   4  17   2    8.57    0.78
  -3  18   2    2.36    0.38
   3  18  -2    2.00    0.42
   2 -18  -2   17.80    0.84
  -2 -18   2   17.31    0.86
   2  18  -2   17.71    0.89
  -2  18   2   16.95    0.81
   1 -18  -2    0.16    0.20
  -1 -18   2    1.17    0.29
   1  18  -2    0.63    0.26
   1  18  -2    0.67    0.21
  -1  18   2    0.86    0.26
   0 -18   2    0.76    0.27
   0  18  -2    0.79    0.22
   0  18   2    1.01    0.24
   0  18  -2    1.05    0.29
   1 -18   2    9.10    0.65
  -1  18  -2   10.31    0.59
  -1  18  -2   10.11    0.58
   1  18   2    9.72    0.63
   2 -18   2    1.81    0.38
  -2  18  -2    1.84    0.32
   2  18   2    2.07    0.36
   3 -18   2    7.19    0.70
   3  18   2    7.12    0.68
  -3  18  -2    7.29    0.64
  -3  19   2    0.74    0.28
   3  19  -2    0.51    0.29
  -2 -19   2    3.10    0.45
   2 -19  -2    2.32    0.38
  -2  19   2    2.57    0.40
   2  19  -2    3.78    0.51
   1 -19  -2    2.28    0.39
  -1 -19   2    3.06    0.45
  -1  19   2    2.16    0.36
   1  19  -2    2.66    0.34
   1  19  -2    2.32    0.39
   0 -19   2    2.22    0.39
   0  19  -2    1.58    0.29
   0  19   2    1.71    0.35
   0  19   2    1.01    0.26
   0  19  -2    1.71    0.33
   1 -19   2    4.63    0.54
   1  19   2    4.54    0.52
  -1  19  -2    5.10    0.50
  -1  19  -2    4.49    0.46
   2 -19   2    1.51    0.38
   2  19   2    1.37    0.36
  -2  19  -2    0.39    0.22
   3 -19   2    0.47    0.31
  -3  19  -2    0.16    0.23
   3  19   2    0.05    0.27
   2 -20  -2   -0.03    0.24
  -2 -20   2    0.24    0.25
   2  20  -2   -0.05    0.28
  -2  20   2   -0.31    0.17
   1 -20  -2    0.15    0.24
  -1 -20   2   -0.14    0.19
   1  20  -2   -0.22    0.23
   1  20  -2   -0.09    0.17
  -1  20   2   -0.10    0.18
   0 -20   2    0.06    0.22
   0  20  -2   -0.18    0.17
   0  20  -2    0.02    0.23
   0  20   2    0.19    0.20
   0  20   2   -0.24    0.22
   1 -20   2    1.21    0.34
  -1  20  -2    1.45    0.34
   1  20   2    1.85    0.40
  -1  20  -2    2.07    0.36
   2 -20   2    2.90    0.48
   2  20   2    2.30    0.43
  -2  20  -2    3.89    0.48
   2 -21  -2    2.09    0.43
  -2 -21   2    1.02    0.34
  -2  21   2    1.63    0.35
   2  21  -2    1.51    0.41
   1 -21  -2    6.19    0.63
  -1 -21   2    5.92    0.64
  -1  21   2    7.27    0.63
   1  21  -2    9.00    0.66
   0 -21   2   18.90    0.99
   0  21   2   19.88    0.84
   0  21   2   17.82    0.94
   0  21  -2   19.40    0.85
   0  21  -2   22.25    0.97
   1 -21   2    1.24    0.36
   1  21   2    1.01    0.32
  -1  21  -2    1.53    0.32
  -1  21  -2    1.42    0.37
   2 -21   2    1.10    0.37
   2  21   2    0.53    0.32
  -2  21  -2    0.56    0.27
   1 -22  -2    2.30    0.45
  -1 -22   2    3.12    0.51
   1  22  -2    2.32    0.45
  -1  22   2    3.05    0.44
   0 -22   2    0.44    0.28
   0  22   2    0.13    0.27
   0  22   2   -0.11    0.21
   0  22  -2    0.22    0.29
   0  22  -2    0.23    0.22
   1 -22   2    7.03    0.71
  -1  22  -2    8.58    0.70
   1  22   2    8.48    0.79
   6   0  -3   -0.06    0.24
  -6   0   3   -0.23    0.20
   5   0  -3    0.05    0.21
  -5   0   3    0.36    0.22
  -4   0   3    0.18    0.15
  -4   0   3    0.09    0.13
   4   0  -3   -0.08    0.17
  -3   0   3   -0.04    0.10
   3   0  -3   -0.09    0.13
   2   0  -3   -0.06    0.10
  -2   0   3    0.02    0.08
  -1   0   3    0.06    0.08
   1   0  -3    0.05    0.09
   0   0   3    0.17    0.09
   0   0  -3    0.02    0.07
   0   0   3    0.00    0.07
   0   0  -3    0.00    0.06
  -1   0  -3   -0.02    0.07
   1   0   3   -0.27    0.09
   2   0   3    0.12    0.07
   2   0   3    0.11    0.12
  -2   0  -3   -0.05    0.08
   3   0   3   -0.17    0.13
  -3   0  -3    0.08    0.10
   3   0   3   -0.06    0.11
   4   0   3   -0.12    0.17
  -4   0  -3   -0.12    0.11
   5   0   3   -0.32    0.21
  -5   0  -3    0.27    0.21
  -6  -1   3    1.65    0.41
   6  -1  -3    0.93    0.35
   6   1  -3    0.80    0.36
  -6   1   3    0.54    0.31
   5  -1  -3   17.39    0.91
  -5  -1   3   16.95    0.92
   5   1  -3   17.58    0.90
  -5   1   3   17.01    0.91
  -4  -1   3   11.93    0.69
  -4  -1   3   13.25    0.53
   4  -1  -3   11.92    0.68
  -4   1   3   13.41    0.71
  -4   1   3   13.34    0.55
   4   1  -3   11.42    0.67
   3  -1  -3    0.05    0.14
  -3  -1   3    0.34    0.15
  -3   1   3    0.28    0.13
   3   1  -3    0.10    0.15
   2  -1  -3   42.13    1.17
  -2  -1   3   42.60    1.24
  -2   1   3   44.04    1.25
   2   1  -3   45.64    1.19
  -1  -1   3    9.89    0.29
  -1  -1   3    9.60    0.45
   1  -1  -3   10.29    0.41
  -1   1   3   10.68    0.46
   1   1  -3   10.03    0.40
   0  -1  -3   23.06    0.57
   0  -1   3   22.42    0.72
   0  -1   3   22.01    0.61
   0   1  -3   23.30    0.54
   0   1   3   21.87    0.60
   0   1  -3   21.63    0.64
   1  -1   3   66.15    1.57
  -1  -1  -3   68.56    1.47
   1   1   3   67.91    1.58
  -1   1  -3   71.10    1.49
   1   1   3   66.77    1.36
   2  -1   3    1.93    0.27
  -2  -1  -3    2.05    0.20
  -2   1  -3    2.71    0.24
   2   1   3    2.22    0.18
   2   1   3    2.12    0.28
  -3  -1  -3   28.74    0.78
   3  -1   3   28.23    0.76
   3  -1   3   28.57    1.02
   3   1   3   29.89    1.02
   3   1   3   30.30    0.82
  -3   1  -3   29.14    0.81
  -4  -1  -3    6.71    0.53
   4  -1   3    6.61    0.60
   4   1   3    6.76    0.60
  -5  -1  -3    5.74    0.65
   5  -1   3    5.90    0.61
   5   1   3    5.49    0.60
  -5   1  -3    4.83    0.60
   6  -2  -3   -0.13    0.26
  -6  -2   3   -0.07    0.22
   6   2  -3   -0.04    0.26
  -6   2   3   -0.07    0.24
   5  -2  -3    0.13    0.22
  -5  -2   3    0.42    0.23
   5   2  -3    0.57    0.28
  -5   2   3    0.57    0.27
   4  -2  -3    6.30    0.56
  -4  -2   3    5.82    0.36
  -4  -2   3    6.15    0.60
   4   2  -3    7.43    0.55
  -4   2   3    6.22    0.40
  -4   2   3    7.41    0.53
  -3  -2   3   19.29    0.80
   3  -2  -3   19.10    0.77
   3   2  -3   18.20    0.76
  -3   2   3   19.24    0.78
  -2  -2   3   43.80    1.27
   2  -2  -3   47.01    1.20
   2   2  -3   41.87    1.16
  -2   2   3   43.12    1.24
  -1  -2   3   30.77    0.73
  -1  -2   3   33.24    0.97
   1  -2  -3   32.29    0.86
  -1   2   3   32.70    0.94
   1   2  -3   31.07    0.83
   1   2  -3   32.84    0.84
   0  -2   3    0.34    0.12
   0  -2   3    0.42    0.11
   0   2  -3    0.47    0.09
   0   2   3    0.34    0.11
   0   2  -3    0.53    0.12
   0   2   3    0.53    0.12
   1  -2   3    3.19    0.30
  -1  -2  -3    3.55    0.22
  -1   2  -3    3.74    0.25
   1   2   3    3.59    0.19
   1   2   3    3.03    0.29
   1   2   3    3.68    0.30
  -2  -2  -3    3.99    0.25
   2  -2   3    4.62    0.35
   2   2   3    3.83    0.23
   2   2   3    3.13    0.34
  -2   2  -3    4.67    0.28
   2   2   3    4.30    0.38
   3  -2   3    0.17    0.10
   3  -2   3    0.06    0.14
  -3  -2  -3   -0.05    0.08
   3   2   3   -0.13    0.12
   3   2   3    0.07    0.10
  -3   2  -3    0.17    0.10
  -4  -2  -3    5.97    0.61
   4  -2   3    5.89    0.56
  -4   2  -3    6.35    0.38
   4   2   3    5.92    0.40
   4   2   3    6.77    0.60
  -5  -2  -3    4.00    0.55
   5  -2   3    4.23    0.51
   5   2   3    5.03    0.57
  -6  -3   3    0.28    0.25
   6  -3  -3    0.03    0.27
   6   3  -3    0.06    0.29
  -6   3   3    0.20    0.23
  -5  -3   3   23.02    1.09
   5  -3  -3   21.89    1.01
  -5   3   3   23.01    1.05
   5   3  -3   20.57    1.01
  -5   3   3   22.25    0.82
   4  -3  -3    1.65    0.33
  -4  -3   3    0.34    0.19
  -4   3   3    1.54    0.25
   4   3  -3    1.43    0.32
  -4   3   3    1.52    0.30
  -3  -3   3    1.75    0.29
   3  -3  -3    2.37    0.31
   3   3  -3    2.18    0.31
  -3   3   3    2.52    0.32
  -3   3   3    2.20    0.26
  -2  -3   3   19.07    0.74
   2  -3  -3   19.30    0.69
   2   3  -3   18.25    0.66
  -2   3   3   19.16    0.70
   1  -3  -3    2.80    0.25
  -1  -3   3    2.98    0.19
  -1  -3   3    3.19    0.26
  -1   3   3    2.93    0.24
   1   3  -3    3.17    0.23
   1   3  -3    2.77    0.24
   0  -3   3   60.20    1.49
   0  -3   3   57.13    1.34
   0   3   3   60.79    1.27
   0   3   3   59.18    1.32
   0   3  -3   58.31    1.33
   0   3  -3   60.70    1.23
   1  -3   3    2.72    0.27
  -1   3  -3    2.85    0.25
   2  -3   3   38.24    1.11
  -2  -3  -3   37.50    0.90
   2   3   3   37.89    1.07
   2   3   3   38.17    1.12
   2   3   3   37.58    0.93
  -2   3  -3   36.61    0.97
   3  -3   3    0.10    0.15
  -3  -3  -3    0.12    0.09
   3   3   3    0.07    0.12
   3   3   3   -0.04    0.15
   3   3   3   -0.03    0.15
  -3   3  -3   -0.06    0.09
   4  -3   3    0.90    0.26
  -4  -3  -3    0.80    0.26
   4   3   3    0.72    0.22
   4   3   3    0.49    0.24
  -4   3  -3    1.04    0.20
   5  -3   3    4.67    0.55
  -5  -3  -3    5.30    0.64
   5   3   3    4.45    0.55
   5  -4  -3    1.58    0.36
  -5  -4   3    2.20    0.40
  -5   4   3    1.56    0.29
   5   4  -3    0.77    0.30
  -5   4   3    2.18    0.40
   4  -4  -3    0.51    0.23
  -4  -4   3    0.89    0.26
   4   4  -3    0.51    0.26
  -4   4   3    0.44    0.17
  -4   4   3    0.54    0.21
  -3  -4   3    2.71    0.36
   3  -4  -3    2.98    0.36
  -3   4   3    2.76    0.30
   3   4  -3    3.32    0.38
  -3   4   3    2.94    0.35
   2  -4  -3   17.22    0.65
  -2  -4   3   16.14    0.68
  -2  -4   3   16.84    0.49
  -2   4   3   16.57    0.64
   2   4  -3   16.99    0.64
   1  -4  -3   51.74    1.24
  -1  -4   3   52.00    1.37
  -1  -4   3   51.31    1.14
  -1   4   3   48.34    1.30
   1   4  -3   51.82    1.20
   1   4  -3   49.98    1.20
   0  -4   3   14.20    0.54
   0  -4   3   14.54    0.49
   0   4  -3   14.04    0.49
   0   4  -3   13.78    0.40
   1  -4   3    8.54    0.42
  -1   4  -3    8.26    0.37
   2  -4   3    1.35    0.22
   2   4   3    1.10    0.23
   2   4   3    1.49    0.23
  -2   4  -3    1.28    0.19
   2   4   3    1.40    0.18
   3  -4   3    4.52    0.45
   3   4   3    5.44    0.46
   3   4   3    4.71    0.33
   3   4   3    4.90    0.47
  -3   4  -3    5.08    0.33
  -4  -4  -3   -0.01    0.16
   4  -4   3   -0.11    0.16
  -4   4  -3    0.03    0.13
   4   4   3    0.14    0.19
   4   4   3   -0.12    0.15
  -5  -4  -3   12.64    0.84
   5  -4   3   12.61    0.77
   5   4   3   12.93    0.79
  -5  -5   3    0.66    0.28
   5  -5  -3    0.79    0.30
  -5   5   3    0.66    0.23
   5   5  -3    0.89    0.33
  -5   5   3    1.09    0.31
  -4  -5   3    2.62    0.41
   4  -5  -3    3.17    0.42
  -4   5   3    3.58    0.37
   4   5  -3    3.04    0.43
  -4   5   3    2.92    0.39
   3  -5  -3    2.14    0.31
  -3  -5   3    2.84    0.37
  -3   5   3    2.18    0.27
  -3   5   3    2.40    0.32
   3   5  -3    2.79    0.36
   2  -5  -3   22.16    0.77
  -2  -5   3   23.18    0.84
  -2  -5   3   22.21    0.62
  -2   5   3   22.72    0.77
   2   5  -3   22.12    0.77
  -1  -5   3    0.00    0.07
  -1  -5   3    0.04    0.09
   1  -5  -3    0.04    0.09
   1   5  -3    0.15    0.10
  -1   5   3    0.16    0.10
   1   5  -3   -0.05    0.08
   0  -5   3    1.01    0.17
   0  -5   3    0.73    0.15
   0   5  -3    0.86    0.11
   0   5  -3    0.97    0.16
   1  -5   3   32.59    0.96
  -1   5  -3   33.82    0.90
   2  -5   3   18.57    0.73
  -2   5  -3   19.01    0.65
   2   5   3   19.35    0.62
   3  -5   3    0.08    0.17
   3   5   3    0.35    0.15
  -3   5  -3   -0.01    0.11
   3   5   3    0.15    0.16
   3   5   3    0.37    0.17
   4  -5   3    0.37    0.23
  -4  -5  -3    0.78    0.25
   4   5   3    1.06    0.29
   4   5   3    0.91    0.25
  -4   5  -3    1.49    0.24
   4   5   3    1.47    0.32
  -5  -5  -3    1.27    0.34
   5  -5   3    1.14    0.34
   5   5   3    2.07    0.41
   5  -6  -3    2.74    0.43
  -5  -6   3    2.26    0.42
   5   6  -3    2.75    0.47
  -5   6   3    2.45    0.37
  -5   6   3    2.00    0.39
  -4  -6   3    9.30    0.64
   4  -6  -3    9.29    0.61
   4   6  -3    8.97    0.62
  -4   6   3   10.12    0.53
  -4   6   3    9.99    0.61
  -3  -6   3   49.72    1.54
   3  -6  -3   50.21    1.45
   3   6  -3   49.23    1.44
  -3   6   3   50.79    1.45
  -3   6   3   51.67    1.33
  -2  -6   3    1.33    0.17
  -2  -6   3    1.68    0.26
   2  -6  -3    1.38    0.24
   2   6  -3    1.60    0.25
  -2   6   3    1.46    0.22
   2   6  -3    1.27    0.18
  -2   6   3    1.37    0.21
  -1  -6   3   26.36    0.74
  -1  -6   3   27.21    0.87
   1   6  -3   25.40    0.74
   1   6  -3   26.41    0.77
  -1   6   3   25.49    0.79
   0  -6   3   18.24    0.61
   0  -6   3   18.57    0.64
   0   6  -3   17.59    0.59
   0   6  -3   17.67    0.51
   1  -6   3   10.05    0.48
  -1   6  -3   10.33    0.44
   2  -6   3   39.97    1.19
  -2   6  -3   39.52    1.06
   2   6   3   37.99    1.03
   3  -6   3    4.22    0.45
  -3   6  -3    4.34    0.37
   3   6   3    4.86    0.48
   3   6   3    3.97    0.36
   3   6   3    4.79    0.47
  -4  -6  -3   38.14    1.45
   4  -6   3   39.97    1.37
   4   6   3   40.40    1.39
   4   6   3   39.75    1.21
   4   6   3   40.12    1.32
  -4   6  -3   39.31    1.16
   5  -6   3    5.35    0.61
  -5  -6  -3    4.25    0.59
   5   6   3    6.12    0.65
  -5  -7   3   11.74    0.79
   5  -7  -3   10.58    0.72
   5   7  -3   10.66    0.74
  -5   7   3   10.14    0.61
  -5   7   3   10.90    0.71
   4  -7  -3    0.10    0.21
  -4  -7   3    0.14    0.17
  -4   7   3   -0.05    0.14
  -4   7   3    0.31    0.17
   4   7  -3    0.02    0.21
   3  -7  -3    9.28    0.55
  -3  -7   3    7.94    0.54
  -3   7   3    9.56    0.49
  -3   7   3   10.07    0.53
   3   7  -3    8.62    0.54
   2  -7  -3    7.66    0.45
   2  -7  -3    8.02    0.31
  -2  -7   3    8.06    0.38
  -2  -7   3    7.52    0.47
   2   7  -3    8.50    0.46
   2   7  -3    8.27    0.38
  -2   7   3    8.06    0.42
  -2   7   3    7.67    0.42
  -1  -7   3    5.73    0.32
  -1  -7   3    7.00    0.39
   1   7  -3    5.81    0.32
  -1   7   3    6.26    0.34
   1   7  -3    6.07    0.35
   0  -7   3    0.78    0.17
   0  -7   3    0.33    0.12
   0   7  -3    0.69    0.12
   0   7  -3    0.58    0.13
   1  -7   3    2.42    0.29
  -1   7  -3    3.17    0.29
   2  -7   3   12.81    0.62
  -2   7  -3   13.51    0.56
   2   7   3   12.41    0.52
   3  -7   3    4.76    0.48
   3   7   3    4.85    0.41
  -3   7  -3    4.63    0.41
  -4  -7  -3    0.78    0.27
   4  -7   3    1.13    0.30
   4   7   3    0.93    0.24
   4   7   3    0.77    0.29
  -4   7  -3    1.08    0.23
   4   7   3    0.91    0.29
   5  -7   3    0.26    0.27
  -5  -7  -3   -0.04    0.21
   5   7   3    0.06    0.25
   5   7   3    0.05    0.25
   5  -8  -3    4.28    0.54
  -5  -8   3    5.14    0.63
   5   8  -3    3.52    0.51
  -5   8   3    3.79    0.45
  -5   8   3    3.79    0.49
  -4  -8   3    8.28    0.62
   4  -8  -3    9.12    0.61
  -4   8   3    8.74    0.56
  -4   8   3   10.02    0.55
   4   8  -3    9.48    0.63
  -3  -8   3    0.15    0.16
   3  -8  -3    0.05    0.16
   3   8  -3    0.37    0.22
  -3   8   3    0.49    0.18
  -3   8   3    0.27    0.15
   2  -8  -3    1.01    0.22
  -2  -8   3    1.19    0.19
  -2  -8   3    0.88    0.20
   2  -8  -3    1.32    0.16
  -2   8   3    1.29    0.21
  -2   8   3    1.00    0.20
   2   8  -3    1.44    0.24
   2   8  -3    1.43    0.20
  -1  -8   3   23.55    0.75
  -1  -8   3   24.78    0.83
  -1   8   3   23.64    0.75
   1   8  -3   23.69    0.74
  -1   8   3   23.30    0.73
   1   8  -3   23.89    0.71
   0  -8   3   75.52    1.82
   0  -8   3   75.88    1.76
   0   8  -3   73.12    1.68
   0   8  -3   75.02    1.62
   1  -8   3   24.87    0.83
  -1   8  -3   23.82    0.61
  -1   8  -3   24.16    0.77
   2  -8   3    6.68    0.46
   2   8   3    6.48    0.39
  -2   8  -3    5.62    0.37
   3  -8   3    0.79    0.25
  -3   8  -3    0.86    0.21
   3   8   3    0.72    0.20
  -4  -8  -3    0.92    0.30
   4  -8   3    1.03    0.29
   4   8   3    0.94    0.30
  -4   8  -3    0.76    0.22
   4   8   3    0.62    0.25
   4   8   3    0.87    0.25
  -5  -8  -3    2.90    0.53
   5  -8   3    3.68    0.53
  -5   8  -3    2.60    0.38
   5   8   3    2.77    0.48
   5   8   3    2.50    0.45
   5  -9  -3    0.86    0.31
  -5  -9   3    2.09    0.45
  -5   9   3    2.28    0.37
   5   9  -3    1.89    0.43
   4  -9  -3    5.31    0.55
  -4  -9   3    5.89    0.62
   4   9  -3    6.20    0.62
  -4   9   3    5.35    0.51
  -4   9   3    5.42    0.49
  -3  -9   3   16.56    0.81
   3  -9  -3   18.01    0.79
  -3   9   3   18.08    0.73
  -3   9   3   18.95    0.74
   3   9  -3   16.84    0.78
   2  -9  -3    4.18    0.27
  -2  -9   3    3.83    0.40
  -2  -9   3    3.45    0.32
   2   9  -3    3.72    0.31
  -2   9   3    3.92    0.31
  -2   9   3    3.50    0.35
   2   9  -3    3.29    0.36
  -1  -9   3   17.28    0.64
  -1  -9   3   17.34    0.67
   1   9  -3   16.67    0.59
   1   9  -3   17.92    0.64
  -1   9   3   17.80    0.61
  -1   9   3   17.87    0.64
   0  -9   3    0.35    0.14
   0  -9   3    0.08    0.09
   0   9   3    0.27    0.12
   0   9  -3    0.12    0.11
   0   9  -3    0.29    0.11
   1  -9   3    6.74    0.42
   1  -9   3    6.62    0.37
  -1   9  -3    5.93    0.28
   1   9   3    5.76    0.31
  -1   9  -3    6.73    0.38
   2  -9   3    1.04    0.25
   2   9   3    0.81    0.13
  -2   9  -3    0.77    0.18
   2   9   3    0.69    0.18
   3  -9   3    0.46    0.21
   3   9   3    0.72    0.21
  -3   9  -3    0.76    0.22
   4  -9   3    1.90    0.38
  -4  -9  -3    1.62    0.35
   4   9   3    1.85    0.36
  -4   9  -3    0.94    0.24
   4   9   3    0.79    0.25
   4   9   3    1.46    0.33
  -5  -9  -3    0.11    0.26
   5  -9   3    0.05    0.27
   5   9   3    0.01    0.27
   5   9   3   -0.24    0.25
   5   9   3    0.01    0.24
  -5   9  -3    0.07    0.21
  -5 -10   3    2.38    0.47
   5 -10  -3    2.68    0.46
   5  10  -3    3.14    0.51
  -5  10   3    3.26    0.44
  -4 -10   3   -0.03    0.18
   4 -10  -3    0.46    0.24
   4  10  -3    0.45    0.28
  -4  10   3    0.52    0.23
   3 -10  -3    3.47    0.42
  -3 -10   3    3.43    0.44
   3  10  -3    3.11    0.41
  -3  10   3    3.84    0.39
  -3  10   3    3.69    0.39
  -2 -10   3   27.80    0.89
   2 -10  -3   27.69    0.80
  -2 -10   3   28.14    0.99
   2  10  -3   29.35    0.96
  -2  10   3   28.21    0.86
   2  10  -3   27.81    0.82
  -2  10   3   26.78    0.90
  -1 -10   3   41.42    1.21
  -1 -10   3   41.12    1.16
  -1  10   3   44.08    1.15
   1  10  -3   40.31    1.08
   1  10  -3   42.74    1.14
  -1  10   3   39.66    1.08
   0 -10   3    0.05    0.10
   0 -10   3   -0.02    0.11
   0  10  -3    0.08    0.11
   0  10  -3    0.29    0.13
   0  10   3    0.24    0.12
   1 -10   3    3.69    0.38
   1 -10   3    3.29    0.26
   1  10   3    2.85    0.31
   1  10   3    2.91    0.27
  -1  10  -3    2.53    0.29
  -1  10  -3    2.77    0.23
   2 -10   3    3.81    0.41
  -2  10  -3    3.21    0.34
   2  10   3    3.48    0.24
   2  10   3    3.94    0.38
   3 -10   3    0.60    0.25
   3  10   3    0.72    0.22
  -3  10  -3    0.45    0.18
  -4 -10  -3    4.37    0.55
   4 -10   3    3.22    0.46
   4  10   3    2.96    0.41
  -4  10  -3    4.08    0.44
  -5 -10  -3    1.47    0.42
   5 -10   3    0.96    0.38
  -5  10  -3    1.17    0.31
   5  10   3    1.62    0.39
   5  10   3    0.83    0.32
   5  10   3    0.68    0.33
   5 -11  -3    0.70    0.30
  -5 -11   3    0.35    0.26
  -5  11   3    0.54    0.27
   5  11  -3    0.16    0.30
  -4 -11   3    8.69    0.65
   4 -11  -3    7.25    0.66
   4  11  -3    7.71    0.69
  -4  11   3    7.08    0.52
  -3 -11   3   -0.04    0.15
  -3  11   3    0.08    0.14
   3  11  -3    0.03    0.19
  -2 -11   3   16.46    0.73
   2 -11  -3   16.40    0.60
  -2 -11   3   17.07    0.67
   2  11  -3   17.08    0.60
  -2  11   3   16.56    0.69
   2  11  -3   15.36    0.70
  -2  11   3   15.95    0.60
  -1 -11   3   20.08    0.74
  -1 -11   3   19.78    0.74
   1  11  -3   19.86    0.71
   1  11  -3   18.83    0.67
  -1  11   3   18.92    0.63
  -1  11   3   19.97    0.72
   0 -11   3    2.11    0.26
   0 -11   3    2.56    0.32
   0  11   3    2.18    0.26
   0  11   3    2.51    0.26
   0  11  -3    2.25    0.25
   0  11  -3    2.41    0.27
   1 -11   3    0.19    0.11
   1 -11   3    0.15    0.15
   1  11   3    0.09    0.11
   1  11   3    0.13    0.14
  -1  11  -3    0.05    0.12
  -1  11  -3    0.08    0.10
   2 -11   3   12.26    0.65
   2  11   3   12.16    0.59
  -2  11  -3   11.64    0.58
   3 -11   3   23.67    1.00
  -3  11  -3   24.58    0.91
   3  11   3   23.48    0.91
   4 -11   3   11.96    0.75
  -4 -11  -3   11.98    0.79
   4  11   3   11.94    0.68
  -4  11  -3   11.79    0.65
  -5 -11  -3    4.05    0.59
   5 -11   3    2.05    0.45
   5  11   3    2.60    0.46
   5  11   3    2.66    0.49
   5  11   3    3.31    0.49
  -5  11  -3    3.15    0.43
  -5 -12   3    2.46    0.49
   5 -12  -3    1.08    0.35
   5  12  -3    1.33    0.39
  -5  12   3    1.59    0.35
  -4 -12   3    5.11    0.59
  -4  12   3    4.50    0.49
   4  12  -3    4.63    0.56
  -3 -12   3    0.08    0.17
   3  12  -3    0.20    0.19
  -3  12   3    0.16    0.18
  -2 -12   3    1.05    0.25
   2 -12  -3    1.04    0.21
  -2 -12   3    1.04    0.23
  -2  12   3    1.13    0.24
   2  12  -3    1.03    0.27
   2  12  -3    0.89    0.19
  -1 -12   3    4.91    0.37
  -1 -12   3    4.60    0.42
  -1  12   3    5.09    0.37
   1  12  -3    4.96    0.34
   1  12  -3    3.77    0.38
   0 -12   3   32.30    0.99
   0 -12   3   32.00    1.06
   0  12   3   32.88    0.96
   0  12   3   33.03    0.94
   0  12  -3   35.27    0.96
   0  12  -3   34.00    0.99
   1 -12   3    0.17    0.17
   1 -12   3    0.40    0.14
  -1  12  -3    0.32    0.14
  -1  12  -3    0.07    0.13
   1  12   3    0.30    0.17
   1  12   3    0.20    0.13
   2 -12   3    0.38    0.20
   2  12   3    0.14    0.16
  -2  12  -3    0.28    0.16
   3 -12   3    7.25    0.65
   3  12   3    8.67    0.56
  -3  12  -3    7.80    0.52
   4 -12   3    0.56    0.28
  -4  12  -3    0.46    0.23
   4  12   3    0.18    0.22
  -4 -13   3    0.01    0.19
  -4  13   3    0.19    0.22
   4  13  -3    0.19    0.26
  -3 -13   3    3.31    0.44
  -3  13   3    3.44    0.41
   3  13  -3    3.29    0.45
   2 -13  -3    3.11    0.34
  -2 -13   3    4.03    0.41
  -2 -13   3    3.47    0.40
  -2  13   3    3.98    0.41
   2  13  -3    4.59    0.47
   2  13  -3    3.74    0.33
  -1 -13   3   10.53    0.54
  -1 -13   3   11.88    0.59
   1  13  -3   11.74    0.57
  -1  13   3   11.46    0.55
   1  13  -3   11.64    0.52
   0 -13   3    8.50    0.45
   0 -13   3    8.98    0.53
   0  13  -3    8.35    0.46
   0  13  -3    9.49    0.48
   0  13   3    9.07    0.46
   1 -13   3    5.58    0.52
  -1  13  -3    5.48    0.35
   1  13   3    5.68    0.35
  -1  13  -3    5.67    0.41
   1  13   3    4.14    0.42
   2 -13   3    0.28    0.20
   2  13   3    0.08    0.17
  -2  13  -3    0.21    0.16
   3 -13   3    0.37    0.25
   3  13   3   -0.01    0.19
  -3  13  -3    0.23    0.19
   4 -13   3    6.33    0.66
   4  13   3    5.61    0.58
  -4  13  -3    5.46    0.56
  -4 -14   3    0.25    0.24
  -4  14   3   -0.01    0.19
   4  14  -3   -0.02    0.24
  -3 -14   3    4.58    0.52
  -3  14   3    4.30    0.47
   3  14  -3    4.08    0.50
  -2 -14   3   34.92    1.15
   2 -14  -3   34.53    1.07
  -2  14   3   33.70    1.13
   2  14  -3   33.33    1.15
   2  14  -3   34.74    1.00
  -1 -14   3   18.33    0.73
  -1 -14   3   19.19    0.80
   1  14  -3   18.66    0.77
   1  14  -3   18.33    0.69
  -1  14   3   19.84    0.77
   0 -14   3    1.70    0.30
   0  14   3    1.29    0.24
   0  14  -3    0.85    0.21
   0  14  -3    1.21    0.24
   1 -14   3    6.67    0.50
  -1  14  -3    6.74    0.44
   1  14   3    6.08    0.46
  -1  14  -3    5.82    0.38
   1  14   3    6.51    0.38
   2 -14   3   -0.07    0.19
  -2  14  -3    0.26    0.17
   2  14   3    0.06    0.17
   3 -14   3    1.11    0.33
   3  14   3    1.26    0.32
  -3  14  -3    1.17    0.30
   4 -14   3    0.79    0.34
  -4  14  -3    0.64    0.27
   4  14   3    0.08    0.24
  -4 -15   3   -0.18    0.23
   4  15  -3   -0.02    0.28
  -4  15   3    0.02    0.19
  -3 -15   3    0.05    0.20
  -3  15   3    0.23    0.18
   3  15  -3    0.12    0.24
   2 -15  -3    1.69    0.30
  -2 -15   3    2.02    0.34
  -2 -15   3    1.60    0.29
   2  15  -3    2.51    0.30
   2  15  -3    2.06    0.34
  -2  15   3    2.16    0.34
  -1 -15   3    0.25    0.16
   1  15  -3    0.40    0.20
   1  15  -3    0.34    0.16
  -1  15   3    0.19    0.16
   0 -15   3    0.52    0.21
   0  15  -3    0.56    0.19
   0  15   3    0.36    0.17
   0  15  -3    0.47    0.21
   1 -15   3    3.02    0.41
   1  15   3    3.51    0.41
  -1  15  -3    2.82    0.36
   1  15   3    3.56    0.33
   2 -15   3    0.06    0.18
  -2  15  -3    0.00    0.15
   2  15   3    0.13    0.20
   3 -15   3    0.89    0.32
  -3  15  -3    1.07    0.29
   3  15   3    0.97    0.29
   4 -15   3    0.47    0.32
  -4  15  -3    0.54    0.28
   4  15   3    0.96    0.35
  -4 -16   3    0.08    0.25
  -4  16   3   -0.28    0.20
   4  16  -3    0.35    0.30
  -3  16   3    6.97    0.61
   3  16  -3    5.93    0.61
  -2 -16   3    5.09    0.52
   2  16  -3    4.54    0.49
  -2  16   3    4.55    0.47
  -1 -16   3    4.86    0.51
  -1  16   3    4.49    0.46
   1  16  -3    4.17    0.46
   1  16  -3    5.50    0.40
   0 -16   3    5.28    0.54
   0  16  -3    5.46    0.47
   0  16  -3    5.52    0.48
   0  16   3    5.53    0.47
   1 -16   3    0.63    0.24
   1  16   3    0.42    0.21
   1  16   3    0.58    0.18
  -1  16  -3    0.54    0.20
   2 -16   3   18.09    0.90
   2  16   3   19.56    0.89
  -2  16  -3   18.78    0.84
   3 -16   3    0.81    0.30
   3  16   3    0.84    0.29
  -3  16  -3    0.23    0.23
   3  17  -3    1.71    0.40
  -3  17   3    1.40    0.32
  -2 -17   3    1.23    0.30
   2  17  -3    1.29    0.32
  -2  17   3    0.98    0.27
  -1 -17   3   -0.02    0.19
   1  17  -3    0.07    0.19
   1  17  -3   -0.01    0.17
  -1  17   3    0.09    0.17
   0 -17   3    2.38    0.40
   0  17  -3    2.39    0.34
   0  17   3    2.19    0.33
   0  17  -3    2.63    0.35
   1 -17   3    0.03    0.19
   1  17   3   -0.01    0.20
  -1  17  -3    0.03    0.16
   2 -17   3    8.85    0.65
   2  17   3    9.22    0.64
  -2  17  -3   10.17    0.62
   3 -17   3    0.77    0.33
   3  17   3    0.39    0.26
  -3  17  -3    0.51    0.25
   3  18  -3    0.63    0.31
  -3  18   3    0.13    0.22
  -2 -18   3    1.78    0.37
   2  18  -3    1.38    0.34
  -2  18   3    1.37    0.32
  -1 -18   3    5.25    0.57
   1  18  -3    5.04    0.46
  -1  18   3    6.21    0.56
   1  18  -3    5.37    0.54
   0 -18   3    8.37    0.61
   0  18  -3    8.05    0.53
   0  18  -3    8.36    0.56
   0  18   3    7.66    0.51
   1 -18   3    4.64    0.55
  -1  18  -3    5.25    0.51
   1  18   3    4.46    0.52
   2 -18   3    0.42    0.29
   2  18   3    0.78    0.31
  -2  18  -3    0.17    0.23
   3 -18   3   -0.05    0.27
   3  18   3    0.32    0.27
  -3  18  -3    0.12    0.23
  -3  19   3    0.03    0.23
   3  19  -3   -0.06    0.29
  -2 -19   3    5.94    0.61
  -2  19   3    6.65    0.62
   2  19  -3    5.78    0.61
  -1 -19   3    2.49    0.42
   1  19  -3    2.74    0.37
   1  19  -3    2.49    0.40
  -1  19   3    2.49    0.38
   0 -19   3   -0.09    0.20
   0  19  -3   -0.13    0.22
   0  19  -3   -0.06    0.18
   0  19   3    0.06    0.18
   1 -19   3    7.26    0.69
   1  19   3    8.29    0.71
  -1  19  -3    7.66    0.56
   2 -19   3    1.42    0.38
   2  19   3    1.31    0.36
  -2  19  -3    0.95    0.30
  -2 -20   3    7.87    0.72
   2  20  -3    6.72    0.66
  -2  20   3    7.40    0.67
  -1 -20   3   14.64    0.86
   1  20  -3   17.00    0.86
   1  20  -3   15.65    0.74
  -1  20   3   15.92    0.79
   0 -20   3    0.93    0.31
   0  20   3    1.46    0.31
   0  20   3    1.62    0.38
   0  20  -3    2.03    0.35
   1 -20   3    2.97    0.47
  -1  20  -3    3.79    0.48
   1  20   3    3.19    0.49
   2 -20   3    0.67    0.34
   2  20   3    1.41    0.39
  -2  20  -3    1.24    0.35
  -1 -21   3    1.37    0.36
  -1  21   3    0.83    0.31
   1  21  -3    0.68    0.33
   0 -21   3    0.35    0.25
   0  21   3    0.31    0.27
   0  21   3    0.22    0.24
   0  21  -3    0.26    0.22
   1 -21   3    3.50    0.53
   1  21   3    2.11    0.44
  -1  21  -3    2.42    0.40
  -5   0   4    0.22    0.22
   5   0  -4    0.35    0.27
   4   0  -4    5.84    0.59
  -4   0   4    6.05    0.60
   3   0  -4   55.33    1.59
  -3   0   4   57.19    1.68
   2   0  -4   20.28    0.74
  -2   0   4   20.02    0.80
   1   0  -4   27.49    0.79
  -1   0   4   27.69    0.93
  -1   0   4   27.85    0.66
   0   0   4  139.87    3.17
   0   0  -4  138.54    2.73
   0   0   4  138.71    2.83
   0   0  -4  139.56    2.84
  -1   0  -4   81.11    1.78
   1   0   4   76.73    1.85
   2   0   4    0.44    0.18
  -2   0  -4    0.41    0.13
  -3   0  -4   36.67    1.00
   3   0   4   36.12    1.22
   4   0   4    9.83    0.66
   5   0   4   21.88    1.06
  -5  -1   4    2.72    0.47
   5  -1  -4    2.32    0.45
   5   1  -4    2.50    0.46
  -5   1   4    2.25    0.43
   4  -1  -4    3.59    0.47
  -4  -1   4    4.91    0.55
   4   1  -4    4.39    0.51
  -4   1   4    4.34    0.40
  -4   1   4    4.04    0.49
  -3  -1   4   22.85    0.91
   3  -1  -4   19.63    0.81
   3   1  -4   19.25    0.82
  -3   1   4   18.89    0.84
   2  -1  -4   18.14    0.69
  -2  -1   4   18.97    0.78
   2   1  -4   18.60    0.71
  -2   1   4   18.51    0.76
  -1  -1   4   19.37    0.75
  -1  -1   4   18.86    0.51
   1  -1  -4   18.82    0.62
   1   1  -4   19.81    0.62
  -1   1   4   19.74    0.74
  -1   1   4   19.23    0.49
   0  -1   4    2.48    0.24
   0  -1   4    2.38    0.29
   0   1  -4    2.30    0.17
   0   1   4    2.84    0.31
   0   1  -4    2.33    0.25
   0   1   4    2.08    0.23
  -1  -1  -4   75.28    1.74
   1  -1   4   79.88    1.86
  -1   1  -4   79.67    1.76
   1   1   4   79.27    1.84
  -2  -1  -4   -0.01    0.10
   2  -1   4    0.08    0.14
   2   1   4   -0.06    0.14
  -2   1  -4    0.19    0.12
  -3  -1  -4    0.48    0.15
   3  -1   4    0.21    0.21
   3   1   4    0.18    0.18
  -3   1  -4    0.43    0.16
   4  -1   4    2.94    0.42
   4   1   4    2.66    0.42
   5  -1   4   -0.10    0.23
   5   1   4    0.16    0.26
  -5  -2   4    1.29    0.35
   5  -2  -4    1.09    0.35
  -5   2   4    1.55    0.30
   5   2  -4    1.17    0.37
  -5   2   4    2.11    0.42
   4  -2  -4   28.99    1.13
  -4  -2   4   29.01    1.20
  -4   2   4   29.20    0.96
  -4   2   4   30.38    1.19
   4   2  -4   31.37    1.17
   3  -2  -4   29.08    1.01
  -3  -2   4   28.45    1.07
  -3   2   4   27.27    1.04
   3   2  -4   27.03    1.00
  -2  -2   4   21.73    0.86
   2  -2  -4   21.68    0.78
   2   2  -4   22.74    0.79
  -2   2   4   23.58    0.86
  -1  -2   4   44.33    1.33
   1  -2  -4   47.18    1.17
  -1  -2   4   46.45    1.04
  -1   2   4   46.47    1.32
   1   2  -4   46.74    1.15
   0  -2   4    0.98    0.17
   0  -2   4    1.15    0.21
   0   2  -4    0.96    0.17
   0   2  -4    0.78    0.11
   0   2   4    0.78    0.15
   0   2   4    1.21    0.21
   1  -2   4   -0.16    0.12
   1   2   4    0.08    0.11
  -1   2  -4    0.13    0.10
  -2  -2  -4   77.82    1.74
   2  -2   4   79.47    1.95
   2   2   4   80.59    1.98
  -2   2  -4   76.10    1.77
   2   2   4   78.18    1.64
   3  -2   4   62.85    1.79
  -3  -2  -4   65.21    1.49
  -3   2  -4   61.91    1.54
   3   2   4   65.15    1.78
   4  -2   4    0.14    0.19
   4   2   4    0.22    0.22
   5  -2   4    0.48    0.28
   5   2   4    0.55    0.30
   5  -3  -4   10.12    0.73
  -5  -3   4   11.54    0.78
  -5   3   4   10.90    0.60
   5   3  -4   10.53    0.74
  -5   3   4   11.15    0.76
   4  -3  -4   14.05    0.78
  -4  -3   4   14.48    0.81
  -4   3   4   13.61    0.76
   4   3  -4   13.82    0.77
  -4   3   4   14.24    0.64
   3  -3  -4    1.60    0.30
  -3  -3   4    1.78    0.32
  -3   3   4    1.57    0.29
   3   3  -4    2.17    0.32
   2  -3  -4   16.86    0.67
  -2  -3   4   16.49    0.73
   2   3  -4   15.41    0.64
  -2   3   4   16.06    0.69
  -1  -3   4    7.65    0.45
   1  -3  -4    7.69    0.38
  -1  -3   4    7.21    0.31
  -1   3   4    6.45    0.40
   1   3  -4    7.09    0.36
   1   3  -4    7.58    0.39
  -1   3   4    6.74    0.27
   0  -3   4   10.07    0.50
   0  -3   4    8.98    0.41
   0   3   4    8.75    0.47
   0   3   4    8.56    0.39
   0   3  -4    8.86    0.31
   0   3  -4    8.99    0.42
   1  -3   4    0.33    0.15
   1   3   4    0.35    0.15
  -1   3  -4    0.18    0.11
   1   3   4   -0.05    0.11
   2  -3   4   11.69    0.61
  -2   3  -4   10.92    0.50
   2   3   4   11.85    0.43
   2   3   4   11.74    0.59
   3  -3   4    5.88    0.55
  -3  -3  -4    6.57    0.36
  -3   3  -4    6.15    0.40
   3   3   4    6.29    0.57
   4  -3   4    0.35    0.22
  -4   3  -4    0.58    0.20
   4   3   4    0.23    0.22
   5  -3   4    5.27    0.63
   5   3   4    5.39    0.63
   5  -4  -4   19.38    0.99
  -5  -4   4   18.57    1.02
  -5   4   4   18.74    0.79
  -5   4   4   18.86    0.98
   5   4  -4   18.85    1.00
   4  -4  -4    2.68    0.41
  -4  -4   4    2.74    0.43
  -4   4   4    3.28    0.38
  -4   4   4    2.78    0.42
   4   4  -4    3.59    0.47
  -3  -4   4    0.54    0.22
   3  -4  -4    0.20    0.18
  -3   4   4    0.70    0.21
   3   4  -4    0.61    0.23
  -2  -4   4   18.62    0.78
   2  -4  -4   18.48    0.71
  -2   4   4   17.58    0.73
   2   4  -4   17.77    0.69
  -1  -4   4   36.34    0.92
   1  -4  -4   37.44    1.02
  -1  -4   4   36.90    1.16
  -1   4   4   37.47    1.12
   1   4  -4   37.92    0.99
   1   4  -4   36.33    1.01
  -1   4   4   36.52    0.85
   0  -4   4  131.82    3.04
   0  -4   4  128.81    2.76
   0   4  -4  134.79    2.59
   0   4   4  131.44    2.62
   0   4  -4  131.79    2.74
   0   4   4  133.13    2.73
   0   4   4  133.25    3.04
   1  -4   4   19.34    0.72
   1   4   4   19.68    0.69
  -1   4  -4   19.72    0.67
   1   4   4   19.41    0.71
   2  -4   4   58.98    1.62
   2   4   4   58.89    1.56
  -2   4  -4   60.78    1.49
   2   4   4   61.82    1.39
   2   4   4   60.44    1.64
   3  -4   4   23.64    0.95
  -3   4  -4   22.83    0.80
   3   4   4   22.44    0.94
   4  -4   4    0.55    0.24
  -4   4  -4    0.47    0.19
   4   4   4    0.28    0.22
   5  -4   4    1.40    0.36
   5   4   4    1.00    0.35
   5  -5  -4    0.28    0.27
  -5  -5   4    0.01    0.23
  -5   5   4    0.40    0.26
   5   5  -4    0.05    0.27
  -5   5   4    0.23    0.20
   4  -5  -4    6.68    0.61
  -4  -5   4    7.76    0.60
  -4   5   4    7.64    0.57
  -4   5   4    7.96    0.49
   4   5  -4    7.67    0.67
   3  -5  -4    0.24    0.19
  -3  -5   4    0.07    0.15
   3   5  -4    0.58    0.21
  -3   5   4    0.32    0.18
  -3   5   4    0.39    0.16
  -2  -5   4   39.04    0.96
   2  -5  -4   37.91    1.16
  -2  -5   4   40.53    1.29
   2   5  -4   40.58    1.15
  -2   5   4   40.83    1.23
   1  -5  -4   12.19    0.51
  -1  -5   4   11.09    0.43
  -1  -5   4   11.44    0.56
  -1   5   4   11.75    0.54
   1   5  -4   10.86    0.48
   1   5  -4   10.43    0.45
  -1   5   4   10.63    0.37
  -1   5   4   11.48    0.39
   0  -5   4   16.36    0.60
   0  -5   4   17.22    0.69
   0   5   4   16.04    0.56
   0   5  -4   17.08    0.48
   0   5   4   16.56    0.58
   0   5   4   17.59    0.68
   0   5  -4   17.23    0.63
   1  -5   4   12.48    0.57
   1   5   4   12.06    0.55
   1   5   4   11.62    0.53
  -1   5  -4   13.02    0.53
   2  -5   4   11.23    0.60
   2   5   4   12.52    0.48
   2   5   4   12.12    0.62
  -2   5  -4   10.99    0.52
   2   5   4   11.80    0.59
   3  -5   4    3.48    0.45
  -3   5  -4    3.03    0.34
   3   5   4    3.32    0.31
   3   5   4    3.17    0.42
   3   5   4    3.74    0.43
   4  -5   4   11.21    0.72
   4   5   4   11.12    0.71
  -4   5  -4   11.31    0.58
   5  -5   4    0.13    0.28
   5   5   4    0.06    0.25
   5  -6  -4    4.42    0.56
  -5  -6   4    5.61    0.65
  -5   6   4    6.31    0.55
   5   6  -4    5.57    0.64
  -5   6   4    5.82    0.63
   4  -6  -4   12.06    0.72
  -4  -6   4   13.56    0.80
  -4   6   4   13.66    0.74
  -4   6   4   12.56    0.64
   4   6  -4   13.12    0.76
  -3  -6   4    0.29    0.18
   3  -6  -4    0.39    0.23
   3   6  -4    0.60    0.22
  -3   6   4    0.26    0.18
  -3   6   4    0.34    0.16
  -2  -6   4    1.91    0.30
   2  -6  -4    1.64    0.27
  -2  -6   4    1.86    0.21
  -2   6   4    2.03    0.29
   2   6  -4    1.89    0.28
  -1  -6   4    0.52    0.17
  -1  -6   4    0.51    0.14
   1   6  -4    0.47    0.16
   1   6  -4    0.49    0.14
  -1   6   4    0.47    0.15
   0  -6   4   44.17    1.19
   0  -6   4   45.16    1.32
   0   6   4   44.68    1.30
   0   6  -4   48.23    1.21
   0   6  -4   46.76    1.04
   1  -6   4   36.28    1.12
  -1   6  -4   38.68    1.07
   2  -6   4    3.31    0.39
   2   6   4    3.22    0.37
  -2   6  -4    3.51    0.34
   2   6   4    3.41    0.31
   2   6   4    3.48    0.40
   3  -6   4    1.36    0.30
  -3   6  -4    1.49    0.25
   3   6   4    2.05    0.34
   3   6   4    1.35    0.24
   3   6   4    1.48    0.31
   4  -6   4    0.57    0.28
   4   6   4    0.90    0.29
   4   6   4    0.60    0.28
  -4   6  -4    0.83    0.23
   5  -6   4   13.69    0.87
   5   6   4   14.35    0.90
  -5  -7   4    2.38    0.47
   5  -7  -4    2.42    0.45
   5   7  -4    3.20    0.51
  -5   7   4    2.71    0.47
  -5   7   4    2.40    0.37
  -4  -7   4    1.05    0.28
   4  -7  -4    0.88    0.29
   4   7  -4    1.75    0.36
  -4   7   4    1.75    0.34
  -4   7   4    1.20    0.27
   3  -7  -4    3.48    0.43
  -3  -7   4    4.87    0.52
   3   7  -4    4.73    0.49
  -3   7   4    4.16    0.45
  -3   7   4    4.06    0.41
  -2  -7   4   55.19    1.62
   2  -7  -4   53.86    1.51
  -2   7   4   56.05    1.54
   2   7  -4   55.21    1.38
   2   7  -4   55.83    1.48
  -1  -7   4    6.91    0.37
  -1  -7   4    6.69    0.45
  -1   7   4    7.01    0.41
   1   7  -4    6.69    0.39
   1   7  -4    6.36    0.37
   0  -7   4   16.93    0.69
   0  -7   4   16.33    0.64
   0   7  -4   16.71    0.51
   0   7  -4   17.99    0.65
   0   7   4   16.32    0.67
   1  -7   4   28.54    0.96
  -1   7  -4   29.45    0.91
   2  -7   4    8.45    0.53
   2   7   4    8.20    0.43
  -2   7  -4    8.04    0.46
   2   7   4    9.07    0.52
   2   7   4    7.94    0.52
   3  -7   4    2.02    0.36
  -3   7  -4    1.98    0.30
   3   7   4    2.34    0.30
   3   7   4    2.26    0.38
   3   7   4    2.14    0.34
   4  -7   4    0.32    0.25
  -4   7  -4    0.31    0.22
   4   7   4    0.64    0.25
   4   7   4    0.55    0.26
   5  -7   4    0.00    0.27
   5   7   4    0.10    0.26
   5  -8  -4    2.61    0.46
  -5  -8   4    3.42    0.55
  -5   8   4    3.65    0.51
  -5   8   4    3.34    0.44
   5   8  -4    2.62    0.49
  -4  -8   4    2.52    0.43
   4  -8  -4    2.28    0.39
  -4   8   4    3.72    0.46
  -4   8   4    2.79    0.37
   4   8  -4    3.12    0.47
   3  -8  -4    4.39    0.46
  -3  -8   4    4.58    0.51
  -3   8   4    4.19    0.42
   3   8  -4    4.77    0.49
  -3   8   4    5.15    0.49
  -2  -8   4    5.07    0.34
   2  -8  -4    4.69    0.45
  -2  -8   4    5.05    0.49
   2   8  -4    5.22    0.45
  -2   8   4    4.97    0.37
   2   8  -4    4.85    0.34
  -2   8   4    4.45    0.41
  -1  -8   4    0.14    0.12
  -1  -8   4    0.12    0.13
  -1   8   4    0.21    0.12
   1   8  -4   -0.04    0.10
   1   8  -4    0.18    0.13
   0  -8   4    3.06    0.35
   0  -8   4    2.92    0.32
   0   8  -4    2.15    0.27
   0   8   4    2.04    0.28
   0   8  -4    2.24    0.22
   1  -8   4    0.25    0.16
   1  -8   4    0.46    0.16
  -1   8  -4    0.60    0.18
   2  -8   4   36.05    1.18
   2   8   4   32.09    0.98
  -2   8  -4   31.32    1.03
   3  -8   4   24.47    1.03
  -3   8  -4   24.28    0.89
   3   8   4   24.45    0.97
   3   8   4   23.24    0.85
   3   8   4   23.55    1.01
  -4   8  -4   12.91    0.66
   4   8   4   13.82    0.76
   4   8   4   11.72    0.75
   5  -8   4   -0.02    0.26
   5   8   4    0.21    0.27
  -5  -9   4    0.52    0.29
   5  -9  -4    0.73    0.33
   5   9  -4    0.76    0.35
  -5   9   4    0.82    0.29
  -4  -9   4    0.45    0.26
   4  -9  -4    0.34    0.23
   4   9  -4    0.39    0.29
  -4   9   4    0.40    0.22
  -4   9   4    0.29    0.22
   3  -9  -4    1.58    0.32
  -3  -9   4    0.85    0.27
  -3   9   4    1.65    0.28
  -3   9   4    1.12    0.26
   3   9  -4    0.87    0.27
  -2  -9   4    5.26    0.50
  -2  -9   4    4.60    0.38
  -2   9   4    4.80    0.43
  -2   9   4    4.66    0.37
   2   9  -4    4.88    0.35
   2   9  -4    4.08    0.41
  -1  -9   4   66.34    1.66
  -1  -9   4   67.73    1.85
  -1   9   4   71.82    1.68
   1   9  -4   66.99    1.64
   1   9  -4   68.75    1.65
  -1   9   4   68.32    1.75
   0  -9   4    6.12    0.41
   0  -9   4    5.96    0.41
   0   9  -4    6.23    0.39
   0   9   4    6.86    0.42
   0   9  -4    5.75    0.32
   1  -9   4   65.36    1.72
   1  -9   4   65.89    1.74
  -1   9  -4   63.07    1.61
   2  -9   4    1.56    0.30
  -2   9  -4    2.16    0.30
   2   9   4    2.18    0.29
   3  -9   4    3.29    0.45
   3   9   4    3.48    0.46
   3   9   4    3.27    0.38
   3   9   4    3.06    0.42
  -3   9  -4    3.53    0.40
   4  -9   4    4.50    0.58
   4   9   4    4.86    0.55
  -4   9  -4    4.72    0.48
   4   9   4    2.98    0.47
   5   9   4    5.83    0.67
  -5 -10   4    3.30    0.56
   5 -10  -4    4.03    0.56
   5  10  -4    4.47    0.62
  -5  10   4    3.50    0.48
   4 -10  -4    0.39    0.24
  -4 -10   4   -0.17    0.18
  -4  10   4    0.02    0.18
   4  10  -4   -0.23    0.21
  -3 -10   4    0.99    0.27
   3 -10  -4    1.11    0.29
   3  10  -4    0.61    0.26
  -3  10   4    0.72    0.22
  -3  10   4    0.86    0.25
  -2 -10   4    5.95    0.39
  -2 -10   4    5.76    0.47
  -2  10   4    4.71    0.44
   2  10  -4    5.91    0.39
   2  10  -4    5.98    0.45
  -2  10   4    5.39    0.39
  -1 -10   4   24.23    0.82
  -1 -10   4   23.77    0.90
  -1  10   4   22.19    0.80
   1  10  -4   24.04    0.80
   1  10  -4   23.48    0.80
  -1  10   4   22.79    0.81
   0 -10   4    2.76    0.34
   0 -10   4    3.08    0.35
   0  10   4    3.39    0.34
   0  10   4    3.37    0.34
   0  10  -4    2.63    0.31
   0  10  -4    2.84    0.27
   1 -10   4    2.37    0.34
   1 -10   4    2.71    0.33
  -1  10  -4    2.50    0.31
   2 -10   4   21.51    0.90
  -2  10  -4   20.12    0.80
   2  10   4   20.02    0.78
   3 -10   4    2.62    0.43
   3  10   4    2.63    0.36
  -3  10  -4    2.59    0.37
   4 -10   4    0.18    0.27
   4  10   4    0.03    0.22
   4  10   4    0.21    0.20
  -4  10  -4    0.20    0.22
   4 -11  -4    1.34    0.34
  -4 -11   4    2.33    0.43
  -4  11   4    1.42    0.32
   4  11  -4    2.09    0.41
  -3 -11   4   17.42    0.87
   3  11  -4   17.46    0.85
  -3  11   4   16.79    0.77
  -2 -11   4    8.38    0.49
  -2 -11   4    8.40    0.56
  -2  11   4    8.47    0.47
  -2  11   4    7.54    0.49
   2  11  -4    7.04    0.50
   2  11  -4    8.12    0.45
  -1 -11   4    2.99    0.37
  -1 -11   4    3.28    0.36
   1  11  -4    3.55    0.35
   1  11  -4    3.11    0.33
  -1  11   4    2.84    0.34
  -1  11   4    3.26    0.34
   0 -11   4   11.92    0.60
   0 -11   4   13.44    0.63
   0  11   4   13.49    0.58
   0  11  -4   14.44    0.54
   0  11  -4   13.44    0.60
   0  11   4   13.36    0.60
   1 -11   4    3.70    0.38
   1 -11   4    1.96    0.32
   1  11   4    2.62    0.29
  -1  11  -4    2.45    0.31
   2 -11   4    3.48    0.43
  -2  11  -4    2.86    0.35
   2  11   4    2.69    0.34
   3 -11   4    2.45    0.41
   3  11   4    2.89    0.39
  -3  11  -4    2.83    0.39
   4 -11   4    0.29    0.27
   4  11   4    1.31    0.31
   4  11   4    0.67    0.30
   4  11   4    1.17    0.33
  -4  11  -4    1.05    0.29
  -4 -12   4    4.95    0.62
  -4  12   4    3.78    0.47
   4  12  -4    6.52    0.68
  -3 -12   4    0.86    0.27
   3  12  -4    0.41    0.24
  -3  12   4    0.80    0.24
  -2 -12   4    7.56    0.48
  -2 -12   4    6.49    0.51
   2  12  -4    6.54    0.50
  -2  12   4    7.19    0.49
   2  12  -4    7.27    0.43
  -1 -12   4    3.48    0.39
  -1 -12   4    3.10    0.39
  -1  12   4    3.13    0.36
   1  12  -4    3.24    0.36
   1  12  -4    3.36    0.35
   0 -12   4   10.28    0.58
   0 -12   4   10.41    0.55
   0  12   4   10.67    0.53
   0  12  -4   10.95    0.49
   0  12   4    9.48    0.50
   0  12  -4   10.04    0.53
   1 -12   4    7.61    0.46
   1 -12   4    5.42    0.52
   1  12   4    7.04    0.48
   1  12   4    7.87    0.42
  -1  12  -4    6.66    0.45
   2 -12   4    0.98    0.23
   2 -12   4    1.32    0.31
  -2  12  -4    1.50    0.29
   2  12   4    1.06    0.26
   3 -12   4    0.37    0.26
  -3  12  -4    0.31    0.21
   3  12   4    0.31    0.23
   4 -12   4    0.95    0.33
   4  12   4    0.64    0.29
  -4  12  -4    0.20    0.24
   4  12   4    0.67    0.27
   4  12   4    0.70    0.31
  -4 -13   4    8.07    0.76
  -4  13   4    8.09    0.69
   4  13  -4    7.37    0.73
  -3 -13   4    0.02    0.19
  -3  13   4   -0.22    0.14
   3  13  -4    0.26    0.24
  -2 -13   4    2.17    0.35
  -2 -13   4    2.83    0.36
   2  13  -4    2.74    0.32
   2  13  -4    1.53    0.32
  -2  13   4    2.27    0.33
  -1 -13   4   -0.02    0.15
  -1 -13   4    0.08    0.17
   1  13  -4   -0.03    0.17
   1  13  -4    0.13    0.15
  -1  13   4   -0.27    0.12
   0 -13   4   13.21    0.67
   0 -13   4   12.86    0.63
   0  13  -4   13.60    0.62
   0  13   4   13.16    0.60
   1 -13   4    3.27    0.42
   1  13   4    3.53    0.34
  -1  13  -4    3.30    0.37
   1  13   4    3.34    0.40
   2 -13   4   12.63    0.75
  -2  13  -4   13.44    0.68
   2  13   4   13.40    0.69
   3 -13   4    0.11    0.23
   3  13   4    0.34    0.23
  -3  13  -4    0.15    0.21
   4 -13   4   -0.23    0.28
  -4  13  -4   -0.08    0.21
   4  13   4   -0.03    0.26
  -4 -14   4    0.03    0.24
  -4  14   4    0.01    0.22
   4  14  -4    0.27    0.30
  -3 -14   4    0.00    0.20
  -3  14   4    0.19    0.19
   3  14  -4    0.46    0.27
  -2 -14   4    1.23    0.30
  -2 -14   4    1.34    0.29
   2  14  -4    1.05    0.25
  -2  14   4    1.43    0.28
   2  14  -4    1.25    0.31
  -1 -14   4    0.45    0.23
  -1 -14   4    0.56    0.22
   1  14  -4    0.36    0.21
  -1  14   4    0.37    0.19
   1  14  -4    0.67    0.20
   0 -14   4    1.58    0.31
   0  14   4    1.77    0.29
   0  14  -4    2.15    0.32
   1 -14   4    2.87    0.42
   1  14   4    3.30    0.41
   1  14   4    2.87    0.33
  -1  14  -4    1.91    0.31
   2 -14   4    0.06    0.21
   2  14   4    0.20    0.21
  -2  14  -4    0.97    0.26
   3 -14   4    6.32    0.66
  -3  14  -4    7.01    0.64
   3  14   4    8.06    0.59
   4 -14   4    9.04    0.82
  -4  14  -4    7.84    0.71
   4  14   4    8.30    0.73
  -4 -15   4    0.66    0.31
  -4  15   4    0.38    0.27
   4  15  -4    0.17    0.32
  -3 -15   4    4.44    0.54
   3  15  -4    5.30    0.59
  -3  15   4    4.45    0.51
  -2 -15   4   -0.03    0.18
  -2 -15   4   -0.02    0.18
   2  15  -4   -0.11    0.20
   2  15  -4    0.12    0.17
  -2  15   4    0.20    0.19
  -1 -15   4    7.40    0.53
   1  15  -4    7.10    0.47
   1  15  -4    7.08    0.50
  -1  15   4    7.04    0.50
   0 -15   4   12.33    0.70
   0  15  -4   14.44    0.67
   0  15   4   13.02    0.62
   1 -15   4   23.90    1.01
   1  15   4   22.95    0.80
   1  15   4   23.84    0.96
  -1  15  -4   21.55    0.89
   2 -15   4    5.52    0.59
   2  15   4    6.28    0.58
  -2  15  -4    5.23    0.51
   3 -15   4    3.49    0.53
  -3  15  -4    3.16    0.45
   3  15   4    2.50    0.43
  -3  16   4    4.74    0.53
   3  16  -4    5.53    0.62
  -2 -16   4    0.66    0.27
   2  16  -4    0.67    0.23
   2  16  -4    1.16    0.33
  -2  16   4    0.61    0.23
  -1 -16   4    3.42    0.45
   1  16  -4    2.89    0.40
  -1  16   4    2.98    0.40
   1  16  -4    3.29    0.38
   0 -16   4   24.35    1.03
   0  16  -4   26.63    0.98
   0  16   4   25.62    0.93
   1 -16   4    1.13    0.32
  -1  16  -4    1.40    0.29
   1  16   4    1.09    0.29
   2 -16   4    0.24    0.26
   2  16   4    0.66    0.26
  -2  16  -4    0.96    0.29
   3 -16   4   -0.06    0.27
  -3  16  -4    0.17    0.24
   3  16   4    0.23    0.27
  -3  17   4    2.19    0.39
   3  17  -4    2.30    0.46
  -2 -17   4    3.07    0.44
   2  17  -4    4.19    0.51
  -2  17   4    3.29    0.44
  -1 -17   4   15.22    0.81
   1  17  -4   15.24    0.72
   1  17  -4   16.66    0.79
  -1  17   4   16.05    0.79
   0 -17   4    2.76    0.44
   0  17   4    3.08    0.41
   0  17  -4    2.99    0.39
   1 -17   4    0.37    0.24
   1  17   4    0.55    0.24
  -1  17  -4    0.62    0.24
   2 -17   4   -0.02    0.22
   2  17   4    0.04    0.23
  -2  17  -4   -0.03    0.20
   3 -17   4    0.27    0.31
   3  17   4    0.35    0.32
  -3  17  -4    0.12    0.26
  -2 -18   4    1.80    0.38
  -2  18   4    2.54    0.40
   2  18  -4    2.24    0.41
  -1 -18   4    2.36    0.40
  -1  18   4    3.15    0.42
   1  18  -4    2.93    0.39
   0 -18   4    0.35    0.25
   0  18  -4    0.24    0.22
   0  18   4    0.18    0.21
   1 -18   4    0.17    0.23
  -1  18  -4    0.46    0.24
   1  18   4    0.62    0.30
   2 -18   4    0.61    0.32
   2  18   4    0.45    0.29
  -2  18  -4    0.53    0.25
  -2 -19   4    0.31    0.27
  -2  19   4   -0.10    0.21
   2  19  -4    0.29    0.31
  -1 -19   4    0.09    0.25
   1  19  -4   -0.21    0.19
  -1  19   4   -0.08    0.20
   0 -19   4    5.54    0.61
   0  19   4    7.11    0.60
   0  19  -4    7.15    0.63
   1 -19   4   -0.02    0.26
   1  19   4   -0.05    0.25
  -1  19  -4    0.02    0.20
   2 -19   4    0.01    0.26
   2  19   4   -0.08    0.25
  -2  19  -4    0.10    0.24
  -1 -20   4   -0.01    0.27
  -1  20   4    0.01    0.22
   1  20  -4    0.37    0.24
   0 -20   4   -0.02    0.25
   0  20  -4   -0.04    0.22
   0  20   4   -0.06    0.24
   1 -20   4    0.61    0.31
  -1  20  -4    0.64    0.27
   1  20   4    0.64    0.34
  -5   0   5    0.24    0.24
   5   0  -5   -0.09    0.27
   4   0  -5    0.14    0.23
  -4   0   5    0.04    0.18
   3   0  -5    0.18    0.20
  -3   0   5    0.18    0.15
   2   0  -5   -0.05    0.13
  -2   0   5    0.00    0.11
   1   0  -5    0.06    0.11
  -1   0   5    0.04    0.10
  -1   0   5   -0.02    0.09
   0   0   5   -0.01    0.10
   0   0   5   -0.05    0.11
  -1   0  -5    0.01    0.12
   1   0   5   -0.08    0.12
   2   0   5   -0.35    0.14
  -2   0  -5    0.02    0.14
   3   0   5   -0.20    0.17
  -3   0  -5    0.08    0.16
   4   0   5   -0.21    0.23
   5   0   5    0.00    0.25
  -5  -1   5   -0.07    0.19
   5  -1  -5   -0.20    0.24
  -5   1   5   -0.09    0.21
   5   1  -5    0.21    0.30
   4  -1  -5    4.30    0.52
  -4  -1   5    4.28    0.54
  -4   1   5    4.90    0.57
   4   1  -5    4.91    0.57
  -3  -1   5    4.38    0.50
   3  -1  -5    3.25    0.41
  -3   1   5    4.29    0.49
   3   1  -5    4.07    0.45
  -2  -1   5   16.09    0.77
   2  -1  -5   16.32    0.68
   2   1  -5   15.14    0.66
  -2   1   5   15.89    0.76
  -1  -1   5    0.10    0.09
   1  -1  -5    0.17    0.11
  -1  -1   5    0.20    0.14
   1   1  -5    0.21    0.12
  -1   1   5    0.02    0.11
  -1   1   5    0.07    0.09
   0  -1   5    2.99    0.37
   0  -1   5    3.33    0.31
   0   1   5    3.49    0.30
   0   1  -5    3.68    0.22
   0   1  -5    3.64    0.35
   0   1   5    3.59    0.40
  -1  -1  -5   -0.07    0.11
   1  -1   5    0.10    0.14
   1   1   5    0.05    0.14
  -1   1  -5    0.03    0.12
  -2  -1  -5   43.16    1.19
   2  -1   5   43.25    1.34
   2   1   5   40.40    1.30
  -2   1  -5   43.67    1.20
   3  -1   5    7.85    0.58
  -3  -1  -5    8.67    0.48
  -3   1  -5    7.66    0.46
   3   1   5    7.68    0.58
   4  -1   5   49.93    1.67
   4   1   5   49.99    1.69
   5  -1   5    0.80    0.37
   5   1   5    1.17    0.36
   5  -2  -5    2.97    0.51
  -5  -2   5    3.60    0.55
   5   2  -5    3.32    0.54
  -5   2   5    2.92    0.42
  -5   2   5    3.46    0.53
  -4  -2   5   19.80    1.00
   4  -2  -5   20.99    0.98
   4   2  -5   21.98    1.01
  -4   2   5   20.92    0.99
  -3  -2   5   63.32    1.95
   3  -2  -5   66.90    1.83
  -3   2   5   66.57    1.94
   3   2  -5   64.98    1.82
   2  -2  -5    0.12    0.15
  -2  -2   5    0.40    0.17
  -2   2   5   -0.09    0.14
   2   2  -5    0.11    0.17
  -1  -2   5    4.39    0.45
  -1  -2   5    4.06    0.25
   1  -2  -5    4.42    0.36
  -1   2   5    3.31    0.38
  -1   2   5    3.59    0.23
   1   2  -5    3.82    0.32
   0  -2   5    5.69    0.36
   0  -2   5    6.35    0.44
   0   2   5    5.85    0.36
   0   2  -5    5.34    0.26
   0   2  -5    5.75    0.38
   0   2   5    5.73    0.42
   1  -2   5    4.36    0.40
   1   2   5    3.76    0.38
  -1   2  -5    3.52    0.35
   2  -2   5   -0.27    0.16
  -2  -2  -5    0.04    0.13
  -2   2  -5    0.07    0.13
   2   2   5   -0.11    0.16
  -3  -2  -5   12.67    0.57
   3  -2   5   11.85    0.71
  -3   2  -5   13.59    0.62
   3   2   5   13.00    0.73
   4  -2   5    0.70    0.32
   4   2   5    1.10    0.32
   5  -2   5    0.64    0.36
   5   2   5    0.67    0.36
  -5  -3   5    0.12    0.22
   5  -3  -5   -0.14    0.29
   5   3  -5   -0.05    0.27
  -5   3   5    0.19    0.23
  -5   3   5    0.01    0.20
   4  -3  -5   40.63    1.43
  -4  -3   5   38.10    1.49
   4   3  -5   39.29    1.42
  -4   3   5   41.41    1.26
  -4   3   5   42.83    1.50
   3  -3  -5    3.05    0.41
  -3  -3   5    3.99    0.50
  -3   3   5    4.24    0.49
   3   3  -5    3.76    0.45
   2  -3  -5   13.49    0.62
  -2  -3   5   13.20    0.70
  -2   3   5   13.01    0.68
   2   3  -5   12.86    0.62
  -1  -3   5   19.38    0.61
  -1  -3   5   19.60    0.83
   1  -3  -5   19.77    0.69
  -1   3   5   20.43    0.82
   1   3  -5   18.73    0.65
   0  -3   5    0.58    0.18
   0  -3   5    0.17    0.13
   0   3   5    0.13    0.13
   0   3  -5    0.22    0.09
   0   3   5    0.00    0.12
   0   3  -5    0.11    0.13
   1  -3   5    0.13    0.14
  -1   3  -5    0.08    0.13
   1   3   5    0.17    0.16
   2  -3   5   25.64    0.98
   2   3   5   24.48    0.95
  -2   3  -5   24.21    0.85
   3  -3   5    0.11    0.19
   3   3   5    0.22    0.20
  -3   3  -5    0.43    0.19
   4  -3   5   12.66    0.80
   4   3   5   12.04    0.76
   5  -3   5    2.94    0.52
   5   3   5    2.35    0.48
  -5  -4   5    2.16    0.46
   5  -4  -5    3.78    0.56
   5   4  -5    3.64    0.56
  -5   4   5    3.91    0.47
  -5   4   5    3.45    0.52
  -4  -4   5    0.50    0.23
   4  -4  -5    0.51    0.28
  -4   4   5    0.49    0.25
   4   4  -5    1.31    0.33
  -4   4   5    0.33    0.20
  -3  -4   5    1.21    0.30
   3  -4  -5    0.37    0.22
   3   4  -5    0.97    0.28
  -3   4   5    1.14    0.28
   2  -4  -5   56.66    1.54
  -2  -4   5   54.51    1.70
   2   4  -5   57.95    1.53
  -2   4   5   55.65    1.66
   1  -4  -5    0.87    0.19
  -1  -4   5    0.77    0.16
  -1  -4   5    0.77    0.21
  -1   4   5    1.25    0.24
   1   4  -5    0.84    0.19
   1   4  -5    1.21    0.22
   0  -4   5    3.45    0.38
   0  -4   5    3.17    0.32
   0   4  -5    3.28    0.35
   0   4   5    4.10    0.43
   0   4   5    3.33    0.31
   1  -4   5    2.48    0.32
   1   4   5    2.14    0.30
  -1   4  -5    2.54    0.31
   2  -4   5    9.46    0.58
   2   4   5    7.92    0.53
  -2   4  -5    8.85    0.50
   3  -4   5    7.93    0.58
  -3   4  -5    8.22    0.50
   3   4   5    8.39    0.61
   4  -4   5    0.03    0.24
   4   4   5    0.12    0.21
  -4   4  -5   -0.01    0.18
  -5  -5   5    2.49    0.48
   5  -5  -5    2.27    0.47
  -5   5   5    1.84    0.36
   5   5  -5    2.62    0.50
  -5   5   5    2.16    0.44
  -4  -5   5   -0.09    0.17
   4  -5  -5    0.06    0.23
  -4   5   5    0.08    0.18
   4   5  -5   -0.10    0.23
  -4   5   5    0.21    0.18
  -3  -5   5   35.71    1.35
   3  -5  -5   34.39    1.22
  -3   5   5   37.84    1.30
   3   5  -5   36.82    1.25
   2  -5  -5   -0.12    0.15
  -2  -5   5    0.04    0.16
  -2   5   5    0.16    0.14
   2   5  -5    0.24    0.16
  -1  -5   5    0.48    0.19
  -1  -5   5    0.44    0.14
   1   5  -5    0.52    0.17
  -1   5   5    0.17    0.13
   1   5  -5    0.11    0.14
   0  -5   5    3.60    0.35
   0  -5   5    4.98    0.48
   0   5   5    3.90    0.34
   0   5  -5    4.31    0.39
   0   5   5    3.95    0.42
   0   5   5    4.07    0.35
   1   5   5   44.54    1.30
   1   5   5   45.70    1.25
  -1   5  -5   44.82    1.28
   2  -5   5   -0.05    0.15
  -2   5  -5    0.04    0.14
   2   5   5    0.23    0.19
   3  -5   5    8.87    0.63
   3   5   5    9.85    0.66
  -3   5  -5    8.81    0.53
   4  -5   5   19.12    0.99
   4   5   5   19.43    0.98
  -4   5  -5   17.80    0.79
  -5  -6   5    2.57    0.51
   5  -6  -5    2.95    0.50
  -5   6   5    3.24    0.44
   5   6  -5    3.25    0.54
  -5   6   5    3.72    0.57
   4  -6  -5   -0.13    0.20
  -4  -6   5   -0.17    0.17
   4   6  -5    0.14    0.26
  -4   6   5    0.02    0.20
  -4   6   5    0.05    0.19
  -3  -6   5   13.02    0.76
   3  -6  -5   12.43    0.70
  -3   6   5   12.62    0.64
  -3   6   5   12.68    0.70
   3   6  -5   11.12    0.67
  -2  -6   5   22.64    0.96
   2  -6  -5   20.70    0.84
   2   6  -5   23.64    0.86
  -2   6   5   22.90    0.92
  -1  -6   5    0.26    0.16
  -1  -6   5    0.13    0.13
  -1   6   5   -0.07    0.11
   1   6  -5   -0.09    0.11
   1   6  -5    0.06    0.13
   0  -6   5    0.74    0.19
   0  -6   5    1.02    0.23
   0   6   5    1.09    0.21
   0   6  -5    1.04    0.23
   0   6   5    1.12    0.25
   0   6   5    0.90    0.20
   1  -6   5   13.42    0.66
   1  -6   5   13.13    0.69
  -1   6  -5   14.41    0.64
   1   6   5   13.47    0.64
   1   6   5   15.93    0.66
   2  -6   5   13.90    0.72
   2   6   5   14.19    0.72
  -2   6  -5   14.69    0.66
   2   6   5   12.99    0.68
   3  -6   5   49.64    1.64
   3   6   5   51.63    1.65
  -3   6  -5   53.42    1.48
   4  -6   5    2.98    0.48
   4   6   5    3.18    0.50
  -4   6  -5    2.92    0.39
   5  -7  -5    1.84    0.43
  -5  -7   5    2.35    0.48
  -5   7   5    2.25    0.43
   5   7  -5    2.27    0.50
  -5   7   5    1.77    0.37
   4  -7  -5    2.97    0.49
  -4  -7   5    2.30    0.42
   4   7  -5    3.00    0.47
  -4   7   5    3.33    0.47
  -4   7   5    3.00    0.40
   3  -7  -5    1.38    0.33
  -3  -7   5    1.35    0.31
  -3   7   5    1.33    0.30
   3   7  -5    1.70    0.35
  -3   7   5    1.30    0.27
   2  -7  -5   62.24    1.74
  -2  -7   5   64.31    1.91
  -2   7   5   67.49    1.84
   2   7  -5   64.42    1.70
  -1  -7   5   14.27    0.70
  -1  -7   5   12.29    0.53
  -1   7   5   11.84    0.61
   1   7  -5   11.49    0.52
   1   7  -5   11.71    0.57
   0  -7   5    4.84    0.42
   0  -7   5    5.40    0.43
   0   7   5    5.89    0.43
   0   7   5    5.58    0.38
   0   7  -5    4.94    0.44
   0   7   5    5.40    0.37
   1  -7   5   14.63    0.69
   1  -7   5   14.52    0.71
   1   7   5   15.29    0.66
   1   7   5   15.95    0.70
  -1   7  -5   15.03    0.65
   2  -7   5    0.34    0.20
   2   7   5    0.62    0.23
   2   7   5    0.55    0.19
  -2   7  -5    0.20    0.16
   2   7   5    0.33    0.21
   3  -7   5    1.66    0.35
   3   7   5    2.19    0.39
   3   7   5    1.81    0.38
  -3   7  -5    2.50    0.36
   4  -7   5   12.74    0.83
   4   7   5   12.84    0.82
  -4   7  -5   13.52    0.71
   4  -8  -5    3.01    0.47
  -4  -8   5    3.45    0.52
   4   8  -5    3.88    0.53
  -4   8   5    3.56    0.45
  -4   8   5    4.29    0.53
   3  -8  -5    1.77    0.35
  -3  -8   5    1.81    0.36
  -3   8   5    2.79    0.40
  -3   8   5    2.63    0.36
   3   8  -5    2.87    0.40
  -2  -8   5    0.86    0.25
   2   8  -5    1.68    0.29
   2   8  -5    0.68    0.21
  -2   8   5    0.94    0.25
  -1  -8   5    0.93    0.21
  -1  -8   5    1.16    0.27
  -1   8   5    0.86    0.22
   1   8  -5    1.04    0.22
   1   8  -5    1.09    0.23
   0  -8   5    9.07    0.51
   0  -8   5    8.42    0.53
   0   8  -5    8.39    0.49
   0   8   5    8.71    0.53
   1  -8   5    1.30    0.28
   1  -8   5    1.38    0.27
   1   8   5    1.80    0.29
   1   8   5    1.83    0.29
  -1   8  -5    1.55    0.27
   2  -8   5    0.86    0.26
  -2   8  -5    0.52    0.20
   2   8   5    0.50    0.20
   2   8   5    0.26    0.17
   2   8   5    0.39    0.23
   3  -8   5    5.72    0.60
   3   8   5    5.68    0.57
  -3   8  -5    5.19    0.50
   3   8   5    5.88    0.61
   4  -8   5    0.02    0.24
  -4   8  -5    0.13    0.19
   4   8   5    0.30    0.25
   4   8   5    0.10    0.24
  -4  -9   5    4.09    0.57
   4  -9  -5    4.47    0.56
  -4   9   5    3.97    0.47
  -4   9   5    4.25    0.51
   4   9  -5    5.30    0.62
   3  -9  -5   10.08    0.67
  -3  -9   5   10.39    0.70
  -3   9   5   10.24    0.60
  -3   9   5   12.93    0.69
   3   9  -5   10.79    0.67
  -2  -9   5   11.54    0.68
   2   9  -5    8.78    0.55
  -2   9   5   10.84    0.60
  -2   9   5    9.81    0.55
   2   9  -5    8.59    0.51
  -1  -9   5   17.27    0.69
  -1  -9   5   18.47    0.84
  -1   9   5   18.09    0.77
   1   9  -5   17.31    0.67
   1   9  -5   18.13    0.72
   0  -9   5   30.85    1.13
   0  -9   5   31.31    1.05
   0   9   5   33.23    1.13
   0   9  -5   34.02    1.07
   1  -9   5   10.68    0.60
   1  -9   5   10.30    0.60
  -1   9  -5    9.11    0.53
   2  -9   5    3.39    0.44
  -2   9  -5    3.31    0.40
   2   9   5    3.72    0.36
   2   9   5    3.78    0.45
   2   9   5    3.15    0.43
   3  -9   5   -0.15    0.22
   3   9   5    0.18    0.21
  -3   9  -5   -0.28    0.15
   3   9   5    0.00    0.20
   4  -9   5    0.96    0.35
  -4   9  -5    1.25    0.30
   4   9   5    1.54    0.40
   4   9   5    1.92    0.42
   4 -10  -5    9.70    0.73
  -4 -10   5   12.75    0.86
   4  10  -5   11.03    0.76
  -4  10   5   11.58    0.69
  -3 -10   5    0.36    0.22
   3  10  -5    0.04    0.23
  -3  10   5    0.23    0.20
  -3  10   5    0.07    0.18
  -2 -10   5    0.11    0.19
  -2 -10   5    0.11    0.17
   2  10  -5    0.33    0.19
   2  10  -5    0.24    0.21
  -2  10   5    0.16    0.17
  -2  10   5   -0.03    0.14
  -1 -10   5   23.93    0.86
  -1 -10   5   23.93    0.99
   1  10  -5   23.10    0.87
   1  10  -5   24.41    0.84
  -1  10   5   24.94    0.94
  -1  10   5   24.74    0.90
   0 -10   5    7.49    0.52
   0 -10   5    6.70    0.48
   0  10  -5    7.52    0.47
   0  10   5    6.76    0.48
   1 -10   5    6.18    0.47
   1 -10   5    6.52    0.56
  -1  10  -5    5.92    0.51
   2 -10   5   22.75    0.97
  -2  10  -5   21.11    0.87
   2  10   5   20.38    0.81
   3 -10   5    0.00    0.25
   3  10   5    0.23    0.23
  -3  10  -5    0.36    0.21
   3  10   5    0.14    0.23
   4 -10   5    0.40    0.32
   4  10   5    0.46    0.28
  -4  10  -5    0.01    0.23
   4  10   5   -0.02    0.24
   4 -11  -5    6.57    0.69
  -4 -11   5    6.83    0.74
  -4  11   5    6.50    0.61
   4  11  -5    8.64    0.77
  -3 -11   5    0.26    0.24
   3  11  -5    0.04    0.26
  -3  11   5    0.37    0.20
  -2 -11   5    0.39    0.21
  -2 -11   5    0.23    0.19
   2  11  -5    0.31    0.22
   2  11  -5   -0.02    0.16
  -2  11   5    0.19    0.18
  -2  11   5    0.09    0.17
  -1 -11   5    3.31    0.44
  -1 -11   5    3.91    0.42
  -1  11   5    4.01    0.43
  -1  11   5    4.95    0.47
   1  11  -5    4.36    0.42
   0 -11   5    4.93    0.49
   0 -11   5    4.33    0.46
   0  11   5    4.54    0.46
   0  11   5    3.62    0.39
   0  11  -5    3.73    0.41
   1 -11   5   25.78    1.00
   1 -11   5   25.27    1.02
  -1  11  -5   26.00    0.96
   2 -11   5    3.10    0.44
   2 -11   5    3.30    0.43
   2  11   5    3.59    0.40
  -2  11  -5    3.60    0.42
   3 -11   5   14.05    0.83
   3  11   5   13.24    0.81
   3  11   5   13.53    0.78
  -3  11  -5   13.13    0.72
   4 -11   5    0.60    0.35
   4  11   5    0.36    0.29
  -4  11  -5    0.66    0.28
   4  11   5    0.30    0.30
  -4 -12   5    8.05    0.82
  -4  12   5    8.98    0.63
   4  12  -5    9.66    0.85
  -3  12   5    9.03    0.59
   3  12  -5    7.84    0.69
  -2 -12   5    6.37    0.47
  -2 -12   5    6.94    0.65
  -2  12   5    6.19    0.55
   2  12  -5    5.99    0.55
   2  12  -5    6.41    0.46
  -1 -12   5   43.28    1.43
  -1 -12   5   40.38    1.29
  -1  12   5   41.77    1.28
   1  12  -5   43.45    1.29
   0 -12   5   38.82    1.30
   0 -12   5   37.80    1.25
   0  12  -5   38.24    1.21
   0  12   5   38.77    1.17
   0  12   5   38.36    1.24
   1 -12   5   26.76    1.06
   1 -12   5   24.41    1.00
  -1  12  -5   26.91    1.00
   1  12   5   27.66    0.90
   2 -12   5    5.69    0.54
   2 -12   5    5.72    0.60
   2  12   5    5.50    0.51
  -2  12  -5    5.93    0.55
   3 -12   5    0.72    0.28
   3  12   5    1.00    0.32
   3  12   5    1.33    0.36
  -3  12  -5    1.49    0.34
  -3 -13   5    0.04    0.23
  -3  13   5    0.19    0.22
   3  13  -5    0.03    0.28
  -2 -13   5    0.13    0.21
  -2 -13   5    0.10    0.19
  -2  13   5    0.09    0.18
   2  13  -5    0.15    0.17
   2  13  -5    0.01    0.21
  -1 -13   5   22.28    0.89
  -1 -13   5   20.49    0.93
   1  13  -5   20.77    0.85
  -1  13   5   21.51    0.87
   0 -13   5    8.57    0.58
   0 -13   5    8.38    0.58
   0  13  -5    9.97    0.57
   0  13   5    9.07    0.54
   1 -13   5    2.77    0.38
   1 -13   5    2.54    0.40
  -1  13  -5    2.89    0.38
   1  13   5    2.87    0.35
   1  13   5    2.72    0.38
   2 -13   5    0.67    0.28
  -2  13  -5    0.48    0.22
   2  13   5    0.78    0.26
   3 -13   5   -0.09    0.23
  -3  13  -5    0.08    0.21
   3  13   5    0.40    0.24
  -3 -14   5   17.54    0.95
   3  14  -5   17.64    0.93
  -3  14   5   16.28    0.83
  -2 -14   5    6.73    0.59
  -2  14   5    7.36    0.53
   2  14  -5    7.39    0.50
   2  14  -5    5.08    0.54
  -1 -14   5    6.19    0.59
  -1 -14   5    6.04    0.56
   1  14  -5    5.21    0.49
  -1  14   5    5.99    0.53
   0 -14   5    3.54    0.46
   0  14  -5    3.15    0.39
   0  14   5    2.96    0.36
   1 -14   5    7.88    0.60
   1  14   5    6.61    0.59
   1  14   5    7.88    0.49
  -1  14  -5    6.68    0.58
   2 -14   5    0.32    0.27
  -2  14  -5    0.99    0.30
   2  14   5    0.66    0.27
   3 -14   5    0.25    0.26
  -3  14  -5    0.68    0.29
   3  14   5    1.01    0.31
  -3 -15   5    3.83    0.55
  -3  15   5    2.59    0.41
   3  15  -5    3.46    0.51
  -2 -15   5    3.72    0.49
  -2 -15   5    2.11    0.37
   2  15  -5    3.73    0.42
  -2  15   5    2.58    0.38
   2  15  -5    3.10    0.45
  -1 -15   5   12.49    0.72
  -1  15   5   13.51    0.69
   1  15  -5   13.17    0.68
   0 -15   5    2.64    0.42
   0  15  -5    2.62    0.38
   0  15   5    3.28    0.40
   1 -15   5    5.31    0.57
  -1  15  -5    5.95    0.55
   1  15   5    5.38    0.54
   2 -15   5   -0.06    0.24
  -2  15  -5   -0.26    0.18
   2  15   5    0.16    0.24
   3 -15   5    2.07    0.47
  -3  15  -5    3.64    0.51
   3  15   5    3.40    0.49
  -2 -16   5    2.85    0.43
  -2  16   5    2.89    0.42
   2  16  -5    3.58    0.42
  -1 -16   5   13.98    0.77
  -1  16   5   14.71    0.74
   1  16  -5   12.89    0.70
   0 -16   5    0.51    0.27
   0  16   5    0.94    0.26
   0  16  -5    0.17    0.21
   1 -16   5    5.69    0.62
   1  16   5    6.20    0.61
  -1  16  -5    5.27    0.52
   2 -16   5    4.77    0.60
  -2  16  -5    6.22    0.61
   2  16   5    5.54    0.59
  -2 -17   5    3.12    0.46
  -2  17   5    2.98    0.44
  -1 -17   5    1.88    0.39
   1  17  -5    1.33    0.31
  -1  17   5    1.36    0.33
   0 -17   5   29.52    1.20
   0  17   5   28.35    1.05
   1 -17   5    2.82    0.47
  -1  17  -5    2.88    0.43
   1  17   5    3.72    0.50
   2 -17   5    0.26    0.28
  -2  17  -5    0.26    0.24
   2  17   5    0.38    0.30
  -1 -18   5    4.14    0.54
   1  18  -5    2.56    0.39
  -1  18   5    3.22    0.45
   0 -18   5    0.99    0.34
   0  18   5    0.84    0.30
   0  18  -5    0.73    0.27
   1 -18   5   25.00    1.14
   1  18   5   20.24    1.02
  -4   0   6    3.25    0.50
   4   0  -6    2.85    0.46
  -3   0   6   73.93    2.22
   3   0  -6   74.82    2.03
   2   0  -6    3.40    0.39
  -2   0   6    3.93    0.48
  -1   0   6   49.09    1.58
   1   0  -6   48.53    1.28
   0   0   6    3.61    0.45
   0   0   6    3.06    0.33
   1   0   6    8.23    0.52
  -2   0  -6   29.92    1.02
   2   0   6   29.89    1.11
   3   0   6   -0.04    0.24
  -3   0  -6    0.15    0.19
   4   0   6    0.31    0.28
   4  -1  -6    4.06    0.55
  -4  -1   6    3.51    0.53
  -4   1   6    3.52    0.53
   4   1  -6    3.95    0.55
  -3  -1   6   18.33    0.94
   3  -1  -6   18.55    0.87
   3   1  -6   19.20    0.88
  -3   1   6   20.27    0.96
  -2  -1   6    1.54    0.33
   2  -1  -6    0.53    0.21
  -2   1   6    1.51    0.32
   2   1  -6    1.47    0.27
   1  -1  -6   75.03    1.75
  -1  -1   6   69.43    2.07
  -1   1   6   72.49    2.08
   0  -1   6    0.01    0.14
   0  -1   6    0.06    0.16
   0   1   6    0.09    0.15
   0   1   6    0.03    0.13
   1  -1   6   25.02    0.92
  -1   1  -6   23.74    0.89
   1   1   6   21.13    0.86
   2  -1   6    3.96    0.48
  -2  -1  -6    4.13    0.41
  -2   1  -6    4.17    0.43
   2   1   6    4.49    0.51
  -3  -1  -6    3.02    0.37
   3  -1   6    2.18    0.42
   3   1   6    1.40    0.36
  -3   1  -6    2.83    0.38
   4  -1   6    0.48    0.31
   4   1   6    0.51    0.28
   4  -2  -6    0.15    0.27
  -4  -2   6    0.15    0.21
   4   2  -6    0.21    0.26
  -4   2   6   -0.03    0.17
   3  -2  -6    3.29    0.45
  -3  -2   6    3.78    0.50
   3   2  -6    3.31    0.45
  -3   2   6    4.13    0.52
  -2  -2   6    4.71    0.54
   2  -2  -6    4.76    0.45
   2   2  -6    5.10    0.46
  -2   2   6    4.35    0.50
   1  -2  -6   29.15    0.91
  -1  -2   6   29.21    1.13
  -1   2   6   26.41    1.08
   0  -2   6   14.26    0.75
   0  -2   6   13.87    0.60
   0   2   6   13.18    0.58
   0   2  -6   14.40    0.67
   0   2   6   13.94    0.74
   1  -2   6    0.71    0.23
   1  -2   6    0.39    0.22
  -1   2  -6    0.20    0.17
   1   2   6   -0.18    0.16
   2  -2   6    2.37    0.40
  -2   2  -6    2.32    0.33
   2   2   6    2.74    0.41
   3  -2   6   28.02    1.19
  -3   2  -6   29.04    1.04
   3   2   6   31.60    1.24
   4  -2   6   -0.04    0.25
   4   2   6    0.38    0.27
  -4  -3   6    2.37    0.44
   4  -3  -6    1.39    0.38
   4   3  -6    1.89    0.42
  -4   3   6    2.91    0.47
   3  -3  -6   -0.12    0.21
  -3  -3   6   -0.01    0.16
  -3   3   6    0.00    0.15
   3   3  -6   -0.15    0.21
   2  -3  -6    3.34    0.40
  -2  -3   6    2.98    0.43
   2   3  -6    3.25    0.39
  -2   3   6    3.13    0.44
  -1  -3   6    0.07    0.15
  -1   3   6    0.31    0.17
   0  -3   6    2.36    0.38
   0  -3   6    2.14    0.29
   0   3   6    2.27    0.37
   0   3   6    2.45    0.31
   0   3  -6    2.04    0.32
   1  -3   6   19.63    0.93
   1  -3   6   20.06    0.83
   1   3   6   20.86    0.82
  -1   3  -6   18.06    0.78
   2  -3   6   34.61    1.26
  -2   3  -6   36.14    1.16
   2   3   6   35.15    1.24
   3  -3   6    0.01    0.23
  -3   3  -6    0.49    0.23
   3   3   6    0.43    0.28
   4  -3   6    4.09    0.57
   4   3   6    3.52    0.54
  -4  -4   6    1.98    0.42
   4  -4  -6    1.69    0.40
   4   4  -6    1.88    0.43
  -4   4   6    1.50    0.32
  -4   4   6    2.17    0.40
   3  -4  -6    1.00    0.29
  -3  -4   6    1.31    0.34
   3   4  -6    1.43    0.34
  -3   4   6    1.78    0.36
  -2  -4   6    2.03    0.36
   2  -4  -6    2.38    0.36
  -2   4   6    2.31    0.38
   2   4  -6    1.96    0.33
  -1  -4   6   10.69    0.67
  -1   4   6   11.56    0.67
   0  -4   6   55.50    1.74
   0  -4   6   57.08    1.49
   0   4   6   54.61    1.72
   0   4   6   58.78    1.47
   1  -4   6    1.64    0.31
   1  -4   6    1.66    0.34
  -1   4  -6    1.17    0.26
   1   4   6    1.48    0.29
   2  -4   6   -0.15    0.20
  -2   4  -6    0.05    0.17
   2   4   6    0.18    0.21
   3  -4   6   13.90    0.83
   3   4   6   14.04    0.81
  -3   4  -6   14.09    0.71
   4  -4   6    0.01    0.27
   4   4   6   -0.18    0.24
  -4  -5   6   21.17    1.13
   4   5  -6   24.15    1.12
  -4   5   6   24.36    1.00
  -4   5   6   25.17    1.13
   3  -5  -6    7.06    0.63
  -3  -5   6    7.20    0.71
  -3   5   6    8.18    0.61
   3   5  -6    9.37    0.62
   2  -5  -6    1.27    0.29
  -2  -5   6    0.99    0.30
   2   5  -6    0.99    0.28
  -2   5   6    0.91    0.27
  -1  -5   6   11.27    0.69
   1   5  -6   12.33    0.62
  -1   5   6   11.39    0.67
   0  -5   6   38.80    1.14
   0  -5   6   35.48    1.31
   0   5  -6   35.40    1.17
   0   5   6   36.28    1.30
   0   5   6   38.20    1.09
   1  -5   6   21.50    0.97
   1  -5   6   23.18    0.92
   1   5   6   23.05    0.88
  -1   5  -6   22.33    0.87
   2  -5   6    6.57    0.60
  -2   5  -6    6.79    0.49
   2   5   6    6.22    0.59
   3  -5   6    4.69    0.57
   3   5   6    4.13    0.52
  -3   5  -6    3.43    0.42
   4  -5   6    1.48    0.40
   4   5   6    1.88    0.44
  -4   5  -6    2.01    0.37
   4  -6  -6    0.18    0.27
  -4  -6   6   -0.09    0.22
  -4   6   6    0.01    0.20
   4   6  -6    0.47    0.31
  -4   6   6    0.06    0.21
   3  -6  -6    5.25    0.56
  -3  -6   6    3.74    0.53
  -3   6   6    4.37    0.52
   3   6  -6    4.78    0.54
  -2  -6   6   79.69    2.37
   2  -6  -6   80.92    2.13
  -2   6   6   85.83    2.34
   2   6  -6   86.19    2.09
  -1  -6   6    0.05    0.16
  -1   6   6    0.03    0.17
   1   6  -6   -0.08    0.15
   0  -6   6    9.20    0.52
   0  -6   6    9.20    0.61
   0   6  -6    8.42    0.53
   0   6   6    7.86    0.47
   0   6   6    8.70    0.59
   1  -6   6   15.78    0.76
   1  -6   6   15.63    0.82
   1   6   6   16.60    0.75
  -1   6  -6   16.44    0.75
   2  -6   6    2.82    0.43
  -2   6  -6    2.85    0.38
   2   6   6    4.01    0.48
   3  -6   6    0.04    0.26
   3   6   6    0.15    0.23
  -3   6  -6    0.43    0.24
   4  -6   6   -0.11    0.25
   4   6   6    0.07    0.28
  -4   6  -6    0.06    0.23
  -4  -7   6    0.89    0.34
   4  -7  -6    1.43    0.41
   4   7  -6    1.65    0.43
  -4   7   6    1.24    0.33
  -4   7   6    0.82    0.29
   3  -7  -6    4.71    0.54
  -3  -7   6    4.91    0.60
  -3   7   6    3.74    0.49
   3   7  -6    3.80    0.48
  -2  -7   6    4.34    0.54
   2   7  -6    5.27    0.49
  -2   7   6    4.61    0.52
  -1  -7   6   15.49    0.64
  -1  -7   6   15.63    0.82
   1   7  -6   16.06    0.73
  -1   7   6   16.23    0.80
   0  -7   6    0.35    0.20
   0  -7   6    0.23    0.18
   0   7  -6    0.04    0.15
   0   7   6    0.31    0.20
   0   7   6   -0.09    0.15
   1  -7   6    0.38    0.21
   1  -7   6    0.59    0.24
   1   7   6    0.11    0.17
  -1   7  -6    0.49    0.21
   1   7   6    0.38    0.20
   2  -7   6    6.35    0.61
  -2   7  -6    6.08    0.56
   2   7   6    7.70    0.57
   3  -7   6    1.20    0.35
   3   7   6    0.42    0.25
  -3   7  -6    0.62    0.24
  -4   7  -6    3.77    0.48
   4   7   6    3.18    0.52
  -4  -8   6   13.06    0.90
   4   8  -6   12.84    0.86
  -4   8   6   15.30    0.88
  -4   8   6   14.21    0.78
  -3  -8   6    1.26    0.36
   3  -8  -6    0.86    0.31
   3   8  -6    0.78    0.30
  -3   8   6    0.78    0.27
  -3   8   6    1.09    0.31
  -2  -8   6    5.88    0.63
  -2   8   6    5.69    0.58
  -1  -8   6   10.50    0.55
  -1  -8   6   10.20    0.67
   1   8  -6   10.09    0.59
  -1   8   6   10.89    0.65
   0  -8   6    5.11    0.54
   0  -8   6    6.47    0.46
   0   8  -6    4.82    0.48
   0   8   6    5.21    0.55
   1  -8   6   32.29    1.16
   1  -8   6   34.35    1.27
   1   8   6   32.53    1.14
  -1   8  -6   32.87    1.14
   1   8   6   32.98    1.11
   2   8   6   22.08    0.95
   2   8   6   23.62    1.02
  -2   8  -6   20.79    0.90
   3  -8   6    0.93    0.33
  -3   8  -6    0.94    0.28
   3   8   6    1.10    0.33
  -4  -9   6    2.11    0.47
   4  -9  -6    1.22    0.36
  -4   9   6    2.15    0.38
   4   9  -6    2.21    0.47
  -3  -9   6    4.41    0.59
  -3   9   6    4.12    0.48
  -3   9   6    3.36    0.47
   3   9  -6    3.79    0.49
  -2  -9   6    2.10    0.39
   2   9  -6    2.03    0.33
  -2   9   6    1.43    0.31
  -1  -9   6    4.64    0.54
  -1  -9   6    4.54    0.42
   1   9  -6    4.68    0.46
  -1   9   6    3.70    0.47
   0  -9   6   12.59    0.73
   0  -9   6   12.57    0.65
   0   9   6   11.77    0.69
   0   9  -6   11.50    0.64
   1  -9   6    5.99    0.60
   1  -9   6    5.33    0.54
   1   9   6    5.61    0.52
  -1   9  -6    5.02    0.49
   1   9   6    5.90    0.52
   2  -9   6    8.63    0.65
   2  -9   6    8.62    0.64
  -2   9  -6   10.11    0.62
   2   9   6    9.09    0.63
   2   9   6    8.90    0.64
   3  -9   6    4.22    0.56
   3   9   6    2.06    0.41
  -3   9  -6    2.88    0.43
   3   9   6    3.20    0.49
  -3 -10   6    0.17    0.26
   3  10  -6    0.52    0.30
  -3  10   6    0.17    0.22
  -2 -10   6    0.56    0.25
   2  10  -6    0.93    0.25
  -2  10   6    0.86    0.25
  -2  10   6    0.94    0.27
  -1 -10   6    6.26    0.63
  -1 -10   6    5.97    0.51
   1  10  -6    5.19    0.50
  -1  10   6    5.75    0.57
   0 -10   6   16.04    0.75
   0 -10   6   15.72    0.82
   0  10  -6   14.94    0.73
   0  10   6   14.13    0.77
   1 -10   6    6.32    0.59
   1 -10   6    5.52    0.57
   1  10   6    5.65    0.53
   1  10   6    7.47    0.51
  -1  10  -6    5.37    0.52
   2 -10   6    1.41    0.35
   2 -10   6    1.54    0.35
   2  10   6    1.68    0.36
   2  10   6    1.53    0.34
  -2  10  -6    1.45    0.31
   3 -10   6    0.68    0.30
   3  10   6    1.40    0.37
  -3  10  -6    0.96    0.29
   3  10   6    1.09    0.36
  -3 -11   6   28.37    1.28
  -3  11   6   27.05    1.10
  -2 -11   6    0.22    0.23
   2  11  -6   -0.04    0.17
  -2  11   6    0.16    0.19
  -1 -11   6   38.02    1.21
  -1 -11   6   35.56    1.37
  -1  11   6   37.49    1.31
  -1  11   6   37.00    1.22
   1  11  -6   35.30    1.20
   0 -11   6    3.63    0.44
   0 -11   6    4.84    0.54
   0  11  -6    4.66    0.48
   0  11   6    5.36    0.56
   1 -11   6    0.86    0.28
   1 -11   6    0.77    0.29
   1  11   6    1.06    0.29
  -1  11  -6    0.85    0.25
   1  11   6    1.07    0.29
   2 -11   6    0.07    0.23
   2 -11   6    0.16    0.21
   2  11   6   -0.08    0.22
   2  11   6    0.00    0.22
  -2  11  -6    0.09    0.20
   3 -11   6    4.43    0.58
   3  11   6    4.23    0.57
   3  11   6    3.66    0.53
  -3  11  -6    4.09    0.51
  -3 -12   6    0.73    0.31
   3  12  -6    0.55    0.34
  -3  12   6    1.00    0.31
  -2 -12   6   10.30    0.73
   2  12  -6   10.86    0.63
  -2  12   6    9.78    0.63
  -1 -12   6    0.44    0.24
  -1 -12   6    0.47    0.24
   1  12  -6    0.57    0.22
  -1  12   6    0.66    0.22
   0 -12   6    4.89    0.56
   0 -12   6    3.87    0.46
   0  12  -6    3.09    0.42
   0  12   6    4.52    0.46
   0  12   6    3.78    0.49
   1 -12   6    0.28    0.25
   1 -12   6    0.46    0.24
   1  12   6    0.90    0.27
  -1  12  -6    0.19    0.21
   2 -12   6   -0.03    0.20
   2 -12   6    0.16    0.25
   2  12   6    0.34    0.26
  -2  12  -6    0.18    0.23
   2  12   6    0.26    0.26
   3 -12   6    3.04    0.51
  -3  12  -6    2.35    0.40
   3  12   6    2.10    0.46
   3  12   6    2.48    0.47
  -3 -13   6    0.95    0.35
  -3  13   6    0.98    0.30
  -2 -13   6    1.01    0.32
  -2  13   6    0.30    0.23
   2  13  -6    0.75    0.27
  -1 -13   6    2.27    0.43
  -1 -13   6    2.25    0.38
   1  13  -6    2.67    0.39
  -1  13   6    2.98    0.41
   0 -13   6   11.14    0.70
   0 -13   6   11.03    0.68
   0  13   6   10.33    0.62
   0  13  -6    9.94    0.64
   1 -13   6    2.36    0.40
   1 -13   6    2.03    0.41
   1  13   6    1.30    0.32
   1  13   6    2.25    0.34
  -1  13  -6    1.88    0.35
   2 -13   6   19.33    1.00
   2  13   6   18.04    0.93
  -2  13  -6   15.67    0.85
   2  13   6   17.09    0.90
  -2 -14   6    0.01    0.24
  -2  14   6    0.09    0.21
   2  14  -6    0.03    0.21
  -1 -14   6   -0.05    0.21
  -1 -14   6   -0.27    0.20
   1  14  -6   -0.31    0.17
  -1  14   6   -0.16    0.19
   0 -14   6    3.44    0.46
   0  14  -6    3.43    0.45
   0  14   6    3.46    0.44
   1 -14   6    0.97    0.33
  -1  14  -6    0.40    0.24
   1  14   6    0.96    0.30
   2 -14   6   15.95    0.94
  -2  14  -6   16.29    0.87
  -2 -15   6    0.70    0.30
   2  15  -6    0.61    0.27
  -2  15   6    0.64    0.27
  -1 -15   6   -0.06    0.24
   1  15  -6    0.12    0.21
  -1  15   6    0.24    0.24
   0 -15   6   27.87    1.16
   0  15   6   29.87    1.07
   0  15  -6   27.43    1.11
   1 -15   6    0.10    0.24
   1  15   6   -0.16    0.23
  -1  15  -6   -0.05    0.22
  -1 -16   6    3.80    0.51
   1  16  -6    4.47    0.51
  -1  16   6    3.71    0.49
   0 -16   6    9.43    0.70
   0  16  -6    8.69    0.62
   0  16   6    8.09    0.60
   1 -16   6    0.30    0.31
   1  16   6    0.03    0.26
  -1  16  -6    0.40    0.25
  -4   0   7    0.08    0.25
   4   0  -7    0.23    0.32
  -3   0   7    0.01    0.20
   3   0  -7    0.09    0.25
  -2   0   7    0.26    0.20
  -1   0   7   -0.14    0.16
   0   0   7    0.01    0.17
   1   0   7   -0.09    0.15
   1   0   7   -0.20    0.19
   2   0   7    0.03    0.22
  -3   0  -7   -0.04    0.22
   3   0   7   -0.18    0.24
  -4  -1   7    0.00    0.24
   4  -1  -7   -0.14    0.29
  -4   1   7    0.37    0.28
   4   1  -7   -0.04    0.29
   3  -1  -7    3.00    0.44
  -3  -1   7    2.43    0.44
  -3   1   7    1.93    0.41
   3   1  -7    2.87    0.44
  -2  -1   7    6.95    0.71
   2  -1  -7    8.03    0.55
  -2   1   7    6.49    0.65
  -1  -1   7    2.03    0.38
  -1   1   7    1.83    0.37
   0  -1   7   20.07    0.99
   0   1   7   20.78    1.00
   1  -1   7    4.24    0.54
   1  -1   7    6.46    0.57
   1   1   7    5.80    0.54
   1   1   7    5.21    0.59
   2  -1   7    6.11    0.61
   2   1   7    6.43    0.61
  -2   1  -7    6.86    0.59
   3  -1   7    6.13    0.67
  -3   1  -7    6.59    0.59
   3   1   7    7.97    0.74
  -4  -2   7    0.61    0.32
   4  -2  -7    0.62    0.34
  -4   2   7    0.77    0.32
   4   2  -7    0.76    0.35
  -3  -2   7   -0.03    0.19
   3  -2  -7    0.20    0.26
   3   2  -7   -0.13    0.24
  -3   2   7    0.35    0.24
  -2  -2   7    5.85    0.65
   2  -2  -7    6.82    0.51
  -2   2   7    6.38    0.65
  -1  -2   7    9.30    0.68
  -1   2   7    9.66    0.68
   0  -2   7   31.18    1.26
   0   2   7   28.81    1.23
   1  -2   7    5.42    0.52
   1  -2   7    5.14    0.59
   1   2   7    5.91    0.53
   1   2   7    4.70    0.59
  -1   2  -7    4.49    0.49
   2  -2   7    0.34    0.24
   2   2   7    0.22    0.25
  -2   2  -7    0.10    0.20
[truncated: 987,173 more chars]
