# Supplementary material for: Effect of counter-ion on packing and crystal density of 5,5′-(3,3′-bi[1,2,4-oxa­diazole]-5,5′-di­yl)bis­(1H-tetra­zol-1-olate) with five different cations
Source: Acta Crystallogr E Crystallogr Commun. 2018 Mar 9;74(Pt 4):505–13. doi: 10.1107/S205698901800364X (PMC5946978; doi:10.1107/S205698901800364X)
Supplement: Supplementary file 2 [file e-74-00505-1sup9.hkl]

data_1                                                                          
_shelx_title ' pag075 in P2(1)/c'                                               
_shelx_refln_list_code          4                                               
_shelx_F_calc_maximum      110.10                                               
_exptl_crystal_F_000       380.00                                               
_reflns_d_resolution_high  0.7966                                               
                                                                                
loop_                                                                           
 _space_group_symop_operation_xyz                                               
 'x, y, z'                                                                      
 '-x, y+1/2, -z+1/2'                                                            
 '-x, -y, -z'                                                                   
 'x, -y-1/2, z-1/2'                                                             
                                                                                
_cell_length_a     7.7660                                                       
_cell_length_b    13.6716                                                       
_cell_length_c     6.8655                                                       
_cell_angle_alpha  90.000                                                       
_cell_angle_beta   95.237                                                       
_cell_angle_gamma  90.000                                                       
                                                                                
_shelx_F_squared_multiplier     1.000                                           
                                                                                
loop_                                                                           
 _refln_index_h                                                                 
 _refln_index_k                                                                 
 _refln_index_l                                                                 
 _refln_F_squared_calc                                                          
 _refln_F_squared_meas                                                          
 _refln_F_squared_sigma                                                         
 _refln_observed_status                                                         
   1   0   0       3761.14       3738.23        46.37 o                         
   2   0   0       3934.88       3645.79        53.33 o                         
   3   0   0       3383.30       3346.51        31.81 o                         
   4   0   0        491.85        515.44         8.69 o                         
   5   0   0        426.67        419.95         4.50 o                         
   6   0   0        501.21        474.62         8.62 o                         
   7   0   0        363.28        346.23         8.21 o                         
   8   0   0        462.10        432.77         9.39 o                         
   9   0   0         47.93         55.35         4.17 o                         
   1   1   0        745.78        804.13         8.02 o                         
   2   1   0       1285.39       1145.61         9.40 o                         
   3   1   0          0.00          0.51         0.50 o                         
   4   1   0        436.20        481.01         4.36 o                         
   5   1   0         98.24        105.04         1.58 o                         
   6   1   0         78.89         72.02         1.67 o                         
   7   1   0         48.05         42.96         2.28 o                         
   8   1   0         67.44         66.84         2.88 o                         
   9   1   0          9.55         11.25         2.11 o                         
   1   2   0       1968.82       1820.43        11.87 o                         
   2   2   0         49.54         43.92         0.87 o                         
   3   2   0        131.54        122.46         2.11 o                         
   4   2   0       1858.58       1916.01        14.41 o                         
   5   2   0        308.20        320.49         7.23 o                         
   6   2   0        169.26        170.03         2.34 o                         
   7   2   0         61.05         64.51         2.40 o                         
   8   2   0         16.64         14.72         2.39 o                         
   9   2   0         52.96         52.37         2.89 o                         
   1   3   0       4696.86       4575.94        26.24 o                         
   2   3   0        366.16        396.63         2.95 o                         
   3   3   0          1.08          0.61         0.36 o                         
   4   3   0        320.26        287.82         3.15 o                         
   5   3   0         96.67         93.51         1.90 o                         
   6   3   0         64.51         62.62         2.19 o                         
   7   3   0        253.52        252.89         4.67 o                         
   8   3   0          0.00         -0.10         0.89 o                         
   9   3   0          0.07         -0.86         0.86 o                         
   1   4   0        158.62        146.11         5.18 o                         
   2   4   0        355.25        342.37         3.10 o                         
   3   4   0         99.66        122.56         1.99 o                         
   4   4   0        702.69        717.23         8.41 o                         
   5   4   0          1.78          2.32         0.77 o                         
   6   4   0          3.64          3.83         0.98 o                         
   7   4   0        108.58        109.71         2.71 o                         
   8   4   0          0.05         -0.87         0.87 o                         
   9   4   0          1.22          1.23         1.23 o                         
   1   5   0         23.84         16.29         1.25 o                         
   2   5   0        477.48        489.59         3.74 o                         
   3   5   0          0.13          0.27         0.37 o                         
   4   5   0        108.64        101.39         2.07 o                         
   5   5   0        262.97        273.98         4.91 o                         
   6   5   0        165.97        154.59         3.42 o                         
   7   5   0         10.19         12.12         1.30 o                         
   8   5   0        229.65        239.49         4.95 o                         
   9   5   0         23.27         23.77         2.63 o                         
   1   6   0         95.01        103.02         2.64 o                         
   2   6   0        280.89        268.99         2.93 o                         
   3   6   0        229.69        246.08         2.85 o                         
   4   6   0         96.65         94.14         3.32 o                         
   5   6   0        784.37        808.95         7.42 o                         
   6   6   0        282.00        281.79         4.20 o                         
   7   6   0        339.68        317.53         4.02 o                         
   8   6   0        167.33        143.72         3.81 o                         
   9   6   0         10.57         13.98         1.53 o                         
   1   7   0         43.14         38.45         2.50 o                         
   2   7   0         15.31         16.92         0.90 o                         
   3   7   0         15.06         16.99         0.95 o                         
   4   7   0        211.73        243.93         3.82 o                         
   5   7   0          0.56          1.21         0.78 o                         
   6   7   0         90.51         84.20         2.36 o                         
   7   7   0         42.94         43.36         1.80 o                         
   8   7   0         99.80        109.72         3.07 o                         
   0   8   0        326.87        327.28         4.13 o                         
   1   8   0         12.43         11.55         1.67 o                         
   2   8   0          0.02          0.12         0.45 o                         
   3   8   0        150.06        141.23         2.61 o                         
   4   8   0          6.91          7.59         1.01 o                         
   5   8   0         52.65         55.13         2.97 o                         
   6   8   0        702.04        690.94         8.37 o                         
   7   8   0        548.91        557.51         6.24 o                         
   8   8   0         17.82         18.22         1.37 o                         
   1   9   0        127.34        132.26         4.76 o                         
   2   9   0        759.13        736.84         7.45 o                         
   3   9   0          0.86          1.67         0.67 o                         
   4   9   0        684.03        722.28         9.10 o                         
   5   9   0         17.40         20.41         1.57 o                         
   6   9   0          0.12          0.83         0.93 o                         
   7   9   0          4.96          4.15         1.00 o                         
   8   9   0         47.07         48.59         2.32 o                         
   0  10   0          0.18          0.87         0.57 o                         
   1  10   0        189.06        183.06         3.71 o                         
   2  10   0        539.86        534.26         6.08 o                         
   3  10   0        102.31        111.41         2.60 o                         
   4  10   0         11.37         13.39         2.26 o                         
   5  10   0        106.13        115.48         3.76 o                         
   6  10   0         74.08         75.67         2.31 o                         
   7  10   0          7.13          5.63         1.08 o                         
   1  11   0         21.70         21.69         1.66 o                         
   2  11   0         35.96         37.98         1.86 o                         
   3  11   0          1.30          0.95         0.74 o                         
   4  11   0          1.34          0.00         1.15 o                         
   5  11   0         29.31         33.96         2.79 o                         
   6  11   0          0.58          0.83         0.84 o                         
   7  11   0          9.77          8.43         1.88 o                         
   0  12   0          0.66         -0.51         0.51 o                         
   1  12   0        213.09        214.31         4.45 o                         
   2  12   0         56.34         62.62         2.18 o                         
   3  12   0         65.95         68.19         3.45 o                         
   4  12   0         10.83         10.12         1.53 o                         
   5  12   0          4.63          3.61         1.02 o                         
   6  12   0        117.44        118.76         6.21 o                         
   1  13   0          0.72          0.88         0.53 o                         
   2  13   0          8.04          9.16         1.20 o                         
   3  13   0          5.47          3.68         1.77 o                         
   4  13   0         67.13         60.30         2.80 o                         
   5  13   0          0.27          0.27         0.96 o                         
   6  13   0          6.63          8.14         1.35 o                         
   0  14   0         75.13         76.53         2.47 o                         
   1  14   0        143.09        148.72         3.28 o                         
   2  14   0        114.01        116.56         2.91 o                         
   3  14   0          7.84          6.13         1.67 o                         
   4  14   0         12.43         11.53         1.56 o                         
   5  14   0         31.17         37.09         2.52 o                         
   1  15   0         68.68         69.61         3.13 o                         
   2  15   0         17.51         18.00         2.06 o                         
   3  15   0         39.78         33.98         4.84 o                         
   4  15   0         48.51         46.43         3.31 o                         
   0  16   0        106.62        101.42        10.06 o                         
   1  16   0          3.25          1.11         1.08 o                         
   2  16   0         35.33         38.00         2.97 o                         
   3  16   0         11.46         12.40         2.11 o                         
  -9   1   1          0.15          1.15         1.03 o                         
  -8   1   1         74.20         74.83         2.96 o                         
  -7   1   1          0.55          1.09         0.65 o                         
  -6   1   1         19.53         24.24         1.09 o                         
  -5   1   1        150.97        148.18         1.89 o                         
  -4   1   1        274.52        296.29         2.60 o                         
  -3   1   1         63.98         76.26         1.10 o                         
  -2   1   1        723.20        756.13         4.46 o                         
  -1   1   1        408.14        383.86         2.26 o                         
   0   1   1         82.32         84.02         1.36 o                         
   1   1   1        699.77        690.91         3.89 o                         
   2   1   1        196.38        182.84         1.55 o                         
   3   1   1          0.50          3.13         0.44 o                         
   4   1   1       1058.80       1071.04         9.17 o                         
   5   1   1        175.84        186.67         3.32 o                         
   6   1   1         82.37         80.96         2.54 o                         
   7   1   1         55.98         64.24         2.60 o                         
   8   1   1        112.04        120.10         3.47 o                         
   9   1   1          2.33          2.92         1.14 o                         
  -9   2   1         30.63         35.79         2.41 o                         
  -8   2   1         78.35         70.08         2.45 o                         
  -7   2   1        197.33        183.81         3.57 o                         
  -6   2   1          5.74          3.77         0.69 o                         
  -5   2   1        716.00        737.73         6.37 o                         
  -4   2   1       1453.71       1565.86         9.47 o                         
  -3   2   1        128.17        133.15         1.46 o                         
  -2   2   1         52.77         74.44         1.86 o                         
  -1   2   1       1456.89       1426.81         6.95 o                         
   0   2   1        390.12        415.61         2.70 o                         
   1   2   1        670.63        723.73         3.86 o                         
   2   2   1        269.10        277.29         2.15 o                         
   3   2   1         29.46         32.64         0.87 o                         
   4   2   1        265.32        239.53         2.81 o                         
   5   2   1          0.57          1.26         0.68 o                         
   6   2   1        675.95        640.17         7.42 o                         
   7   2   1        434.85        403.10         7.29 o                         
   8   2   1         19.85         26.82         2.02 o                         
   9   2   1          3.27          1.66         1.12 o                         
  -9   3   1         38.62         37.54         2.18 o                         
  -8   3   1        188.64        175.26         4.12 o                         
  -7   3   1       1524.33       1445.69        12.07 o                         
  -6   3   1         92.81         91.22         1.92 o                         
  -5   3   1         20.12         14.51         0.89 o                         
  -4   3   1        579.85        564.80         4.28 o                         
  -3   3   1        431.74        409.49         4.16 o                         
  -2   3   1         22.56         20.36         0.64 o                         
  -1   3   1       1782.65       1708.28        13.11 o                         
   0   3   1      10738.41      10242.03        70.37 o                         
   1   3   1      12121.85      11680.59        57.97 o                         
   2   3   1        647.38        635.47         4.01 o                         
   3   3   1          0.12          1.02         0.40 o                         
   4   3   1        427.94        456.52         4.23 o                         
   5   3   1        490.98        478.01         5.79 o                         
   6   3   1        407.03        387.02         7.92 o                         
   7   3   1          1.49          2.93         1.02 o                         
   8   3   1         16.52         13.22         1.56 o                         
   9   3   1          2.99          1.07         1.04 o                         
  -9   4   1          0.69          1.72         0.94 o                         
  -8   4   1         46.82         41.77         2.16 o                         
  -7   4   1         40.32         38.69         1.90 o                         
  -6   4   1        254.22        252.56         3.76 o                         
  -5   4   1          4.96          4.52         0.55 o                         
  -4   4   1         45.30         50.18         1.22 o                         
  -3   4   1        152.55        154.10         2.01 o                         
  -2   4   1        300.28        283.31         2.61 o                         
  -1   4   1       1964.46       1959.34        11.21 o                         
   0   4   1      10242.42      10252.80        52.67 o                         
   1   4   1       1813.08       1894.56         9.81 o                         
   2   4   1        362.03        382.26         2.78 o                         
   3   4   1          2.46          3.21         0.49 o                         
   4   4   1        395.17        429.45         3.78 o                         
   5   4   1          7.84          8.24         1.49 o                         
   6   4   1        145.79        140.81         3.24 o                         
   7   4   1         22.67         22.25         1.73 o                         
   8   4   1          3.19          2.10         1.20 o                         
   9   4   1         37.84         44.02         2.73 o                         
  -9   5   1          3.38          2.61         1.24 o                         
  -8   5   1         15.45         15.68         1.48 o                         
  -7   5   1          5.65          4.49         0.95 o                         
  -6   5   1         11.91         10.86         1.03 o                         
  -5   5   1         20.91         22.44         1.20 o                         
  -4   5   1         25.36         27.54         1.04 o                         
  -3   5   1         16.88         21.71         0.74 o                         
  -2   5   1        115.60        111.75         2.41 o                         
  -1   5   1        693.96        676.85         5.83 o                         
   0   5   1       3531.10       3734.67        19.21 o                         
   1   5   1        276.60        258.30         2.57 o                         
   2   5   1       1008.09       1019.40         6.45 o                         
   3   5   1          8.52         13.86         0.90 o                         
   4   5   1         46.45         53.29         1.88 o                         
   5   5   1        828.46        858.58         7.70 o                         
   6   5   1         20.55         19.38         1.40 o                         
   7   5   1        652.57        624.81         7.09 o                         
   8   5   1         38.60         39.51         2.17 o                         
   9   5   1          3.75          3.22         1.18 o                         
  -9   6   1         19.12         15.80         1.45 o                         
  -8   6   1          8.07          7.65         1.08 o                         
  -7   6   1         53.20         56.49         2.08 o                         
  -6   6   1         17.37         15.29         1.30 o                         
  -5   6   1        109.93        115.73         2.09 o                         
  -4   6   1        123.66        130.21         1.28 o                         
  -3   6   1        552.86        574.96         4.31 o                         
  -2   6   1         58.81         67.26         1.32 o                         
  -1   6   1        939.25        931.46         7.76 o                         
   0   6   1       1039.04       1005.78         6.52 o                         
   1   6   1          9.02         11.63         0.83 o                         
   2   6   1         15.34         11.85         0.59 o                         
   3   6   1        638.44        636.42         5.93 o                         
   4   6   1         30.82         39.05         1.26 o                         
   5   6   1        136.06        148.85         2.84 o                         
   6   6   1         67.13         70.91         2.25 o                         
   7   6   1          0.20          0.09         0.77 o                         
   8   6   1          8.75          9.94         1.33 o                         
  -8   7   1          6.33          3.57         0.97 o                         
  -7   7   1        181.84        182.15         3.29 o                         
  -6   7   1          2.13          2.74         0.70 o                         
  -5   7   1         13.95         16.84         1.05 o                         
  -4   7   1        438.20        420.34         4.39 o                         
  -3   7   1        129.57        150.72         2.06 o                         
  -2   7   1        197.29        178.54         2.63 o                         
  -1   7   1         81.54         94.39         1.94 o                         
   0   7   1        467.16        435.42         3.64 o                         
   1   7   1          4.85          5.24         0.58 o                         
   2   7   1          3.90          1.53         0.44 o                         
   3   7   1        397.56        400.61         4.88 o                         
   4   7   1        427.22        411.69         5.35 o                         
   5   7   1        173.85        180.08         3.54 o                         
   6   7   1         83.91         86.13         2.68 o                         
   7   7   1          6.96         10.71         1.25 o                         
   8   7   1          7.64          5.20         1.13 o                         
  -8   8   1          5.88          5.82         1.08 o                         
  -7   8   1        207.59        212.58         3.64 o                         
  -6   8   1         76.68         73.31         2.36 o                         
  -5   8   1          1.97          1.21         0.70 o                         
  -4   8   1        260.04        259.37         3.79 o                         
  -3   8   1        162.51        166.19         2.83 o                         
  -2   8   1        207.30        206.03         2.94 o                         
  -1   8   1          0.27         -0.15         0.57 o                         
   0   8   1          6.74          5.40         0.65 o                         
   1   8   1       1031.14       1046.06         7.70 o                         
   2   8   1        158.73        144.20         2.14 o                         
   3   8   1         34.72         37.66         1.60 o                         
   4   8   1          1.04          2.74         0.78 o                         
   5   8   1          4.17          4.79         1.02 o                         
   6   8   1         37.01         33.03         2.05 o                         
   7   8   1         12.26         14.82         1.57 o                         
   8   8   1          2.69          2.79         1.18 o                         
  -8   9   1         31.42         40.15         2.30 o                         
  -7   9   1         93.61         86.95         2.96 o                         
  -6   9   1         49.94         47.33         2.03 o                         
  -5   9   1         37.45         39.72         1.95 o                         
  -4   9   1         91.47         87.07         2.29 o                         
  -3   9   1         82.36         92.54         2.22 o                         
  -2   9   1        160.15        164.89         3.06 o                         
  -1   9   1          8.09         11.19         1.15 o                         
   0   9   1        590.75        576.44         4.85 o                         
   1   9   1        285.96        295.26         3.89 o                         
   2   9   1         75.03         71.15         1.62 o                         
   3   9   1         27.71         28.96         1.89 o                         
   4   9   1          7.06          8.34         1.08 o                         
   5   9   1        216.24        219.69         4.10 o                         
   6   9   1         33.31         37.46         3.56 o                         
   7   9   1         38.46         39.44         2.43 o                         
   8   9   1        147.40        145.22         4.73 o                         
  -7  10   1         16.85         16.39         1.53 o                         
  -6  10   1        213.69        204.58         4.47 o                         
  -5  10   1          1.32          0.41         0.80 o                         
  -4  10   1          3.03          2.92         1.04 o                         
  -3  10   1         29.40         30.30         1.59 o                         
  -2  10   1         42.99         43.77         1.83 o                         
  -1  10   1        292.82        304.80         5.12 o                         
   0  10   1          0.18         -0.41         0.41 o                         
   1  10   1        112.20        111.52         2.41 o                         
   2  10   1        311.94        317.73         5.25 o                         
   3  10   1         11.80         11.74         1.16 o                         
   4  10   1          2.55          3.05         1.02 o                         
   5  10   1        400.89        404.77         5.90 o                         
   6  10   1          0.32         -0.38         0.85 o                         
   7  10   1          0.03         -0.06         1.18 o                         
  -7  11   1          2.39          3.56         1.20 o                         
  -6  11   1        265.68        275.32         4.79 o                         
  -5  11   1          7.94          7.88         1.16 o                         
  -4  11   1        129.49        127.69         2.96 o                         
  -3  11   1        138.45        122.86         3.01 o                         
  -2  11   1         48.16         49.17         2.03 o                         
  -1  11   1        640.17        666.45        11.97 o                         
   0  11   1        102.29         98.41         1.74 o                         
   1  11   1         78.87         76.30         2.12 o                         
   2  11   1        108.94        105.74         3.11 o                         
   3  11   1          4.81          4.24         0.96 o                         
   4  11   1         95.39         90.65         3.23 o                         
   5  11   1        197.88        186.63         4.79 o                         
   6  11   1          4.17          4.07         1.36 o                         
   7  11   1        319.31        309.80         6.96 o                         
  -6  12   1        183.42        187.05         4.05 o                         
  -5  12   1        408.45        391.22         6.23 o                         
  -4  12   1         70.31         73.19         3.00 o                         
  -3  12   1        254.12        246.01         4.47 o                         
  -2  12   1         24.84         25.71         1.69 o                         
  -1  12   1          0.04         -0.52         0.73 o                         
   0  12   1          0.70          0.85         0.60 o                         
   1  12   1        121.32        132.87         4.33 o                         
   2  12   1          6.12          6.89         1.21 o                         
   3  12   1          2.40          4.21         1.61 o                         
   4  12   1        250.52        245.36         8.64 o                         
   5  12   1        147.75        156.17         4.51 o                         
   6  12   1        129.49        124.84         4.50 o                         
  -6  13   1          7.98          8.11         1.48 o                         
  -5  13   1        344.26        331.91         8.47 o                         
  -4  13   1        102.71        107.32         3.25 o                         
  -3  13   1          2.30          4.67         1.36 o                         
  -2  13   1        300.55        307.14         6.79 o                         
  -1  13   1        250.55        251.09        18.04 o                         
   0  13   1         27.09         24.64         2.75 o                         
   1  13   1         13.77         16.50         2.05 o                         
   2  13   1         18.38         19.54         2.32 o                         
   3  13   1         15.41         13.87         2.10 o                         
   4  13   1          3.35          5.59         1.38 o                         
   5  13   1          0.71          1.32         1.23 o                         
   6  13   1         43.30         47.16         3.24 o                         
  -5  14   1          9.11          6.16         1.64 o                         
  -4  14   1          5.00          4.83         1.46 o                         
  -3  14   1          7.51          8.02         1.57 o                         
  -2  14   1         12.04         12.30         1.64 o                         
  -1  14   1          0.22         -0.52         0.68 o                         
   0  14   1         19.32         22.09         1.59 o                         
   1  14   1         64.71         66.38         4.11 o                         
   2  14   1         48.79         47.82         2.93 o                         
   3  14   1        143.48        141.76         5.29 o                         
   4  14   1         16.72         21.96         2.73 o                         
   5  14   1          1.68          0.51         1.45 o                         
  -4  15   1         59.82         63.07         3.76 o                         
  -3  15   1         48.51         46.07         3.18 o                         
  -2  15   1         13.44         12.34         2.15 o                         
  -1  15   1         51.92         48.67         2.13 o                         
   0  15   1          0.76          1.80         1.02 o                         
   1  15   1         10.16          9.03         1.89 o                         
   2  15   1         27.66         25.23         2.77 o                         
   3  15   1          0.81          0.50         1.37 o                         
   4  15   1          6.28          5.54         1.85 o                         
  -3  16   1          3.88          3.10         2.38 o                         
  -2  16   1         33.42         37.29         3.77 o                         
  -1  16   1          0.08         -0.88         1.10 o                         
   0  16   1          1.27          1.24         1.04 o                         
   1  16   1          1.34         -1.12         1.23 o                         
   2  16   1         23.25         25.79         2.90 o                         
   3  16   1          3.46          4.06         2.86 o                         
  -9   0   2         60.58         49.63         3.99 o                         
  -8   0   2        185.92        182.26         8.45 o                         
  -7   0   2       1977.89       1906.87        27.74 o                         
  -6   0   2        841.00        765.15         9.32 o                         
  -5   0   2        317.44        295.85         6.52 o                         
  -4   0   2       1889.52       1937.31        15.15 o                         
  -3   0   2        107.38        120.55         2.07 o                         
  -2   0   2       3121.68       2992.11        20.18 o                         
  -1   0   2       6401.79       6167.97        46.62 o                         
   0   0   2        573.73        525.41         6.69 o                         
   1   0   2       1838.44       1674.57        10.41 o                         
   2   0   2       3474.78       3656.14        24.48 o                         
   3   0   2        455.11        453.41         5.05 o                         
   4   0   2       1351.70       1451.32        11.60 o                         
   5   0   2        152.90        173.29         6.13 o                         
   6   0   2        417.03        422.66         8.28 o                         
   7   0   2        416.67        413.46        10.06 o                         
   8   0   2         26.66         24.46         2.82 o                         
   9   0   2         12.26         14.81         2.51 o                         
  -9   1   2         29.72         24.15         2.07 o                         
  -8   1   2         18.61         17.46         1.48 o                         
  -7   1   2        422.79        395.92         7.65 o                         
  -6   1   2        249.82        261.34         3.09 o                         
  -5   1   2          0.06          0.24         0.42 o                         
  -4   1   2        140.15        144.48         1.75 o                         
  -3   1   2         26.62         23.90         0.77 o                         
  -2   1   2        799.96        804.73         4.62 o                         
  -1   1   2        196.66        159.63         1.59 o                         
   0   1   2         22.89         29.86         1.11 o                         
   1   1   2       3499.81       3377.23        15.81 o                         
   2   1   2       1179.08       1174.98         5.99 o                         
   3   1   2          4.95          7.95         0.54 o                         
   4   1   2          1.55          0.72         0.38 o                         
   5   1   2        461.54        480.84         5.01 o                         
   6   1   2        741.90        727.40         9.30 o                         
   7   1   2          2.19          1.81         1.02 o                         
   8   1   2         33.26         38.44         2.38 o                         
   9   1   2          0.01         -0.43         1.01 o                         
  -9   2   2          9.05          6.03         1.29 o                         
  -8   2   2         70.26         80.28         2.56 o                         
  -7   2   2         30.28         28.94         1.67 o                         
  -6   2   2        102.44         99.34         2.54 o                         
  -5   2   2        246.73        255.52         2.63 o                         
  -4   2   2          7.73          8.47         0.56 o                         
  -3   2   2        582.41        660.02         4.83 o                         
  -2   2   2       1881.39       1918.30         9.61 o                         
  -1   2   2        195.39        166.84         1.45 o                         
   0   2   2        118.92        122.37         1.98 o                         
   1   2   2          1.34          0.08         0.26 o                         
   2   2   2         64.53         69.07         1.01 o                         
   3   2   2        539.95        518.81         3.43 o                         
   4   2   2          5.28          4.71         0.65 o                         
   5   2   2        476.85        500.35         5.11 o                         
   6   2   2         49.74         45.10         2.20 o                         
   7   2   2        318.40        305.66         5.91 o                         
   8   2   2          0.59          1.98         1.05 o                         
   9   2   2          2.27          1.43         1.11 o                         
  -9   3   2         10.31         12.74         1.43 o                         
  -8   3   2        215.47        201.49         4.37 o                         
  -7   3   2         54.33         45.53         2.33 o                         
  -6   3   2        105.08         98.55         1.92 o                         
  -5   3   2        602.69        623.10         5.02 o                         
  -4   3   2        176.41        181.26         1.98 o                         
  -3   3   2       1069.05       1149.42         6.52 o                         
  -2   3   2         81.42         77.31         1.10 o                         
  -1   3   2         32.09         36.97         0.78 o                         
   0   3   2       1461.47       1466.31        11.08 o                         
   1   3   2        323.68        378.55         2.42 o                         
   2   3   2         20.07         27.06         0.76 o                         
   3   3   2        610.40        625.01         3.94 o                         
   4   3   2          0.01          0.94         0.40 o                         
   5   3   2          9.77         11.86         0.92 o                         
   6   3   2         58.68         63.21         2.26 o                         
   7   3   2         23.54         24.10         1.81 o                         
   8   3   2         79.18         78.91         2.99 o                         
   9   3   2         30.32         30.97         2.39 o                         
  -9   4   2         43.91         48.51         2.47 o                         
  -8   4   2          4.09          3.15         1.28 o                         
  -7   4   2         42.18         49.07         1.90 o                         
  -6   4   2         27.07         32.17         1.50 o                         
  -5   4   2         60.51         61.82         1.46 o                         
  -4   4   2          6.22          4.71         0.49 o                         
  -3   4   2          0.24          1.96         0.37 o                         
  -2   4   2         20.53         25.02         0.69 o                         
  -1   4   2         34.46         30.03         0.78 o                         
   0   4   2          8.42         12.15         0.98 o                         
   1   4   2        727.02        718.95         3.96 o                         
   2   4   2        288.15        309.50         3.16 o                         
   3   4   2         15.56         12.16         0.71 o                         
   4   4   2        189.19        169.82         2.05 o                         
   5   4   2         27.33         27.87         1.46 o                         
   6   4   2         65.82         59.02         2.09 o                         
   7   4   2          1.61          0.38         0.75 o                         
   8   4   2          0.00          0.60         0.90 o                         
  -9   5   2         13.99         17.08         1.65 o                         
  -8   5   2         10.71         11.44         1.49 o                         
  -7   5   2         95.39        102.54         2.47 o                         
  -6   5   2         27.64         24.68         1.39 o                         
  -5   5   2        120.33        125.70         2.04 o                         
  -4   5   2        334.26        339.15         3.17 o                         
  -3   5   2        118.47        125.34         1.59 o                         
  -2   5   2         60.97         56.66         1.50 o                         
  -1   5   2       2370.67       2460.02        13.98 o                         
   0   5   2        845.26        823.15         7.27 o                         
   1   5   2          9.95         13.46         0.63 o                         
   2   5   2        435.07        431.87         3.31 o                         
   3   5   2          2.61          1.85         0.39 o                         
   4   5   2        634.63        642.94         5.02 o                         
   5   5   2         14.53         18.69         1.28 o                         
   6   5   2         96.22         93.10         2.76 o                         
   7   5   2        414.12        421.75         5.71 o                         
   8   5   2          9.56          6.73         1.39 o                         
  -8   6   2         44.03         49.06         2.40 o                         
  -7   6   2         78.15         78.59         2.23 o                         
  -6   6   2        110.20        104.59         2.15 o                         
  -5   6   2        167.73        171.61         2.54 o                         
  -4   6   2         54.22         53.91         1.29 o                         
  -3   6   2          5.52          4.78         0.56 o                         
  -2   6   2        338.02        312.28         3.29 o                         
  -1   6   2          4.41          1.78         0.41 o                         
   0   6   2         23.89         28.18         1.47 o                         
   1   6   2       2083.66       2130.42        11.51 o                         
   2   6   2        161.82        196.27         2.07 o                         
   3   6   2        110.26        107.35         1.54 o                         
   4   6   2        307.59        307.70         3.66 o                         
   5   6   2        163.75        148.96         3.18 o                         
   6   6   2         47.06         43.82         2.73 o                         
   7   6   2         25.23         25.95         1.76 o                         
   8   6   2         44.48         47.24         2.39 o                         
  -8   7   2         24.31         21.75         1.57 o                         
  -7   7   2        152.62        153.80         3.24 o                         
  -6   7   2        108.90         99.83         2.14 o                         
  -5   7   2          0.03          0.10         0.62 o                         
  -4   7   2          4.12          5.90         0.81 o                         
  -3   7   2        172.14        168.24         2.31 o                         
  -2   7   2        141.74        143.08         2.15 o                         
  -1   7   2        376.20        369.95         5.21 o                         
   0   7   2         93.58         83.59         1.57 o                         
   1   7   2       2343.16       2388.71        12.88 o                         
   2   7   2         29.04         30.98         1.07 o                         
   3   7   2         40.05         46.75         1.41 o                         
   4   7   2          0.43          0.86         0.56 o                         
   5   7   2        292.45        272.06         4.42 o                         
   6   7   2         57.83         51.50         2.46 o                         
   7   7   2         24.11         22.61         1.86 o                         
   8   7   2         15.46         16.54         1.79 o                         
  -8   8   2         31.53         33.08         1.74 o                         
  -7   8   2          0.21          0.54         0.69 o                         
  -6   8   2         58.74         60.50         2.14 o                         
  -5   8   2        124.33        123.32         2.79 o                         
  -4   8   2        119.12        117.39         2.49 o                         
  -3   8   2          5.22          5.96         0.66 o                         
  -2   8   2        902.93        926.81         7.31 o                         
  -1   8   2        165.92        164.57         3.23 o                         
   0   8   2       4057.80       4157.65        28.37 o                         
   1   8   2        278.40        298.72         3.53 o                         
   2   8   2          2.49          1.36         0.44 o                         
   3   8   2        114.47        113.55         2.14 o                         
   4   8   2         56.05         56.56         3.30 o                         
   5   8   2        144.88        146.96         3.31 o                         
   6   8   2        539.30        539.67         7.16 o                         
   7   8   2         36.01         32.51         3.28 o                         
   8   8   2          3.56          1.53         1.29 o                         
  -8   9   2         65.15         65.33         2.81 o                         
  -7   9   2          4.62          3.29         0.94 o                         
  -6   9   2         95.51         96.18         3.28 o                         
  -5   9   2        646.17        651.81         8.92 o                         
  -4   9   2        285.56        261.67         3.86 o                         
  -3   9   2        415.41        403.87         4.66 o                         
  -2   9   2         41.16         38.97         1.83 o                         
  -1   9   2        420.66        424.48         4.81 o                         
   0   9   2       1534.27       1552.27        12.20 o                         
   1   9   2          6.69          6.98         0.45 o                         
   2   9   2        158.83        166.46         2.66 o                         
   3   9   2          4.88          4.22         0.87 o                         
   4   9   2         30.26         25.57         2.03 o                         
   5   9   2         11.23         11.55         1.60 o                         
   6   9   2         54.54         55.87         3.18 o                         
   7   9   2        119.09        120.69         4.26 o                         
  -7  10   2         27.62         27.93         1.91 o                         
  -6  10   2         18.49         17.24         1.50 o                         
  -5  10   2         37.40         35.07         1.87 o                         
  -4  10   2         83.58         84.41         2.45 o                         
  -3  10   2         18.89         18.63         1.92 o                         
  -2  10   2          0.39          0.49         0.57 o                         
  -1  10   2          2.98          3.29         0.91 o                         
   0  10   2        198.75        208.50         3.57 o                         
   1  10   2        148.21        150.06         2.62 o                         
   2  10   2          1.87          2.31         0.89 o                         
   3  10   2         41.81         43.90         2.02 o                         
   4  10   2        255.84        247.68         5.23 o                         
   5  10   2         34.18         38.24         2.59 o                         
   6  10   2          2.12          4.44         1.37 o                         
   7  10   2          5.01          7.73         1.72 o                         
  -7  11   2        143.49        161.56         5.45 o                         
  -6  11   2        248.23        241.19         4.57 o                         
  -5  11   2         85.33         79.10         2.74 o                         
  -4  11   2          2.68          4.43         0.98 o                         
  -3  11   2          4.54          3.24         1.20 o                         
  -2  11   2          6.56          7.59         1.26 o                         
  -1  11   2          8.52          8.29         1.54 o                         
   0  11   2         75.66         69.69         1.93 o                         
   1  11   2         80.52         83.00         2.31 o                         
   2  11   2        151.74        169.26         4.11 o                         
   3  11   2         70.45         71.84         2.38 o                         
   4  11   2         37.80         38.40         2.54 o                         
   5  11   2         15.19         14.33         1.85 o                         
   6  11   2         19.49         17.74         2.10 o                         
  -6  12   2        128.72        132.76         4.69 o                         
  -5  12   2        126.17        110.01         4.03 o                         
  -4  12   2        154.32        157.86         4.35 o                         
  -3  12   2          8.54          9.93         1.45 o                         
  -2  12   2         44.47         43.22         2.53 o                         
  -1  12   2        125.65        117.80         4.36 o                         
   0  12   2         16.19         15.10         1.18 o                         
   1  12   2          0.26         -0.80         0.80 o                         
   2  12   2         60.62         61.54         2.92 o                         
   3  12   2         14.68         16.87         2.30 o                         
   4  12   2         38.15         41.55         2.76 o                         
   5  12   2         17.69         24.71         2.31 o                         
   6  12   2         47.06         50.56         5.04 o                         
  -6  13   2          5.22          8.08         1.77 o                         
  -5  13   2          5.94          7.48         1.97 o                         
  -4  13   2          0.10          1.67         1.42 o                         
  -3  13   2         39.51         36.77         3.28 o                         
  -2  13   2         94.45         91.46         3.18 o                         
  -1  13   2          0.26          0.89         1.20 o                         
   0  13   2         12.76         12.63         1.15 o                         
   1  13   2         34.09         34.97         2.99 o                         
   2  13   2         33.07         32.30         2.70 o                         
   3  13   2         16.61         19.12         2.74 o                         
   4  13   2          5.54          3.63         1.26 o                         
   5  13   2         37.62         40.41         2.98 o                         
  -5  14   2        154.58        157.61         6.35 o                         
  -4  14   2          6.82          3.47         1.81 o                         
  -3  14   2         48.21         52.09         4.04 o                         
  -2  14   2        101.89        107.77         4.69 o                         
  -1  14   2         49.43         51.59         2.21 o                         
   0  14   2         83.35         89.84         2.78 o                         
   1  14   2        147.88        165.50         5.51 o                         
   2  14   2         96.11        102.62         7.13 o                         
   3  14   2        188.57        186.93         6.26 o                         
   4  14   2          9.38         13.35         2.80 o                         
  -4  15   2         18.00         16.02         2.65 o                         
  -3  15   2         27.68         17.72         2.65 o                         
  -2  15   2         73.26         71.99         4.25 o                         
  -1  15   2         37.27         40.93         2.37 o                         
   0  15   2         59.33         68.66         2.95 o                         
   1  15   2        208.38        210.30         8.63 o                         
   2  15   2         16.45         17.61         3.81 o                         
   3  15   2         29.62         33.67         5.54 o                         
  -2  16   2          9.38          8.90         2.09 o                         
  -1  16   2         16.80         18.36         2.73 o                         
   0  16   2         10.71         12.34         2.26 o                         
   1  16   2         38.19         42.49         3.66 o                         
   2  16   2         88.13         85.96         8.33 o                         
  -9   1   3         26.22         26.92         4.18 o                         
  -8   1   3         53.26         52.29         3.63 o                         
  -7   1   3         27.69         30.49         1.57 o                         
  -6   1   3        156.31        169.11         3.00 o                         
  -5   1   3         71.28         72.04         1.45 o                         
  -4   1   3          9.46          8.27         0.61 o                         
  -3   1   3        200.65        202.33         2.09 o                         
  -2   1   3        109.59        136.45         1.65 o                         
  -1   1   3        246.21        275.87         3.58 o                         
   0   1   3        199.21        198.51         2.31 o                         
   1   1   3        507.43        505.03         2.97 o                         
   2   1   3        470.15        509.38         3.40 o                         
   3   1   3         83.58         79.25         1.28 o                         
   4   1   3         75.39         88.87         1.54 o                         
   5   1   3         12.19         10.16         0.74 o                         
   6   1   3          7.30          4.74         1.01 o                         
   7   1   3         99.17        101.03         3.09 o                         
   8   1   3         72.87         73.40         3.18 o                         
  -9   2   3          6.63          3.68         1.11 o                         
  -8   2   3          1.20          0.74         0.85 o                         
  -7   2   3         17.76         17.39         1.24 o                         
  -6   2   3         12.41         13.99         0.97 o                         
  -5   2   3         68.25         67.60         1.41 o                         
  -4   2   3          0.79          0.99         0.40 o                         
  -3   2   3        157.78        163.42         1.87 o                         
  -2   2   3        123.86        119.04         1.52 o                         
  -1   2   3       1983.41       2059.16        15.86 o                         
   0   2   3       1167.44       1204.72         6.63 o                         
   1   2   3         50.93         63.10         0.94 o                         
   2   2   3        727.10        783.38         4.93 o                         
   3   2   3        507.61        538.09         3.75 o                         
   4   2   3        100.05         99.47         1.53 o                         
   5   2   3          4.52         10.70         0.74 o                         
   6   2   3         69.61         75.28         2.54 o                         
   7   2   3         95.88         91.65         2.93 o                         
   8   2   3         85.99         94.70         3.26 o                         
  -9   3   3         12.75         19.93         1.71 o                         
  -8   3   3        206.09        203.73         4.46 o                         
  -7   3   3         45.02         46.40         2.13 o                         
  -6   3   3        136.88        127.98         2.25 o                         
  -5   3   3        278.46        302.81         3.36 o                         
  -4   3   3        177.44        159.33         1.99 o                         
  -3   3   3       1297.05       1366.29         7.73 o                         
  -2   3   3        167.14        173.23         1.87 o                         
  -1   3   3        238.87        260.16         3.55 o                         
   0   3   3        358.69        309.42         3.36 o                         
   1   3   3        275.65        247.99         1.89 o                         
   2   3   3          8.37          5.08         0.49 o                         
   3   3   3        603.64        606.39         4.33 o                         
   4   3   3         25.23         28.87         1.00 o                         
   5   3   3       1905.05       1870.10        10.68 o                         
   6   3   3        143.68        128.65         3.49 o                         
   7   3   3        135.76        134.75         3.18 o                         
   8   3   3         24.40         30.07         2.37 o                         
  -9   4   3          2.18          1.96         1.01 o                         
  -8   4   3          0.03          0.27         0.83 o                         
  -7   4   3        183.39        191.81         3.77 o                         
  -6   4   3        480.42        471.05         4.61 o                         
  -5   4   3        531.15        548.75         4.83 o                         
  -4   4   3        278.50        283.76         2.95 o                         
  -3   4   3         30.60         33.49         1.46 o                         
  -2   4   3        562.83        539.24         4.15 o                         
  -1   4   3          5.92          9.28         0.90 o                         
   0   4   3        424.58        492.99         7.98 o                         
   1   4   3        126.70        133.90         1.35 o                         
   2   4   3          2.40          1.77         0.37 o                         
   3   4   3         77.83         78.08         1.37 o                         
   4   4   3         16.29         14.17         0.79 o                         
   5   4   3          1.27          1.97         0.68 o                         
   6   4   3        364.83        335.18         5.48 o                         
   7   4   3        446.74        429.46         6.20 o                         
   8   4   3          5.24          5.58         1.28 o                         
  -8   5   3          0.02         -0.27         0.81 o                         
  -7   5   3        554.50        534.73         5.91 o                         
  -6   5   3        109.14        100.01         2.29 o                         
  -5   5   3        146.31        133.12         2.20 o                         
  -4   5   3          1.70          1.90         0.46 o                         
  -3   5   3          6.47          7.41         0.56 o                         
  -2   5   3        178.81        195.49         2.18 o                         
  -1   5   3       1405.42       1419.04        10.13 o                         
   0   5   3        672.09        712.87         7.06 o                         
   1   5   3        883.92        884.42         5.48 o                         
   2   5   3         94.72         95.23         1.38 o                         
   3   5   3        432.75        462.61         3.68 o                         
   4   5   3         97.14        100.52         1.73 o                         
   5   5   3         28.40         26.73         1.64 o                         
   6   5   3         84.10         83.11         2.39 o                         
   7   5   3         35.95         40.37         2.12 o                         
   8   5   3         58.38         44.54         3.30 o                         
  -8   6   3         60.04         66.07         2.70 o                         
  -7   6   3        123.63        129.53         2.84 o                         
  -6   6   3         36.06         30.94         1.41 o                         
  -5   6   3         44.00         51.39         1.56 o                         
  -4   6   3        954.73        974.67         7.36 o                         
  -3   6   3         20.59         19.27         0.88 o                         
  -2   6   3        171.86        186.80         2.21 o                         
  -1   6   3         12.63         10.67         0.80 o                         
   0   6   3         16.30         19.12         1.26 o                         
   1   6   3        109.40        102.89         1.59 o                         
   2   6   3         53.95         54.84         1.07 o                         
   3   6   3        252.82        235.56         2.96 o                         
   4   6   3          0.03          0.00         0.50 o                         
   5   6   3         14.05         12.27         1.20 o                         
   6   6   3        301.46        291.52         6.00 o                         
   7   6   3         25.08         20.04         2.88 o                         
   8   6   3          3.48          5.66         1.67 o                         
  -8   7   3         16.28         12.75         1.94 o                         
  -7   7   3         28.19         30.15         1.56 o                         
  -6   7   3        427.35        433.66         4.87 o                         
  -5   7   3        545.73        548.88         6.10 o                         
  -4   7   3         54.52         65.11         1.46 o                         
  -3   7   3          2.49          2.52         0.50 o                         
  -2   7   3        120.68        112.55         1.83 o                         
  -1   7   3        518.68        501.69         4.78 o                         
   0   7   3         59.68         58.64         3.33 o                         
   1   7   3         95.14         97.94         1.97 o                         
   2   7   3        866.84        866.37         6.68 o                         
   3   7   3          1.68          0.74         0.59 o                         
   4   7   3         26.36         24.52         1.42 o                         
   5   7   3        133.20        146.29         4.02 o                         
   6   7   3        171.71        180.95         4.75 o                         
   7   7   3         49.05         48.43         3.16 o                         
  -8   8   3         14.66         16.02         1.84 o                         
  -7   8   3          2.29          0.94         0.91 o                         
  -6   8   3        315.60        305.87         5.37 o                         
  -5   8   3         58.06         49.98         1.95 o                         
  -4   8   3         25.96         25.86         1.42 o                         
  -3   8   3        132.09        126.75         2.65 o                         
  -2   8   3          2.91          4.50         0.75 o                         
  -1   8   3        361.06        368.78         5.53 o                         
   0   8   3         33.21         29.79         2.06 o                         
   1   8   3         22.04         22.83         1.16 o                         
   2   8   3         19.88         21.60         1.10 o                         
   3   8   3          7.16          4.24         0.84 o                         
   4   8   3          3.89          1.10         0.89 o                         
   5   8   3         24.29         21.84         2.02 o                         
   6   8   3          8.18          6.32         1.42 o                         
   7   8   3          1.56         -0.82         1.08 o                         
  -7   9   3          0.53          0.65         0.99 o                         
  -6   9   3         74.13         80.66         2.99 o                         
  -5   9   3         16.21         15.12         1.50 o                         
  -4   9   3         48.88         50.23         3.79 o                         
  -3   9   3         10.86         11.75         1.53 o                         
  -2   9   3         38.18         41.07         2.19 o                         
  -1   9   3        196.31        193.68         3.22 o                         
   0   9   3        136.88        129.17         3.31 o                         
   1   9   3         10.30          9.86         0.86 o                         
   2   9   3         17.76         20.78         1.28 o                         
   3   9   3         15.55         17.49         1.26 o                         
   4   9   3        161.98        159.76         4.38 o                         
   5   9   3         57.37         67.75         3.22 o                         
   6   9   3          7.01         11.93         1.80 o                         
   7   9   3         75.37         79.59         3.87 o                         
  -7  10   3          0.10         -0.34         1.19 o                         
  -6  10   3        158.85        159.91         5.32 o                         
  -5  10   3        136.64        143.43         4.49 o                         
  -4  10   3        208.19        199.67         7.80 o                         
  -3  10   3         26.58         26.64         2.68 o                         
  -2  10   3        399.82        399.40         6.49 o                         
  -1  10   3         30.00         32.07         2.11 o                         
   0  10   3        103.38         98.97         2.13 o                         
   1  10   3       1232.54       1210.37         9.02 o                         
   2  10   3        350.40        347.08         5.39 o                         
   3  10   3        225.56        218.35         4.02 o                         
   4  10   3         17.65         19.33         1.90 o                         
   5  10   3          0.08         -0.64         1.03 o                         
   6  10   3         53.51         53.57         3.27 o                         
  -6  11   3          3.95          5.14         1.56 o                         
  -5  11   3          6.74          6.45         1.55 o                         
  -4  11   3          0.59          0.13         1.43 o                         
  -3  11   3         83.30         81.82         4.76 o                         
  -2  11   3        211.62        208.68         4.66 o                         
  -1  11   3        374.34        374.55         7.81 o                         
   0  11   3        249.02        250.55         3.50 o                         
   1  11   3         34.26         36.71         1.85 o                         
   2  11   3        115.62        119.24         3.63 o                         
   3  11   3        106.87         98.65         4.89 o                         
   4  11   3         35.06         36.98         3.28 o                         
   5  11   3          0.31         -1.43         1.43 o                         
   6  11   3         80.13         82.24         5.18 o                         
  -6  12   3         70.86         73.66         4.16 o                         
  -5  12   3          3.12          4.28         1.81 o                         
  -4  12   3          4.50         -0.02         5.18 o                         
  -3  12   3        178.42        165.73         9.82 o                         
  -2  12   3          8.07          8.36         1.76 o                         
  -1  12   3         12.03         12.46         1.59 o                         
   0  12   3        773.97        756.94         6.89 o                         
   1  12   3        682.64        683.49         9.48 o                         
   2  12   3        114.45        111.85         3.63 o                         
   3  12   3          1.44          2.14         1.60 o                         
   4  12   3         98.88         85.60         4.38 o                         
   5  12   3         29.92         22.92         2.90 o                         
  -5  13   3          0.59          0.09         2.98 o                         
  -4  13   3         60.03         65.72         4.67 o                         
  -3  13   3         70.57         64.49         4.41 o                         
  -2  13   3          0.40          0.96         1.49 o                         
  -1  13   3         83.59         90.24         5.48 o                         
   0  13   3        449.44        454.36         6.76 o                         
   1  13   3        132.23        139.75         4.57 o                         
   2  13   3        203.31        183.67         4.86 o                         
   3  13   3        142.59        148.32         5.76 o                         
   4  13   3         36.75         38.21         3.62 o                         
  -4  14   3         18.50         14.53         5.18 o                         
  -3  14   3        110.50        108.57         6.90 o                         
  -2  14   3         56.44         50.34         4.29 o                         
  -1  14   3         37.73         31.49         1.86 o                         
   0  14   3          0.21          0.90         0.97 o                         
   1  14   3         50.68         55.11         4.08 o                         
   2  14   3         36.19         30.98         3.15 o                         
   3  14   3         49.21         59.51         5.71 o                         
   4  14   3          2.59          2.58         1.76 o                         
  -3  15   3          0.52         -1.43         1.43 o                         
  -2  15   3        141.14        170.35         9.29 o                         
  -1  15   3          1.12          0.28         1.29 o                         
   0  15   3         25.14         29.89         2.17 o                         
   1  15   3          0.27          0.81         1.59 o                         
   2  15   3         17.22         20.34         2.73 o                         
  -1  16   3         64.96         79.16         6.79 o                         
   0  16   3          7.89         10.36         3.10 o                         
  -8   0   4        138.43        145.42         4.37 o                         
  -7   0   4        130.09        140.60         4.26 o                         
  -6   0   4         21.16         22.70         2.08 o                         
  -5   0   4       1558.60       1566.02        13.29 o                         
  -4   0   4       1113.14       1142.10        10.15 o                         
  -3   0   4        494.90        542.04         5.74 o                         
  -2   0   4       1375.59       1421.14        17.04 o                         
  -1   0   4        370.28        356.26         6.56 o                         
   0   0   4        109.15        145.72         3.06 o                         
   1   0   4        133.71        138.63         2.38 o                         
   2   0   4         27.96         22.20         1.25 o                         
   3   0   4         98.31        103.53         2.10 o                         
   4   0   4         10.95         11.63         1.01 o                         
   5   0   4        379.19        398.25         5.86 o                         
   6   0   4       1345.29       1352.47        15.46 o                         
   7   0   4         57.17         49.28         3.66 o                         
   8   0   4          1.43          0.99         1.64 o                         
  -8   1   4          3.55          2.66         1.25 o                         
  -7   1   4        204.05        208.93         3.82 o                         
  -6   1   4          0.33         -0.22         0.56 o                         
  -5   1   4         74.67         78.41         1.61 o                         
  -4   1   4          0.00          0.22         0.42 o                         
  -3   1   4        188.25        184.74         2.26 o                         
  -2   1   4          6.02          6.94         1.13 o                         
  -1   1   4       1933.52       1817.54        14.61 o                         
   0   1   4          2.41          6.58         0.56 o                         
   1   1   4        728.50        734.94         4.48 o                         
   2   1   4         12.66         17.27         0.73 o                         
   3   1   4         97.70         93.63         1.48 o                         
   4   1   4         81.30         80.57         1.51 o                         
   5   1   4        177.28        180.11         2.77 o                         
   6   1   4          0.01          0.67         0.62 o                         
   7   1   4         63.86         65.87         2.48 o                         
   8   1   4         11.00         13.80         1.48 o                         
  -8   2   4         10.03         14.11         1.44 o                         
  -7   2   4          3.66          5.18         0.90 o                         
  -6   2   4        196.09        187.28         2.83 o                         
  -5   2   4        110.68        110.72         1.86 o                         
  -4   2   4        285.01        285.87         2.89 o                         
  -3   2   4         74.48         78.87         1.97 o                         
  -2   2   4        273.86        271.06         4.11 o                         
  -1   2   4        111.37        105.74         3.33 o                         
   0   2   4        638.43        628.49         3.85 o                         
   1   2   4         57.35         66.72         1.04 o                         
   2   2   4        335.28        343.98         2.77 o                         
   3   2   4        222.08        236.70         2.58 o                         
   4   2   4         20.03         19.86         0.92 o                         
   5   2   4         57.22         58.59         1.45 o                         
   6   2   4         12.48         11.95         1.11 o                         
   7   2   4         19.55         24.88         1.77 o                         
   8   2   4          2.93          1.54         1.03 o                         
  -8   3   4          4.03          2.22         1.27 o                         
  -7   3   4         60.95         69.43         2.34 o                         
  -6   3   4        185.20        177.64         2.78 o                         
  -5   3   4         99.69         95.98         1.81 o                         
  -4   3   4        327.62        334.06         3.18 o                         
  -3   3   4          0.06          0.28         0.38 o                         
  -2   3   4         36.19         37.50         1.75 o                         
  -1   3   4         11.61         12.02         1.08 o                         
   0   3   4         94.77         97.49         1.49 o                         
   1   3   4         13.12         13.63         0.57 o                         
   2   3   4         20.19         19.98         0.84 o                         
   3   3   4          1.19         -0.40         0.40 o                         
   4   3   4        120.71        123.81         1.95 o                         
   5   3   4          7.21          8.52         0.86 o                         
   6   3   4          0.00          0.58         0.71 o                         
   7   3   4         55.29         50.68         2.35 o                         
  -8   4   4         35.82         42.62         2.60 o                         
  -7   4   4          7.82          8.17         1.16 o                         
  -6   4   4        483.15        506.84         4.98 o                         
  -5   4   4        464.12        441.56         4.36 o                         
  -4   4   4          0.10          0.12         0.46 o                         
  -3   4   4          6.48          5.11         0.67 o                         
  -2   4   4         48.57         55.07         1.60 o                         
  -1   4   4        187.00        180.63         3.30 o                         
   0   4   4        204.23        201.82         2.45 o                         
   1   4   4        261.17        249.38         1.86 o                         
   2   4   4        323.52        335.01         3.90 o                         
   3   4   4          0.01          0.59         0.47 o                         
   4   4   4          1.38          0.92         0.50 o                         
   5   4   4          3.99          2.91         0.74 o                         
   6   4   4         31.47         27.57         2.24 o                         
   7   4   4          1.43          1.71         1.07 o                         
  -8   5   4         22.83         17.76         1.84 o                         
  -7   5   4          0.04         -0.08         0.81 o                         
  -6   5   4         15.34         17.32         1.41 o                         
  -5   5   4        167.91        154.71         2.98 o                         
  -4   5   4          3.86          3.32         0.66 o                         
  -3   5   4        302.79        306.12         3.82 o                         
  -2   5   4        121.94        125.76         2.21 o                         
  -1   5   4          0.67          0.05         0.71 o                         
   0   5   4        232.79        235.56         3.85 o                         
   1   5   4        509.93        503.75         4.11 o                         
   2   5   4         60.52         59.64         1.40 o                         
   3   5   4        393.10        396.54         4.58 o                         
   4   5   4          7.14          7.43         0.87 o                         
   5   5   4          0.02          0.78         0.83 o                         
   6   5   4         17.92         23.44         2.16 o                         
   7   5   4          0.04         -0.31         1.14 o                         
  -8   6   4         31.04         32.59         2.46 o                         
  -7   6   4        106.11        110.28         2.98 o                         
  -6   6   4          0.23          0.77         0.84 o                         
  -5   6   4         43.09         42.02         2.15 o                         
  -4   6   4         31.56         30.12         1.37 o                         
  -3   6   4         73.11         77.94         1.90 o                         
  -2   6   4        947.40        972.82         9.59 o                         
  -1   6   4        255.46        243.62         4.03 o                         
   0   6   4        194.42        181.08         6.86 o                         
   1   6   4        577.10        566.17         4.87 o                         
   2   6   4         88.52         83.39         1.95 o                         
   3   6   4          8.17         12.36         0.91 o                         
   4   6   4          4.74          7.58         1.10 o                         
   5   6   4        362.31        368.81         5.75 o                         
   6   6   4        265.64        283.52         6.02 o                         
   7   6   4          6.48          4.29         1.42 o                         
  -8   7   4          0.79          2.98         1.68 o                         
  -7   7   4         23.66         20.41         1.84 o                         
  -6   7   4        100.94        108.64         3.17 o                         
  -5   7   4         10.50         11.84         2.09 o                         
  -4   7   4         92.78         92.15         3.04 o                         
  -3   7   4        100.98         94.37         2.58 o                         
  -2   7   4          1.29          1.51         0.76 o                         
  -1   7   4        468.67        478.38         6.14 o                         
   0   7   4         34.43         31.42         1.77 o                         
   1   7   4          0.39          1.79         0.55 o                         
   2   7   4        199.54        189.32         2.97 o                         
   3   7   4        125.21        118.06         3.47 o                         
   4   7   4        151.24        144.97         3.42 o                         
   5   7   4         84.99         91.45         2.92 o                         
   6   7   4         30.85         30.93         2.47 o                         
   7   7   4         73.50         75.29         3.83 o                         
  -7   8   4         75.28         77.51         3.88 o                         
  -6   8   4        140.72        127.93         4.28 o                         
  -5   8   4         15.99         11.44         1.69 o                         
  -4   8   4        199.82        212.04         4.78 o                         
  -3   8   4         30.98         30.13         1.79 o                         
  -2   8   4          0.30          0.20         0.73 o                         
  -1   8   4        486.64        468.03         6.19 o                         
   0   8   4          7.63          8.07         1.10 o                         
   1   8   4          0.81         -0.35         0.51 o                         
   2   8   4        818.75        784.42         7.58 o                         
   3   8   4         14.86         17.30         1.56 o                         
   4   8   4        370.80        351.87         6.80 o                         
   5   8   4         33.36         28.54         3.39 o                         
   6   8   4          0.01         -0.98         1.47 o                         
  -7   9   4        341.55        370.56         7.90 o                         
  -6   9   4          8.87         11.62         1.87 o                         
  -5   9   4         31.62         30.37         4.58 o                         
  -4   9   4         45.82         52.32         3.87 o                         
  -3   9   4         84.26         82.12         3.31 o                         
  -2   9   4        120.83        123.40         4.30 o                         
  -1   9   4         85.36         80.92         2.89 o                         
   0   9   4         18.28         24.82         1.34 o                         
   1   9   4         39.45         44.06         1.76 o                         
   2   9   4        171.77        156.43         3.62 o                         
   3   9   4        101.72         90.65         2.84 o                         
   4   9   4          0.81          0.63         1.05 o                         
   5   9   4          1.29          0.12         1.35 o                         
   6   9   4         22.02         21.38         2.80 o                         
  -6  10   4        151.44        150.24         4.89 o                         
  -5  10   4         65.28         68.38         4.63 o                         
  -4  10   4         74.64         58.00         4.08 o                         
  -3  10   4        175.41        163.21         4.27 o                         
  -2  10   4         65.82         62.15         2.78 o                         
  -1  10   4         11.87         11.69         1.99 o                         
   0  10   4        210.56        216.93         3.74 o                         
   1  10   4        313.85        334.15         6.44 o                         
   2  10   4          1.17          1.15         0.90 o                         
   3  10   4        196.43        175.66         4.00 o                         
   4  10   4          7.29          7.30         1.93 o                         
   5  10   4          1.48          2.66         1.59 o                         
   6  10   4         65.69         65.98         4.67 o                         
  -6  11   4         23.28         25.62         3.16 o                         
  -5  11   4         11.24         11.91         2.27 o                         
  -4  11   4         26.13         23.03         2.92 o                         
  -3  11   4          0.06          2.30         1.47 o                         
  -2  11   4        163.97        160.19         4.28 o                         
  -1  11   4        124.96        122.35         3.75 o                         
   0  11   4         16.63         15.68         1.85 o                         
   1  11   4         11.61          8.13         1.11 o                         
   2  11   4         72.94         74.61         3.63 o                         
   3  11   4         60.15         53.43         3.91 o                         
   4  11   4         28.48         30.06         3.24 o                         
   5  11   4         19.10         19.52         2.73 o                         
  -5  12   4         55.71         57.52         4.49 o                         
  -4  12   4         45.85         49.82         4.08 o                         
  -3  12   4         89.41         85.51         4.42 o                         
  -2  12   4        173.48        167.45         5.79 o                         
  -1  12   4         88.19         90.72         3.33 o                         
   0  12   4         40.18         41.41         1.86 o                         
   1  12   4         21.59         22.43         1.85 o                         
   2  12   4         52.70         49.36         2.77 o                         
   3  12   4          4.75          3.93         1.68 o                         
   4  12   4          1.28          1.11         1.47 o                         
  -4  13   4         14.16         13.71         2.52 o                         
  -3  13   4          0.21          0.37         1.40 o                         
  -2  13   4          7.23          5.32         2.62 o                         
  -1  13   4         41.37         36.20         2.59 o                         
   0  13   4          0.02          0.99         0.80 o                         
   1  13   4          7.42          7.06         1.31 o                         
   2  13   4         91.65         81.19         6.87 o                         
   3  13   4         32.67         29.72         3.23 o                         
  -3  14   4         38.74         31.09         3.45 o                         
  -2  14   4         50.20         52.24         4.10 o                         
  -1  14   4        334.44        333.81         5.88 o                         
   0  14   4         22.15         25.85         2.07 o                         
   1  14   4        242.12        224.09         6.99 o                         
   2  14   4          9.84         10.14         1.78 o                         
  -1  15   4          7.92          6.82         1.40 o                         
   0  15   4          0.07         -0.72         1.01 o                         
  -8   1   5          9.95         13.30         3.33 o                         
  -7   1   5          2.08          3.50         1.09 o                         
  -6   1   5        224.10        233.06         3.60 o                         
  -5   1   5        689.26        665.79         5.89 o                         
  -4   1   5          0.68          0.74         0.63 o                         
  -3   1   5        162.48        166.85         3.47 o                         
  -2   1   5         89.17         94.15         2.58 o                         
  -1   1   5          3.09          6.19         0.95 o                         
   0   1   5        107.05        106.97         1.31 o                         
   1   1   5         21.39         20.82         0.88 o                         
   2   1   5         34.19         40.73         1.44 o                         
   3   1   5         59.29         65.86         1.49 o                         
   4   1   5         94.90         99.34         1.76 o                         
   5   1   5         20.60         23.98         1.07 o                         
   6   1   5          0.34          0.37         0.64 o                         
   7   1   5         19.91         22.17         1.84 o                         
  -8   2   5         24.67         26.34         2.12 o                         
  -7   2   5          4.77          4.58         1.03 o                         
  -6   2   5        547.59        553.73         6.49 o                         
  -5   2   5          3.67          4.10         0.78 o                         
  -4   2   5        366.46        369.69         4.41 o                         
  -3   2   5         55.45         42.54         2.09 o                         
  -2   2   5        238.21        237.72         4.17 o                         
  -1   2   5        368.16        364.08         5.25 o                         
   0   2   5         58.71         58.96         1.14 o                         
   1   2   5        911.13        902.36         6.02 o                         
   2   2   5        840.63        834.26         6.06 o                         
   3   2   5         62.33         58.56         1.29 o                         
   4   2   5          8.59         11.68         0.81 o                         
   5   2   5          1.43          1.77         0.62 o                         
   6   2   5        132.88        148.19         3.33 o                         
   7   2   5          0.94         -0.72         0.95 o                         
  -8   3   5          1.73          3.87         1.21 o                         
  -7   3   5         33.05         39.13         2.36 o                         
  -6   3   5          5.84          7.27         1.00 o                         
  -5   3   5          0.43          0.56         0.66 o                         
  -4   3   5        212.65        213.90         3.19 o                         
  -3   3   5         72.01         67.31         3.37 o                         
  -2   3   5        965.83        978.96        11.41 o                         
  -1   3   5       1141.08       1089.15        21.81 o                         
   0   3   5          2.95          2.97         0.84 o                         
   1   3   5         67.75         61.23         1.40 o                         
   2   3   5        125.85        123.99         2.51 o                         
   3   3   5        243.41        236.44         3.99 o                         
   4   3   5         71.82         63.50         2.00 o                         
   5   3   5         48.75         46.29         1.92 o                         
   6   3   5        323.69        355.28         5.29 o                         
   7   3   5          3.71          2.30         1.34 o                         
  -8   4   5         15.44         14.34         2.46 o                         
  -7   4   5          4.35          3.57         1.13 o                         
  -6   4   5        253.24        242.10         4.13 o                         
  -5   4   5         90.41         92.19         3.18 o                         
  -4   4   5        230.50        220.72         3.23 o                         
  -3   4   5        205.42        200.21         5.34 o                         
  -2   4   5        349.75        346.70         5.24 o                         
  -1   4   5         26.65         25.72         1.72 o                         
   0   4   5        476.22        457.24         6.08 o                         
   1   4   5          1.28          1.99         0.51 o                         
   2   4   5         63.55         62.56         1.77 o                         
   3   4   5        433.34        417.27         4.75 o                         
   4   4   5        152.86        145.19         2.78 o                         
   5   4   5         17.61         13.91         1.53 o                         
   6   4   5        471.98        492.51         8.54 o                         
   7   4   5         29.83         28.86         3.28 o                         
  -7   5   5         10.05         12.12         1.57 o                         
  -6   5   5         27.07         25.92         1.91 o                         
  -5   5   5         38.78         44.72         3.68 o                         
  -4   5   5         44.77         41.61         2.19 o                         
  -3   5   5        336.81        331.92         5.22 o                         
  -2   5   5         10.02          9.48         1.17 o                         
  -1   5   5         23.55         23.45         1.65 o                         
   0   5   5         89.63         85.08         2.56 o                         
   1   5   5        365.52        355.53         3.59 o                         
   2   5   5        441.84        408.10         4.66 o                         
   3   5   5        282.47        262.67         3.75 o                         
   4   5   5        185.07        193.45         4.10 o                         
   5   5   5         51.61         53.83         2.74 o                         
   6   5   5         18.75         14.96         2.04 o                         
  -7   6   5         21.48         24.54         2.42 o                         
  -6   6   5         20.17         22.04         2.26 o                         
  -5   6   5         46.34         41.48         2.34 o                         
  -4   6   5         43.71         42.64         2.22 o                         
  -3   6   5          0.77          0.51         0.77 o                         
  -2   6   5        107.79        102.26         2.89 o                         
  -1   6   5        240.62        230.95         4.28 o                         
   0   6   5        103.06        102.15         2.83 o                         
   1   6   5        155.59        157.78         2.70 o                         
   2   6   5        234.99        231.01         4.49 o                         
   3   6   5        137.41        122.52         2.58 o                         
   4   6   5         22.90         16.95         1.56 o                         
   5   6   5        101.63        101.96         3.82 o                         
   6   6   5          1.60          0.93         1.29 o                         
  -7   7   5          3.58          2.32         1.42 o                         
  -6   7   5          3.75          2.34         1.29 o                         
  -5   7   5        240.26        248.37         5.83 o                         
  -4   7   5         11.66         13.80         1.44 o                         
  -3   7   5         17.93         20.02         1.64 o                         
  -2   7   5        470.43        445.60         6.68 o                         
  -1   7   5          1.82          1.40         1.27 o                         
   0   7   5        232.15        223.69         3.12 o                         
   1   7   5          7.06          8.47         0.83 o                         
   2   7   5        150.27        149.28         4.23 o                         
   3   7   5         29.16         26.67         1.69 o                         
   4   7   5        263.40        263.15        11.58 o                         
   5   7   5          7.60          7.89         1.80 o                         
   6   7   5          4.05          1.25         1.60 o                         
  -6   8   5         81.51         89.68         5.80 o                         
  -5   8   5         22.45         24.11         2.94 o                         
  -4   8   5         77.09         73.29         4.84 o                         
  -3   8   5         47.65         43.49         2.31 o                         
  -2   8   5         84.82         82.27         2.90 o                         
  -1   8   5        197.11        183.83         3.98 o                         
   0   8   5        135.72        133.56         2.49 o                         
   1   8   5         49.69         43.42         1.59 o                         
   2   8   5         28.29         32.91         2.14 o                         
   3   8   5         59.55         65.57         2.81 o                         
   4   8   5          8.29          2.37         1.35 o                         
   5   8   5         53.73         62.54         5.65 o                         
  -6   9   5          2.72          4.76         1.85 o                         
  -5   9   5         10.71         14.32         2.47 o                         
  -4   9   5          1.63          0.93         1.34 o                         
  -3   9   5          0.33          0.44         0.87 o                         
  -2   9   5         31.94         30.41         1.97 o                         
  -1   9   5        290.32        271.01         6.56 o                         
   0   9   5        134.77        129.81         2.49 o                         
   1   9   5          4.77          5.07         0.79 o                         
   2   9   5          4.77          4.04         1.11 o                         
   3   9   5         47.86         46.28         2.54 o                         
   4   9   5          0.03         -0.69         0.96 o                         
   5   9   5          6.16          2.41         3.93 o                         
  -5  10   5        179.08        185.44        11.96 o                         
  -4  10   5         43.30         44.19         3.82 o                         
  -3  10   5         52.03         43.29         4.30 o                         
  -2  10   5        187.97        180.66         4.77 o                         
  -1  10   5         73.56         61.12         3.08 o                         
   0  10   5          0.00         -0.59         0.59 o                         
   1  10   5         33.40         34.94         2.20 o                         
   2  10   5         17.53         16.27         1.72 o                         
   3  10   5         17.09         17.99         1.74 o                         
   4  10   5         59.33         56.10         3.50 o                         
  -5  11   5         22.98         27.23         3.31 o                         
  -4  11   5          5.20          6.01         1.94 o                         
  -3  11   5         26.49         26.86         3.06 o                         
  -2  11   5          1.18          1.39         1.35 o                         
  -1  11   5         29.87         31.93         2.50 o                         
   0  11   5         20.99         20.09         1.54 o                         
   1  11   5         13.25         15.93         1.61 o                         
   2  11   5         30.07         26.24         2.06 o                         
   3  11   5         61.31         60.87         3.56 o                         
   4  11   5         18.50         16.13         2.68 o                         
  -4  12   5         55.04         58.11         4.54 o                         
  -3  12   5         19.83         19.62         2.77 o                         
  -2  12   5          4.18          4.44         1.38 o                         
  -1  12   5         32.17         30.16         2.48 o                         
   0  12   5        103.61        112.87         3.04 o                         
   1  12   5         36.88         41.13         2.58 o                         
   2  12   5         12.57          9.81         2.04 o                         
   3  12   5          1.74         -0.64         1.19 o                         
  -3  13   5          5.94          3.74         3.27 o                         
  -2  13   5          0.01          1.77         1.46 o                         
  -1  13   5          0.01          0.68         0.83 o                         
   0  13   5          3.97          4.34         1.07 o                         
   1  13   5         69.08         65.25         3.20 o                         
   2  13   5         31.97         35.70         2.53 o                         
  -7   0   6         20.48         26.10         4.64 o                         
  -6   0   6         82.55         70.62         4.00 o                         
  -5   0   6         26.24         21.70         2.52 o                         
  -4   0   6        153.74        141.32         6.19 o                         
  -3   0   6        180.25        188.60         5.76 o                         
  -2   0   6          1.34          2.68         1.67 o                         
  -1   0   6        347.36        313.00         7.49 o                         
   0   0   6         84.05         84.75         1.96 o                         
   1   0   6         41.42         35.11         4.26 o                         
   2   0   6        921.46        876.94        19.40 o                         
   3   0   6        219.94        220.95         4.81 o                         
   4   0   6        447.70        443.75        11.07 o                         
   5   0   6         17.40         14.79         2.23 o                         
  -7   1   6          0.06          0.56         1.05 o                         
  -6   1   6        167.69        174.14         4.11 o                         
  -5   1   6         18.56         14.10         1.99 o                         
  -4   1   6          0.00         -0.83         0.83 o                         
  -3   1   6        235.98        228.28         4.52 o                         
  -2   1   6         30.44         35.80         2.15 o                         
  -1   1   6        439.10        427.94         6.28 o                         
   0   1   6         35.32         34.72         1.04 o                         
   1   1   6        241.59        255.33         4.53 o                         
   2   1   6         69.40         75.43         2.25 o                         
   3   1   6        243.23        244.44         4.07 o                         
   4   1   6         98.19         81.49         2.44 o                         
   5   1   6          0.01         -0.67         0.67 o                         
   6   1   6         20.31         24.74         2.31 o                         
  -7   2   6          1.64          0.08         1.19 o                         
  -6   2   6         34.55         42.60         2.42 o                         
  -5   2   6         81.33         76.81         2.76 o                         
  -4   2   6         90.84         90.53         2.90 o                         
  -3   2   6          0.00         -0.71         0.71 o                         
  -2   2   6        360.24        332.39         5.49 o                         
  -1   2   6        392.24        382.29         5.89 o                         
   0   2   6         44.46         47.20         1.58 o                         
   1   2   6          8.86         11.84         1.03 o                         
   2   2   6        121.75        131.24         2.59 o                         
   3   2   6        138.58        126.07         2.63 o                         
   4   2   6         11.61          9.45         1.07 o                         
   5   2   6         62.59         69.31         3.64 o                         
   6   2   6         22.53         29.20         2.17 o                         
  -7   3   6         11.32         17.89         2.68 o                         
  -6   3   6          0.26         -0.01         1.13 o                         
  -5   3   6          6.63          6.72         1.21 o                         
  -4   3   6         78.34         77.50         3.63 o                         
  -3   3   6          7.10          7.48         1.18 o                         
  -2   3   6         64.81         60.35         4.42 o                         
  -1   3   6          5.03          5.42         1.09 o                         
   0   3   6          7.50          6.71         0.72 o                         
   1   3   6        123.08        121.00         2.27 o                         
   2   3   6         54.38         55.46         2.08 o                         
   3   3   6        274.22        278.20         4.01 o                         
   4   3   6        111.82        104.63         2.54 o                         
   5   3   6          7.96          6.11         1.14 o                         
   6   3   6         38.07         41.73         2.82 o                         
  -7   4   6          3.78          1.19         2.50 o                         
  -6   4   6          6.16          5.54         1.52 o                         
  -5   4   6        129.62        127.44         6.64 o                         
  -4   4   6          0.48          0.18         1.05 o                         
  -3   4   6        123.64        115.44         4.43 o                         
  -2   4   6         44.00         35.88         2.15 o                         
  -1   4   6        208.38        192.85         6.58 o                         
   0   4   6         40.86         41.59         1.49 o                         
   1   4   6          6.24          6.47         0.82 o                         
   2   4   6         22.10         23.79         1.44 o                         
   3   4   6         18.66         21.33         1.40 o                         
   4   4   6          0.55         -0.51         0.75 o                         
   5   4   6         30.27         34.05         2.33 o                         
  -6   5   6        370.23        378.55         7.63 o                         
  -5   5   6        480.01        491.03         8.56 o                         
  -4   5   6         50.38         55.22         2.61 o                         
  -3   5   6         14.66         10.20         1.36 o                         
  -2   5   6          0.00          0.04         0.82 o                         
  -1   5   6        674.81        630.21         8.12 o                         
   0   5   6         87.14         82.17         1.97 o                         
   1   5   6         49.54         44.74         1.72 o                         
   2   5   6        323.27        315.40         4.34 o                         
   3   5   6          8.49         10.70         1.25 o                         
   4   5   6          0.49         -0.02         0.83 o                         
   5   5   6          1.12          0.63         1.04 o                         
  -6   6   6          3.07         -0.40         1.54 o                         
  -5   6   6          0.32         -0.61         1.29 o                         
  -4   6   6         31.74         32.35         2.12 o                         
  -3   6   6        137.62        130.27         3.53 o                         
  -2   6   6          0.01          0.36         0.83 o                         
  -1   6   6        171.81        165.97         4.85 o                         
   0   6   6          9.34          7.28         0.84 o                         
   1   6   6         38.58         38.80         1.64 o                         
   2   6   6          6.58          8.33         1.04 o                         
   3   6   6         38.63         38.96         2.11 o                         
   4   6   6         42.07         40.57         2.21 o                         
   5   6   6          1.55          1.43         1.05 o                         
  -6   7   6          5.18          3.74         1.98 o                         
  -5   7   6          7.05          9.36         2.26 o                         
  -4   7   6         24.47         20.33         1.80 o                         
  -3   7   6        142.86        144.43         3.75 o                         
  -2   7   6        112.17        103.46         3.23 o                         
  -1   7   6        308.70        310.24         6.68 o                         
   0   7   6         18.10         15.18         1.13 o                         
   1   7   6         12.89         10.83         1.01 o                         
   2   7   6         13.28         15.44         1.50 o                         
   3   7   6         90.41         85.24         2.70 o                         
   4   7   6         33.37         27.85         2.53 o                         
   5   7   6         47.15         48.57         6.29 o                         
  -5   8   6        197.71        202.26         7.06 o                         
  -4   8   6        133.34        143.27         4.54 o                         
  -3   8   6         18.34         17.79         1.71 o                         
  -2   8   6         19.16         20.23         1.79 o                         
  -1   8   6         30.16         28.20         2.03 o                         
   0   8   6         13.17         13.55         1.11 o                         
   1   8   6        274.98        267.50         3.84 o                         
   2   8   6         21.07         23.34         1.71 o                         
   3   8   6         17.50         16.50         1.72 o                         
   4   8   6          6.73          9.06         1.80 o                         
  -5   9   6          5.35          7.39         2.22 o                         
  -4   9   6          4.34          7.06         2.62 o                         
  -3   9   6         45.90         41.86         2.48 o                         
  -2   9   6         57.12         52.91         2.79 o                         
  -1   9   6          0.29          0.85         0.94 o                         
   0   9   6          8.92          6.77         0.92 o                         
   1   9   6         61.80         73.45         2.49 o                         
   2   9   6         12.52         12.66         1.45 o                         
   3   9   6         13.56         12.32         1.57 o                         
   4   9   6          6.64          8.43         2.14 o                         
  -4  10   6         42.08         47.48         4.16 o                         
  -3  10   6          8.07          9.67         1.49 o                         
  -2  10   6          2.40          0.48         1.86 o                         
  -1  10   6          3.16          1.68         1.04 o                         
   0  10   6          1.07          0.71         0.70 o                         
   1  10   6          0.00         -0.36         0.82 o                         
   2  10   6          5.39          4.62         1.56 o                         
   3  10   6          2.23          2.89         1.19 o                         
  -3  11   6          8.33          6.94         2.06 o                         
  -2  11   6          3.51          3.93         1.71 o                         
  -1  11   6         42.87         45.68         2.90 o                         
   0  11   6         85.51         90.56         2.52 o                         
   1  11   6         25.12         28.28         2.11 o                         
   2  11   6         58.56         61.78         3.21 o                         
  -1  12   6          0.11          0.52         0.96 o                         
   0  12   6          1.40          0.82         0.96 o                         
  -6   1   7         23.17         28.59         2.84 o                         
  -5   1   7         23.18         26.43         2.14 o                         
  -4   1   7          4.60          3.60         1.25 o                         
  -3   1   7         25.64         20.88         3.02 o                         
  -2   1   7         51.62         48.97         2.67 o                         
  -1   1   7        491.51        463.03         7.13 o                         
   0   1   7        252.34        251.27         5.12 o                         
   1   1   7          1.28         -0.38         0.82 o                         
   2   1   7         10.01          7.90         1.29 o                         
   3   1   7        124.48        132.53         4.98 o                         
   4   1   7         61.93         70.17         3.83 o                         
  -6   2   7         28.42         35.28         3.36 o                         
  -5   2   7        342.76        358.31         6.34 o                         
  -4   2   7         17.38         21.24         1.92 o                         
  -3   2   7         21.72         17.29         1.75 o                         
  -2   2   7        357.30        329.22         5.93 o                         
  -1   2   7        103.07        103.01         3.29 o                         
   0   2   7        151.81        143.82         2.57 o                         
   1   2   7          9.52         11.16         1.33 o                         
   2   2   7         63.22         68.43         2.76 o                         
   3   2   7         81.76         85.75         3.08 o                         
   4   2   7        205.09        214.68         4.86 o                         
  -6   3   7          0.16          1.59         1.35 o                         
  -5   3   7          4.91          2.10         1.16 o                         
  -4   3   7         60.20         48.16         2.92 o                         
  -3   3   7         35.30         33.74         2.28 o                         
  -2   3   7          0.45          0.81         0.98 o                         
  -1   3   7          4.21          1.98         1.75 o                         
   0   3   7         44.12         54.47         1.87 o                         
   1   3   7        163.57        165.64         3.59 o                         
   2   3   7         44.47         42.31         2.20 o                         
   3   3   7        145.85        133.17         3.33 o                         
   4   3   7          0.88          0.43         0.85 o                         
  -5   4   7          6.94          5.22         1.83 o                         
  -4   4   7        329.59        356.89         6.34 o                         
  -3   4   7         19.18         18.60         1.82 o                         
  -2   4   7         57.33         58.26         2.94 o                         
  -1   4   7        318.91        301.81         5.71 o                         
   0   4   7         85.42         90.91         2.44 o                         
   1   4   7          6.52          4.60         1.19 o                         
   2   4   7        432.46        437.87         9.00 o                         
   3   4   7         53.19         54.17         2.53 o                         
   4   4   7        202.55        211.29         4.85 o                         
  -5   5   7         32.45         40.51         3.39 o                         
  -4   5   7         52.20         56.29         2.96 o                         
  -3   5   7         22.27         18.87         1.87 o                         
  -2   5   7          1.61          0.80         0.97 o                         
  -1   5   7         39.70         43.03         2.60 o                         
   0   5   7        170.43        170.50         2.99 o                         
   1   5   7         27.38         32.62         2.01 o                         
   2   5   7          0.02          0.32         0.83 o                         
   3   5   7         78.87         76.68         2.76 o                         
   4   5   7         61.00         72.44         3.28 o                         
  -5   6   7         44.33         50.10         3.43 o                         
  -4   6   7         44.10         49.68         2.82 o                         
  -3   6   7          7.63          9.85         1.53 o                         
  -2   6   7        163.79        169.31         4.30 o                         
  -1   6   7         25.14         18.44         2.11 o                         
   0   6   7         17.60         21.66         1.38 o                         
   1   6   7        111.48        120.75         4.17 o                         
   2   6   7         21.00         19.77         1.66 o                         
   3   6   7         29.71         36.23         2.18 o                         
  -4   7   7         14.82         18.99         2.33 o                         
  -3   7   7        129.40        136.86         4.26 o                         
  -2   7   7         21.33         23.47         2.06 o                         
  -1   7   7         94.49        103.99         3.41 o                         
   0   7   7          0.00         -0.58         0.58 o                         
   1   7   7        117.68        121.31         3.27 o                         
   2   7   7         34.05         38.13         2.23 o                         
   3   7   7         20.01         18.02         1.69 o                         
  -4   8   7         80.38         79.94         4.06 o                         
  -3   8   7          8.52          8.36         1.51 o                         
  -2   8   7         28.80         37.05         2.49 o                         
  -1   8   7          0.00         -0.63         0.63 o                         
   0   8   7         28.98         34.81         1.63 o                         
   1   8   7         51.51         59.08         2.47 o                         
   2   8   7          0.74          1.75         1.01 o                         
  -3   9   7          7.33          5.99         1.51 o                         
  -2   9   7          1.88          0.77         1.05 o                         
  -1   9   7          6.15          7.98         1.06 o                         
   0   9   7          7.19          7.15         0.94 o                         
   1   9   7          9.11          7.70         1.72 o                         
  -1  10   7         15.12         15.36         3.45 o                         
  -4   0   8        117.44        137.33         7.68 o                         
  -3   0   8         15.51         11.38         3.27 o                         
  -2   0   8         11.68         10.52         2.30 o                         
  -1   0   8         81.88         88.23         4.71 o                         
   0   0   8          4.08          7.01         2.06 o                         
   1   0   8        260.05        275.24        13.57 o                         
   2   0   8        128.90        149.84         6.06 o                         
  -4   1   8         18.78         23.81         2.22 o                         
  -3   1   8         79.42         82.91         3.48 o                         
  -2   1   8          8.75          8.02         1.47 o                         
  -1   1   8         17.91         18.87         2.16 o                         
   0   1   8          8.71          3.86         1.26 o                         
   1   1   8          0.73          1.57         1.09 o                         
   2   1   8          0.93          0.30         1.03 o                         
  -4   2   8         28.34         26.05         2.29 o                         
  -3   2   8         50.84         51.70         3.00 o                         
  -2   2   8         23.51         26.33         3.95 o                         
  -1   2   8         27.96         26.64         2.20 o                         
   0   2   8         80.12         97.27         3.51 o                         
   1   2   8         31.81         26.54         2.25 o                         
   2   2   8          0.02          0.24         0.93 o                         
  -3   3   8          0.57          0.60         1.06 o                         
  -2   3   8         10.14          8.20         2.35 o                         
  -1   3   8        118.84        107.80         3.70 o                         
   0   3   8         20.27         16.00         1.81 o                         
   1   3   8         12.70         14.52         1.79 o                         
   2   3   8         11.40         13.55         1.73 o                         
  -3   4   8         14.33         13.09         2.51 o                         
  -2   4   8         24.44         21.12         2.07 o                         
  -1   4   8        113.41        113.79         2.59 o                         
   0   4   8        185.20        202.80         4.17 o                         
   1   4   8         51.88         59.08         4.52 o                         
  -2   5   8         64.36         63.86         3.87 o                         
  -1   5   8         46.92         46.95         2.01 o                         
   0   5   8          0.19          0.25         0.80 o                         
   1   5   8          1.36          1.35         1.01 o                         
  -1   6   8         12.89          8.58         1.18 o                         
   0   6   8         30.09         32.17         1.74 o                         
                                                                                
