# Supplementary material for: Effect of counter-ion on packing and crystal density of 5,5′-(3,3′-bi[1,2,4-oxa­diazole]-5,5′-di­yl)bis­(1H-tetra­zol-1-olate) with five different cations
Source: Acta Crystallogr E Crystallogr Commun. 2018 Mar 9;74(Pt 4):505–13. doi: 10.1107/S205698901800364X (PMC5946978; doi:10.1107/S205698901800364X)
Supplement: Supplementary file 3 [file e-74-00505-2sup10.hkl]

data_2                                                                          
_shelx_title ' pag076 in P2(1)/c'                                               
_shelx_refln_list_code          4                                               
_shelx_F_calc_maximum      119.58                                               
_exptl_crystal_F_000       380.00                                               
_reflns_d_resolution_high  0.7961                                               
                                                                                
loop_                                                                           
 _space_group_symop_operation_xyz                                               
 'x, y, z'                                                                      
 '-x, y+1/2, -z+1/2'                                                            
 '-x, -y, -z'                                                                   
 'x, -y-1/2, z-1/2'                                                             
                                                                                
_cell_length_a     5.1011                                                       
_cell_length_b    18.4943                                                       
_cell_length_c     7.0044                                                       
_cell_angle_alpha  90.000                                                       
_cell_angle_beta   92.624                                                       
_cell_angle_gamma  90.000                                                       
                                                                                
_shelx_F_squared_multiplier     1.000                                           
                                                                                
loop_                                                                           
 _refln_index_h                                                                 
 _refln_index_k                                                                 
 _refln_index_l                                                                 
 _refln_F_squared_calc                                                          
 _refln_F_squared_meas                                                          
 _refln_F_squared_sigma                                                         
 _refln_observed_status                                                         
   1   0   0         64.22         61.05         1.19 o                         
   2   0   0       3510.04       3694.70        31.58 o                         
   3   0   0          0.09         -0.51         0.57 o                         
   4   0   0        110.09        113.93         4.66 o                         
   5   0   0        285.04        291.45         7.47 o                         
   6   0   0        348.79        350.08        11.47 o                         
   1   1   0        470.18        570.10         5.61 o                         
   2   1   0        682.36        740.74         5.58 o                         
   3   1   0          1.93          0.76         0.42 o                         
   4   1   0         50.11         53.50         2.08 o                         
   5   1   0        174.84        176.46         4.05 o                         
   6   1   0         84.75         85.10         4.67 o                         
   0   2   0        128.60        118.43         2.10 o                         
   1   2   0        958.58        923.21         7.82 o                         
   2   2   0        208.14        220.75         2.95 o                         
   3   2   0        304.64        335.16         3.40 o                         
   4   2   0        251.33        258.73         3.89 o                         
   5   2   0         35.74         37.04         2.26 o                         
   6   2   0          4.10          3.03         1.74 o                         
   1   3   0          4.46          4.04         0.71 o                         
   2   3   0        656.08        690.30         6.77 o                         
   3   3   0        408.29        455.34         5.48 o                         
   4   3   0        319.57        330.17         4.24 o                         
   5   3   0         46.55         45.93         2.47 o                         
   6   3   0         20.44         17.66         2.85 o                         
   0   4   0        433.02        395.29         9.73 o                         
   1   4   0       2585.71       2455.64        19.59 o                         
   2   4   0        934.69        942.38         8.77 o                         
   3   4   0        256.20        278.85         4.02 o                         
   4   4   0         59.75         62.18         2.08 o                         
   5   4   0          0.56          0.15         1.02 o                         
   6   4   0         64.60         72.96         4.96 o                         
   1   5   0      14299.40      13876.69       105.21 o                         
   2   5   0        343.09        361.61         4.29 o                         
   3   5   0        146.35        139.96         2.77 o                         
   4   5   0         28.12         33.86         2.33 o                         
   5   5   0         63.48         64.31         2.44 o                         
   6   5   0          8.88          4.95         1.90 o                         
   0   6   0       7939.88       6465.82        83.76 o                         
   1   6   0       5528.27       5290.25        42.96 o                         
   2   6   0        518.91        498.42         5.47 o                         
   3   6   0        583.94        602.69         8.10 o                         
   4   6   0        410.34        430.00         5.99 o                         
   5   6   0         43.73         44.65         3.66 o                         
   6   6   0         88.27         84.11         4.09 o                         
   1   7   0        348.21        318.97         5.12 o                         
   2   7   0        272.35        283.44         3.77 o                         
   3   7   0         84.08         86.73         2.28 o                         
   4   7   0        170.70        173.83         3.62 o                         
   5   7   0        110.45        111.39         2.97 o                         
   6   7   0          1.54          1.04         1.58 o                         
   0   8   0         16.02         17.64         1.60 o                         
   1   8   0        114.51        120.88         2.07 o                         
   2   8   0       1112.49       1167.52        11.92 o                         
   3   8   0        119.13        113.18         2.63 o                         
   4   8   0         18.23         19.81         1.54 o                         
   5   8   0         86.80         85.02         2.85 o                         
   6   8   0         81.98         87.54         9.09 o                         
   1   9   0        605.32        589.54         6.02 o                         
   2   9   0        618.45        616.21         7.30 o                         
   3   9   0        260.64        245.88         3.99 o                         
   4   9   0          2.76          2.21         0.97 o                         
   5   9   0         69.46         70.29         3.10 o                         
   0  10   0        170.29        136.39         4.15 o                         
   1  10   0        224.28        205.67         3.02 o                         
   2  10   0       2020.28       2037.65        17.30 o                         
   3  10   0          9.12          8.51         1.16 o                         
   4  10   0        105.69        113.63         3.13 o                         
   5  10   0          1.09         -0.60         1.45 o                         
   1  11   0        232.45        210.67         3.18 o                         
   2  11   0        842.84        850.71         9.26 o                         
   3  11   0        451.94        464.09         7.74 o                         
   4  11   0         64.13         60.58         2.95 o                         
   5  11   0         12.50          9.70         2.58 o                         
   0  12   0         84.46         80.12         3.48 o                         
   1  12   0        838.70        831.39         8.34 o                         
   2  12   0         22.70         20.66         1.44 o                         
   3  12   0          0.26          0.22         1.09 o                         
   4  12   0         40.00         40.54         2.84 o                         
   5  12   0         15.07         17.63         2.82 o                         
   1  13   0          1.29          2.11         0.65 o                         
   2  13   0         11.05         11.78         1.64 o                         
   3  13   0         97.56         96.27         3.49 o                         
   4  13   0         62.87         59.60         3.48 o                         
   5  13   0         78.65         82.72         6.56 o                         
   0  14   0        127.64        124.12         3.88 o                         
   1  14   0         54.44         55.92         2.68 o                         
   2  14   0         37.08         33.32         2.28 o                         
   3  14   0        711.45        729.89        10.90 o                         
   4  14   0         17.94         21.03         2.35 o                         
   5  14   0         13.87         13.09         2.69 o                         
   1  15   0          8.67          8.41         1.59 o                         
   2  15   0         12.73         10.84         1.85 o                         
   3  15   0        969.37        977.71        13.59 o                         
   4  15   0          6.36          5.65         1.76 o                         
   0  16   0        131.45        120.64         4.15 o                         
   1  16   0          2.01          3.48         1.03 o                         
   2  16   0         85.33         83.87         4.07 o                         
   3  16   0         44.29         44.07         3.43 o                         
   4  16   0         22.38         18.55         2.47 o                         
   1  17   0         52.25         55.58         2.63 o                         
   2  17   0         49.06         43.83         3.33 o                         
   3  17   0        118.64        125.90         7.74 o                         
   4  17   0          3.67          3.45         2.05 o                         
   0  18   0         68.65         67.23         3.88 o                         
   1  18   0         48.68         48.38         2.56 o                         
   2  18   0         88.30         89.12         4.79 o                         
   3  18   0         28.78         34.17         3.38 o                         
   4  18   0         30.17         42.83         6.25 o                         
   1  19   0        238.41        261.84         6.12 o                         
   2  19   0         60.01         58.08         4.06 o                         
   3  19   0         80.76         89.74         5.21 o                         
   0  20   0        180.24        185.14         5.79 o                         
   1  20   0         21.17         19.03         2.48 o                         
   2  20   0          1.14          3.13         1.93 o                         
   3  20   0          3.67          4.20         3.30 o                         
   1  21   0          0.47          1.42         1.50 o                         
   2  21   0         11.43         10.70         2.46 o                         
   0  22   0          2.52          1.41         2.03 o                         
   1  22   0         28.09         29.17         2.58 o                         
  -6   1   1        291.85        291.02         7.48 o                         
  -5   1   1        130.53        124.69         4.40 o                         
  -4   1   1          0.90          0.60         0.57 o                         
  -3   1   1        258.17        289.66         3.09 o                         
  -2   1   1        330.09        380.12         4.25 o                         
  -1   1   1         25.89         22.09         1.10 o                         
   0   1   1        238.81        211.71         2.23 o                         
   1   1   1        629.59        657.69         4.71 o                         
   2   1   1         75.58         87.80         1.35 o                         
   3   1   1        186.50        225.58         3.20 o                         
   4   1   1        491.38        519.10         6.54 o                         
   5   1   1        306.58        315.55         5.57 o                         
   6   1   1         14.17         14.19         1.87 o                         
  -6   2   1         36.92         37.69         3.23 o                         
  -5   2   1        263.32        277.15         5.72 o                         
  -4   2   1         24.29         31.56         1.69 o                         
  -3   2   1        972.13       1059.40         8.06 o                         
  -2   2   1        406.54        435.85         4.74 o                         
  -1   2   1         35.01         39.90         1.20 o                         
   0   2   1       3554.96       3269.07        36.87 o                         
   1   2   1       1232.28       1179.00         9.63 o                         
   2   2   1         98.32        110.92         1.53 o                         
   3   2   1        618.70        647.36         5.53 o                         
   4   2   1         16.09         16.17         1.24 o                         
   5   2   1          8.18          6.26         1.35 o                         
   6   2   1         26.29         24.31         3.10 o                         
  -6   3   1         24.05         28.71         3.26 o                         
  -5   3   1        366.91        364.99         6.65 o                         
  -4   3   1        338.16        357.17         4.39 o                         
  -3   3   1          1.25          2.27         0.71 o                         
  -2   3   1         49.49         82.88         2.24 o                         
  -1   3   1       7472.47       7117.10        46.97 o                         
   0   3   1        158.39        147.19         2.78 o                         
   1   3   1      11449.32      10690.81        88.73 o                         
   2   3   1       2317.30       2403.77        19.87 o                         
   3   3   1          0.51          0.80         0.55 o                         
   4   3   1        289.01        305.86         4.11 o                         
   5   3   1         76.53         79.76         3.23 o                         
   6   3   1         43.85         43.90         3.91 o                         
  -6   4   1         16.61         10.92         2.24 o                         
  -5   4   1        601.35        617.00         7.39 o                         
  -4   4   1        245.50        260.43         3.68 o                         
  -3   4   1        177.34        194.29         2.77 o                         
  -2   4   1       1386.41       1531.43        13.32 o                         
  -1   4   1       1026.74        929.56        10.24 o                         
   0   4   1       2063.70       1679.97        13.33 o                         
   1   4   1        952.93        947.73        10.19 o                         
   2   4   1        109.11        104.63         2.02 o                         
   3   4   1        240.83        255.39         3.83 o                         
   4   4   1        162.97        166.10         3.28 o                         
   5   4   1          1.62          1.80         1.14 o                         
   6   4   1        163.58        163.84         5.84 o                         
  -6   5   1         10.96          8.85         2.17 o                         
  -5   5   1        131.65        126.09         3.17 o                         
  -4   5   1        116.38        136.89         3.10 o                         
  -3   5   1         95.08         96.54         3.07 o                         
  -2   5   1        785.48        852.39         8.17 o                         
  -1   5   1         15.27         18.21         0.69 o                         
   0   5   1        131.84        114.13         1.66 o                         
   1   5   1       1712.73       1508.56        15.45 o                         
   2   5   1        823.35        895.63         8.54 o                         
   3   5   1        182.38        201.10         3.38 o                         
   4   5   1        177.85        171.34         3.19 o                         
   5   5   1        228.11        234.90         4.43 o                         
   6   5   1         65.20         64.68         3.73 o                         
  -6   6   1          5.97          5.60         2.03 o                         
  -5   6   1         16.38         17.17         1.55 o                         
  -4   6   1         41.32         46.34         2.16 o                         
  -3   6   1        235.81        246.25         3.83 o                         
  -2   6   1         27.94         30.25         1.12 o                         
  -1   6   1       1936.29       1882.57        14.25 o                         
   0   6   1        284.58        254.53         2.91 o                         
   1   6   1         15.46         17.33         1.42 o                         
   2   6   1        174.89        180.10         2.83 o                         
   3   6   1        120.10        127.19         2.70 o                         
   4   6   1        343.76        353.42         4.66 o                         
   5   6   1        114.41        105.24         2.88 o                         
   6   6   1         27.77         25.92         2.63 o                         
  -6   7   1        157.81        159.31         5.64 o                         
  -5   7   1         87.23         74.77         2.86 o                         
  -4   7   1        202.98        207.87         3.94 o                         
  -3   7   1        631.65        656.76         7.38 o                         
  -2   7   1        346.59        337.50         3.74 o                         
  -1   7   1       1757.38       1662.94        12.83 o                         
   0   7   1        358.68        340.93         3.93 o                         
   1   7   1        436.19        415.81         4.86 o                         
   2   7   1        235.81        250.08         4.49 o                         
   3   7   1         52.75         62.36         2.07 o                         
   4   7   1         67.05         67.62         2.93 o                         
   5   7   1         32.12         31.55         1.87 o                         
  -5   8   1         22.87         24.15         2.16 o                         
  -4   8   1         18.71         16.88         1.57 o                         
  -3   8   1         92.56         89.46         2.34 o                         
  -2   8   1         22.65         25.27         1.10 o                         
  -1   8   1        595.41        596.19         6.06 o                         
   0   8   1        687.71        625.06         8.41 o                         
   1   8   1        585.08        579.42         6.38 o                         
   2   8   1       1468.23       1485.38        19.61 o                         
   3   8   1        208.94        213.17         3.67 o                         
   4   8   1         29.34         26.73         1.82 o                         
   5   8   1         35.86         42.64         2.13 o                         
  -5   9   1         18.15         21.04         2.52 o                         
  -4   9   1        427.50        416.93         8.24 o                         
  -3   9   1         13.75         12.75         1.17 o                         
  -2   9   1        530.67        514.10         5.59 o                         
  -1   9   1        150.69        180.59         2.76 o                         
   0   9   1          6.12          8.31         1.91 o                         
   1   9   1        295.51        283.98         3.92 o                         
   2   9   1       1935.91       1913.12        29.90 o                         
   3   9   1        200.83        199.82         4.02 o                         
   4   9   1         54.50         56.48         2.47 o                         
   5   9   1        100.35        101.33         3.37 o                         
  -5  10   1         24.55         23.91         2.54 o                         
  -4  10   1        385.80        388.02         6.49 o                         
  -3  10   1         74.32         84.22         2.96 o                         
  -2  10   1       1579.73       1557.80        13.76 o                         
  -1  10   1        306.25        289.17         3.81 o                         
   0  10   1         26.28         23.21         1.09 o                         
   1  10   1        149.03        155.04         2.41 o                         
   2  10   1        105.72        112.37         3.34 o                         
   3  10   1       2208.31       2116.78        23.57 o                         
   4  10   1        152.25        157.20         3.57 o                         
   5  10   1         66.27         65.45         3.80 o                         
  -5  11   1          6.91         10.22         2.02 o                         
  -4  11   1        138.83        138.49         4.71 o                         
  -3  11   1         19.99         18.93         1.86 o                         
  -2  11   1       1247.01       1281.11        12.97 o                         
  -1  11   1         22.98         24.66         1.28 o                         
   0  11   1        378.41        342.31         4.76 o                         
   1  11   1         13.64         11.05         1.01 o                         
   2  11   1          0.27          0.47         0.64 o                         
   3  11   1         24.09         27.71         2.18 o                         
   4  11   1          3.21          3.17         1.41 o                         
   5  11   1          3.82          3.99         1.75 o                         
  -5  12   1         28.88         32.15         2.91 o                         
  -4  12   1        192.58        211.11         5.35 o                         
  -3  12   1        123.87        121.94         3.73 o                         
  -2  12   1       1001.38        994.86        10.72 o                         
  -1  12   1          2.40          1.90         0.66 o                         
   0  12   1          2.65          3.95         0.81 o                         
   1  12   1          5.21          3.99         0.76 o                         
   2  12   1          1.45          1.96         0.93 o                         
   3  12   1        130.56        118.42         5.29 o                         
   4  12   1        138.91        131.02         4.34 o                         
   5  12   1         75.74         67.40         3.94 o                         
  -5  13   1          0.40         -0.91         1.76 o                         
  -4  13   1          0.43         -0.55         1.55 o                         
  -3  13   1         67.29         69.73         3.37 o                         
  -2  13   1        135.93        127.33         2.76 o                         
  -1  13   1         52.82         51.95         1.87 o                         
   0  13   1       1176.02       1155.43        12.05 o                         
   1  13   1         19.03         19.33         1.54 o                         
   2  13   1          7.89          9.62         1.40 o                         
   3  13   1        211.11        210.23         5.23 o                         
   4  13   1          0.01         -0.90         1.40 o                         
   5  13   1         23.24         18.23         3.44 o                         
  -5  14   1         35.30         23.40         3.22 o                         
  -4  14   1         79.09         84.01         4.84 o                         
  -3  14   1          0.76          2.56         1.34 o                         
  -2  14   1         10.62          7.96         1.28 o                         
  -1  14   1         16.20         16.87         1.43 o                         
   0  14   1         51.73         45.84         2.11 o                         
   1  14   1        166.84        162.77         3.81 o                         
   2  14   1        418.92        432.68         8.61 o                         
   3  14   1        318.85        320.73         6.65 o                         
   4  14   1          8.85         11.37         2.01 o                         
  -4  15   1         19.50         17.01         2.65 o                         
  -3  15   1        247.74        238.02         5.65 o                         
  -2  15   1         19.17         22.98         2.11 o                         
  -1  15   1         22.05         18.36         1.55 o                         
   0  15   1        169.04        172.53         3.66 o                         
   1  15   1        233.62        226.27         4.72 o                         
   2  15   1        496.13        481.51         9.46 o                         
   3  15   1          1.62          0.88         1.37 o                         
   4  15   1        218.54        211.96         5.89 o                         
  -4  16   1         85.12         91.27         5.17 o                         
  -3  16   1        162.50        159.91         7.96 o                         
  -2  16   1        218.89        224.07         6.12 o                         
  -1  16   1        356.34        357.38         8.65 o                         
   0  16   1         17.16         15.90         1.51 o                         
   1  16   1        124.80        127.74         5.62 o                         
   2  16   1        262.90        253.47        13.12 o                         
   3  16   1         46.41         45.03         5.46 o                         
   4  16   1         67.51         62.89         3.89 o                         
  -4  17   1        122.75        121.01         6.93 o                         
  -3  17   1        136.72        136.20         5.22 o                         
  -2  17   1         43.42         43.10         3.25 o                         
  -1  17   1         14.19         16.70         1.65 o                         
   0  17   1         27.27         27.32         1.78 o                         
   1  17   1          8.20          7.11         1.28 o                         
   2  17   1         43.04         35.28         3.12 o                         
   3  17   1          0.63          0.85         2.78 o                         
   4  17   1        114.51         82.95         9.42 o                         
  -3  18   1         12.88         11.01         2.37 o                         
  -2  18   1         13.74         13.11         2.31 o                         
  -1  18   1        238.54        248.63         7.24 o                         
   0  18   1          1.17          2.78         1.08 o                         
   1  18   1        393.84        411.66         6.53 o                         
   2  18   1         14.84         17.54         2.46 o                         
   3  18   1          0.39          1.02         1.82 o                         
  -3  19   1          0.09          2.95         1.98 o                         
  -2  19   1         93.56         92.40         5.00 o                         
  -1  19   1          2.63          3.11         1.26 o                         
   0  19   1        102.51        110.07         3.51 o                         
   1  19   1          1.23          3.75         1.58 o                         
   2  19   1          1.74          0.59         1.67 o                         
   3  19   1          4.35          1.12         2.25 o                         
  -3  20   1         10.17          5.23         2.41 o                         
  -2  20   1          3.55          2.12         1.93 o                         
  -1  20   1          0.32         -0.22         1.45 o                         
   0  20   1         25.63         27.50         2.13 o                         
   1  20   1        352.66        364.17         7.48 o                         
   2  20   1         33.68         34.58         4.18 o                         
   3  20   1          0.09         -0.49         1.94 o                         
  -2  21   1         17.66         18.92         2.96 o                         
  -1  21   1        108.68        118.60         6.69 o                         
   0  21   1        102.20        111.06         3.61 o                         
   1  21   1        115.75        124.73         4.55 o                         
   2  21   1         63.44         60.74         4.48 o                         
  -1  22   1         71.38         80.17         5.67 o                         
   0  22   1          8.15          6.04         1.56 o                         
   1  22   1          1.42         -0.48         1.69 o                         
  -6   0   2         58.03         61.38         6.61 o                         
  -5   0   2          3.74          1.76         3.27 o                         
  -4   0   2        241.12        239.28         6.07 o                         
  -3   0   2        927.78       1003.02        11.68 o                         
  -2   0   2       1438.36       1679.22        26.14 o                         
  -1   0   2          5.42          7.18         1.35 o                         
   0   0   2        316.02        197.92         3.18 o                         
   1   0   2       1452.13       1259.63        18.15 o                         
   2   0   2         74.45         95.11         2.24 o                         
   3   0   2        173.15        190.32         3.74 o                         
   4   0   2        130.26        123.54         4.36 o                         
   5   0   2         48.45         44.09         3.55 o                         
   6   0   2        297.71        304.51        11.16 o                         
  -6   1   2        255.94        258.48         7.15 o                         
  -5   1   2         34.41         35.12         2.94 o                         
  -4   1   2       1304.23       1390.85        12.31 o                         
  -3   1   2        459.06        470.10         4.58 o                         
  -2   1   2        264.50        289.96         4.92 o                         
  -1   1   2        655.33        644.98         6.65 o                         
   0   1   2       1647.07       1502.38        12.50 o                         
   1   1   2       2156.94       2006.28        15.92 o                         
   2   1   2        116.15        116.10         1.68 o                         
   3   1   2        106.39        107.33         2.41 o                         
   4   1   2         12.21          8.13         1.02 o                         
   5   1   2        116.61        112.49         5.20 o                         
   6   1   2        271.06        271.37         7.41 o                         
  -6   2   2        144.52        149.17         5.63 o                         
  -5   2   2        178.96        180.23         5.39 o                         
  -4   2   2        158.93        166.15         3.00 o                         
  -3   2   2        566.16        633.70         6.95 o                         
  -2   2   2        232.88        232.25         4.28 o                         
  -1   2   2         49.06         63.61         1.31 o                         
   0   2   2         82.32         79.80         1.67 o                         
   1   2   2        173.79        160.09         2.42 o                         
   2   2   2       1348.97       1290.99         9.72 o                         
   3   2   2         24.36         32.77         1.30 o                         
   4   2   2         72.18         82.20         2.79 o                         
   5   2   2        123.56        123.93         3.96 o                         
   6   2   2         89.47         86.09         4.92 o                         
  -6   3   2        119.52        112.38         5.47 o                         
  -5   3   2         81.24         77.19         4.10 o                         
  -4   3   2         43.44         41.41         1.94 o                         
  -3   3   2         42.69         43.35         1.89 o                         
  -2   3   2         19.48         21.35         1.30 o                         
  -1   3   2        134.86        121.89         1.95 o                         
   0   3   2        772.33        728.41         7.98 o                         
   1   3   2         19.83         15.73         1.52 o                         
   2   3   2        395.84        403.83         3.89 o                         
   3   3   2        659.71        698.48         5.98 o                         
   4   3   2         26.78         25.19         1.51 o                         
   5   3   2        236.17        236.95         5.66 o                         
   6   3   2         40.51         30.19         4.06 o                         
  -6   4   2         12.56         10.58         2.25 o                         
  -5   4   2        439.85        459.44         7.57 o                         
  -4   4   2        416.26        436.84         5.44 o                         
  -3   4   2         16.05         17.59         1.17 o                         
  -2   4   2        292.67        323.60         3.95 o                         
  -1   4   2         14.59         15.91         0.73 o                         
   0   4   2        752.28        732.62         8.09 o                         
   1   4   2        877.33        836.41        10.76 o                         
   2   4   2        474.90        453.33         5.45 o                         
   3   4   2         54.33         52.29         1.73 o                         
   4   4   2        112.77        116.42         2.56 o                         
   5   4   2        133.11        133.22         4.12 o                         
   6   4   2         40.99         33.46         3.47 o                         
  -6   5   2         81.99         84.18         4.88 o                         
  -5   5   2          0.96         -0.04         1.12 o                         
  -4   5   2        196.00        221.53         4.62 o                         
  -3   5   2        204.08        206.87         3.41 o                         
  -2   5   2        455.27        483.31         5.35 o                         
  -1   5   2       1959.07       1928.05        13.76 o                         
   0   5   2         35.65         30.07         1.30 o                         
   1   5   2        495.10        500.20         7.34 o                         
   2   5   2         35.28         30.64         1.39 o                         
   3   5   2        135.60        139.14         2.46 o                         
   4   5   2         50.70         50.40         1.97 o                         
   5   5   2        259.56        254.27         5.75 o                         
  -6   6   2          1.42          1.84         1.81 o                         
  -5   6   2        144.92        146.47         5.50 o                         
  -4   6   2        233.80        236.33         4.85 o                         
  -3   6   2       1325.85       1368.82        12.94 o                         
  -2   6   2        108.25        109.55         2.35 o                         
  -1   6   2         64.42         68.33         1.41 o                         
   0   6   2         56.12         40.85         1.48 o                         
   1   6   2        948.48        876.64        11.58 o                         
   2   6   2          0.56          3.44         0.98 o                         
   3   6   2        232.38        249.27         4.26 o                         
   4   6   2         10.24         10.26         1.08 o                         
   5   6   2          5.39          6.00         1.52 o                         
  -5   7   2         10.80          8.58         1.56 o                         
  -4   7   2        327.50        309.55         5.69 o                         
  -3   7   2       1247.32       1291.05        12.46 o                         
  -2   7   2        136.47        148.27         2.66 o                         
  -1   7   2       1384.10       1324.44        10.70 o                         
   0   7   2         31.82         21.03         1.10 o                         
   1   7   2         27.08         30.00         1.50 o                         
   2   7   2        284.22        301.59         4.27 o                         
   3   7   2         20.78         21.79         1.54 o                         
   4   7   2        515.45        510.66         6.54 o                         
   5   7   2          8.87          8.83         1.57 o                         
  -5   8   2          0.02         -0.30         1.17 o                         
  -4   8   2        168.44        162.67         4.67 o                         
  -3   8   2        136.91        148.96         3.92 o                         
  -2   8   2         55.15         54.74         1.45 o                         
  -1   8   2        138.67        143.51         2.20 o                         
   0   8   2        227.93        217.05         4.77 o                         
   1   8   2        482.94        439.92         5.99 o                         
   2   8   2         14.13          9.34         1.94 o                         
   3   8   2         60.51         67.96         3.00 o                         
   4   8   2        512.88        501.82         8.54 o                         
   5   8   2         27.37         28.33         2.17 o                         
  -5   9   2         82.74         75.52         5.09 o                         
  -4   9   2         19.48         14.86         1.67 o                         
  -3   9   2          0.22          0.99         0.77 o                         
  -2   9   2         90.89         88.17         2.19 o                         
  -1   9   2         38.55         41.87         1.39 o                         
   0   9   2          0.08          0.04         0.50 o                         
   1   9   2        105.67        103.05         2.45 o                         
   2   9   2         24.47         26.23         1.68 o                         
   3   9   2          8.71          8.11         1.38 o                         
   4   9   2         37.45         37.74         2.68 o                         
   5   9   2         57.39         48.21         2.74 o                         
  -5  10   2        159.02        163.59         6.30 o                         
  -4  10   2        125.41        113.13         3.96 o                         
  -3  10   2          0.02          0.12         0.77 o                         
  -2  10   2          8.42          8.64         0.94 o                         
  -1  10   2        219.37        196.68         2.78 o                         
   0  10   2        835.69        812.75         8.69 o                         
   1  10   2          7.98          7.11         0.84 o                         
   2  10   2        128.91        122.48         2.65 o                         
   3  10   2        149.25        142.65         4.08 o                         
   4  10   2         94.72         90.58         3.93 o                         
   5  10   2          6.43          4.22         1.57 o                         
  -5  11   2         17.14         14.99         2.31 o                         
  -4  11   2         93.90         96.27         4.90 o                         
  -3  11   2         80.88         77.53         4.06 o                         
  -2  11   2        456.07        457.32         5.11 o                         
  -1  11   2        454.29        461.54         4.90 o                         
   0  11   2        638.30        611.23         7.11 o                         
   1  11   2         24.13         25.63         1.42 o                         
   2  11   2         97.92        105.48         3.31 o                         
   3  11   2         58.03         55.26         3.04 o                         
   4  11   2         40.08         40.10         2.93 o                         
   5  11   2         11.86         10.58         1.80 o                         
  -5  12   2          0.00          1.85         1.67 o                         
  -4  12   2          1.65         -1.17         1.50 o                         
  -3  12   2        257.34        231.40         5.22 o                         
  -2  12   2        177.89        180.78         3.31 o                         
  -1  12   2         15.36         14.69         1.60 o                         
   0  12   2         59.56         58.99         2.33 o                         
   1  12   2        105.94        109.98         2.89 o                         
   2  12   2          1.06          1.66         1.05 o                         
   3  12   2        107.54        104.35         4.38 o                         
   4  12   2         21.98         22.58         2.39 o                         
   5  12   2         19.15         16.27         2.48 o                         
  -5  13   2          0.82          0.65         1.99 o                         
  -4  13   2          1.29          0.93         1.68 o                         
  -3  13   2        814.93        799.91        11.41 o                         
  -2  13   2        156.49        169.72         3.29 o                         
  -1  13   2         66.10         64.57         2.15 o                         
   0  13   2        194.97        192.26         3.26 o                         
   1  13   2          4.13          2.50         0.85 o                         
   2  13   2        405.48        399.41         8.22 o                         
   3  13   2        259.20        242.59         6.14 o                         
   4  13   2        279.46        255.64         7.21 o                         
   5  13   2          1.17         -1.71         3.98 o                         
  -4  14   2          6.16          8.77         2.15 o                         
  -3  14   2         10.13          7.81         1.72 o                         
  -2  14   2        108.29        106.45         3.75 o                         
  -1  14   2          0.12          0.46         0.77 o                         
   0  14   2        123.99        126.15         3.08 o                         
   1  14   2          0.10         -0.68         0.80 o                         
   2  14   2          0.62          0.91         1.32 o                         
   3  14   2        318.83        307.69         8.90 o                         
   4  14   2         19.10         17.58         2.31 o                         
  -4  15   2          5.95          8.13         4.48 o                         
  -3  15   2         14.05         12.82         2.20 o                         
  -2  15   2         26.73         23.70         1.91 o                         
  -1  15   2         84.98         85.42         2.94 o                         
   0  15   2         62.49         66.09         3.01 o                         
   1  15   2         32.19         33.71         2.29 o                         
   2  15   2         14.55         10.74         1.97 o                         
   3  15   2         20.26         22.09         2.32 o                         
   4  15   2          1.18         -0.61         1.54 o                         
  -4  16   2          0.86          0.45         1.89 o                         
  -3  16   2          0.61          1.29         1.99 o                         
  -2  16   2         16.43         20.68         2.10 o                         
  -1  16   2        684.46        709.16         9.04 o                         
   0  16   2         66.75         71.97         3.69 o                         
   1  16   2        113.82        115.05         3.19 o                         
   2  16   2          5.87          4.48         1.67 o                         
   3  16   2         18.93         19.77         2.65 o                         
   4  16   2          1.91         -0.32         2.01 o                         
  -4  17   2          3.54          5.74         2.98 o                         
  -3  17   2         20.47         26.43         3.70 o                         
  -2  17   2        361.83        369.26         7.28 o                         
  -1  17   2         20.94         19.87         1.77 o                         
   0  17   2         72.60         78.79         3.49 o                         
   1  17   2          1.42          1.43         1.11 o                         
   2  17   2        109.32        102.52         5.71 o                         
   3  17   2         14.05         10.45         2.33 o                         
   4  17   2        110.42        121.78        11.08 o                         
  -3  18   2         30.24         31.44         4.00 o                         
  -2  18   2        244.82        247.74         6.03 o                         
  -1  18   2         12.12          9.78         1.79 o                         
   0  18   2         15.12         12.90         1.78 o                         
   1  18   2        147.05        140.25         4.34 o                         
   2  18   2         30.63         27.16         2.88 o                         
   3  18   2        103.92        102.38         5.51 o                         
  -3  19   2          7.83          8.91         2.86 o                         
  -2  19   2         43.25         41.49         4.08 o                         
  -1  19   2         41.63         35.60         2.42 o                         
   0  19   2         20.99         23.31         2.00 o                         
   1  19   2         76.15         66.77         3.57 o                         
   2  19   2         13.75         14.59         4.90 o                         
   3  19   2          4.06          3.02         2.17 o                         
  -2  20   2          0.68         -0.94         1.58 o                         
  -1  20   2          0.06         -1.21         1.25 o                         
   0  20   2          0.16         -0.49         1.30 o                         
   1  20   2         23.48         23.98         2.58 o                         
   2  20   2         42.57         44.35         6.06 o                         
  -2  21   2         24.10         22.74         2.68 o                         
  -1  21   2         96.68        103.18         8.53 o                         
   0  21   2        243.85        280.42         8.16 o                         
   1  21   2         14.24         18.87         2.42 o                         
   2  21   2         13.29          9.99         2.56 o                         
  -1  22   2         36.59         38.83         3.27 o                         
   0  22   2          1.40          2.36         1.57 o                         
   1  22   2        111.37        114.68         6.57 o                         
  -6   1   3         15.68         14.08         2.79 o                         
  -5   1   3        242.27        244.99         6.47 o                         
  -4   1   3        173.83        180.55         5.01 o                         
  -3   1   3          3.73          2.75         1.01 o                         
  -2   1   3        585.20        620.19        10.15 o                         
  -1   1   3        126.68        143.03         2.45 o                         
   0   1   3        302.83        319.23         3.56 o                         
   1   1   3        965.97        968.20         9.90 o                         
   2   1   3         23.72         31.80         1.57 o                         
   3   1   3        397.48        413.78         4.93 o                         
   4   1   3         96.37         95.14         4.71 o                         
   5   1   3         87.76         78.27         4.36 o                         
  -6   2   3          1.78         -1.09         1.73 o                         
  -5   2   3          5.66          5.77         1.75 o                         
  -4   2   3         81.55         91.99         3.49 o                         
  -3   2   3        221.94        269.36         5.52 o                         
  -2   2   3        588.52        625.48        12.82 o                         
  -1   2   3        433.83        455.19         5.47 o                         
   0   2   3         17.13          6.41         0.64 o                         
   1   2   3         48.27         50.00         1.43 o                         
   2   2   3         51.35         58.59         2.80 o                         
   3   2   3          0.36          0.69         0.59 o                         
   4   2   3         85.10         87.83         3.04 o                         
   5   2   3         71.42         63.06         4.44 o                         
  -6   3   3          1.62          2.12         1.83 o                         
  -5   3   3        330.92        314.84         6.23 o                         
  -4   3   3         18.24         18.73         2.62 o                         
  -3   3   3         34.50         31.52         1.88 o                         
  -2   3   3        253.30        269.04         4.94 o                         
  -1   3   3         37.89         42.37         1.34 o                         
   0   3   3        894.11        844.83         7.68 o                         
   1   3   3         39.93         39.67         2.61 o                         
   2   3   3        543.49        534.49         5.83 o                         
   3   3   3          0.51          0.41         0.67 o                         
   4   3   3         10.25         11.82         1.48 o                         
   5   3   3         74.19         67.98         4.72 o                         
  -5   4   3         23.11         24.17         3.08 o                         
  -4   4   3          8.53          8.10         1.38 o                         
  -3   4   3         36.32         41.70         2.20 o                         
  -2   4   3        228.10        238.45         3.86 o                         
  -1   4   3        646.75        723.51         7.17 o                         
   0   4   3        190.41        200.39         3.35 o                         
   1   4   3        145.22        119.15         3.95 o                         
   2   4   3         17.22         19.04         1.31 o                         
   3   4   3         81.05         70.13         2.49 o                         
   4   4   3          0.30         -0.26         0.98 o                         
   5   4   3        187.38        180.89         6.55 o                         
  -5   5   3         10.88         11.55         1.80 o                         
  -4   5   3         45.57         44.33         2.56 o                         
  -3   5   3         39.37         34.73         2.03 o                         
  -2   5   3        292.37        318.83         4.72 o                         
  -1   5   3          0.44          0.69         0.50 o                         
   0   5   3         14.58         12.64         1.00 o                         
   1   5   3        469.38        472.58         9.33 o                         
   2   5   3        289.05        270.33         5.43 o                         
   3   5   3          1.50          2.45         0.96 o                         
   4   5   3         13.18         15.42         2.13 o                         
   5   5   3         25.60         21.72         3.98 o                         
  -5   6   3         33.69         34.75         2.62 o                         
  -4   6   3        145.00        136.41         3.80 o                         
  -3   6   3        711.04        716.20         9.13 o                         
  -2   6   3         16.05         20.16         1.13 o                         
  -1   6   3        396.61        371.47         4.94 o                         
   0   6   3        244.90        255.42         4.13 o                         
   1   6   3        168.20        145.00         4.61 o                         
   2   6   3        549.26        555.56         8.92 o                         
   3   6   3         68.73         62.45         2.65 o                         
   4   6   3        557.63        563.31         7.57 o                         
   5   6   3         83.88         75.24         6.45 o                         
  -5   7   3        156.50        152.76         4.49 o                         
  -4   7   3          1.68          1.43         1.10 o                         
  -3   7   3        132.17        130.43         4.51 o                         
  -2   7   3         96.75        113.67         2.01 o                         
  -1   7   3         91.63         87.30         2.55 o                         
   0   7   3          8.74          8.71         1.15 o                         
   1   7   3         42.24         40.43         5.33 o                         
   2   7   3        194.24        183.41         4.61 o                         
   3   7   3         64.18         67.46         3.53 o                         
   4   7   3         15.57         13.57         1.54 o                         
   5   7   3          0.12          1.05         1.72 o                         
  -5   8   3         61.11         57.81         3.39 o                         
  -4   8   3        148.49        130.65         3.76 o                         
  -3   8   3          8.21          3.62         1.08 o                         
  -2   8   3         21.66         17.45         1.00 o                         
  -1   8   3        325.54        337.97         4.35 o                         
   0   8   3       1042.29       1063.72        12.18 o                         
   1   8   3        357.21        343.71         5.89 o                         
   2   8   3         84.15         88.51         4.39 o                         
   3   8   3          7.52         11.26         1.78 o                         
   4   8   3         14.87         12.07         1.53 o                         
   5   8   3         41.06         40.85         2.94 o                         
  -5   9   3         22.90         26.43         3.45 o                         
  -4   9   3         92.86         79.55         3.50 o                         
  -3   9   3        257.52        252.71         5.48 o                         
  -2   9   3         61.24         53.48         1.74 o                         
  -1   9   3        273.83        248.34         3.66 o                         
   0   9   3          3.97          2.97         0.71 o                         
   1   9   3         80.32         89.10         3.03 o                         
   2   9   3         10.49         11.55         1.21 o                         
   3   9   3          6.46          9.28         1.75 o                         
   4   9   3         19.32         20.15         2.40 o                         
   5   9   3          0.54          0.04         1.43 o                         
  -5  10   3         34.27         41.36         3.33 o                         
  -4  10   3          6.76          4.53         1.69 o                         
  -3  10   3         51.44         50.30         2.60 o                         
  -2  10   3        383.64        397.12         4.74 o                         
  -1  10   3        579.93        590.41         7.84 o                         
   0  10   3          0.34          1.70         0.77 o                         
   1  10   3         47.44         42.48         2.01 o                         
   2  10   3         55.15         50.74         2.28 o                         
   3  10   3         10.15          8.29         1.73 o                         
   4  10   3         57.74         52.03         4.66 o                         
   5  10   3         20.74         16.13         2.04 o                         
  -5  11   3          8.78          6.21         2.00 o                         
  -4  11   3        100.56        108.85         4.39 o                         
  -3  11   3          0.83          0.34         1.28 o                         
  -2  11   3        241.24        233.71         3.49 o                         
  -1  11   3        283.71        277.57         4.05 o                         
   0  11   3         28.00         33.15         1.55 o                         
   1  11   3          1.59          1.61         0.69 o                         
   2  11   3        172.21        170.62         4.96 o                         
   3  11   3        361.92        340.12         7.69 o                         
   4  11   3        161.14        169.22         5.05 o                         
   5  11   3         47.23         42.77         3.39 o                         
  -5  12   3         25.46         23.34         3.58 o                         
  -4  12   3         70.49         67.15         4.44 o                         
  -3  12   3          1.43          2.05         1.47 o                         
  -2  12   3         20.94         14.55         1.32 o                         
  -1  12   3         70.30         67.32         2.63 o                         
   0  12   3        498.62        473.52         6.04 o                         
   1  12   3          3.67          3.42         0.84 o                         
   2  12   3          3.00          3.67         1.40 o                         
   3  12   3        123.35        113.66         5.42 o                         
   4  12   3          6.01          5.49         1.96 o                         
  -4  13   3          2.92          1.71         1.79 o                         
  -3  13   3         53.80         47.65         3.55 o                         
  -2  13   3         58.68         53.85         2.41 o                         
  -1  13   3        149.58        162.75         3.51 o                         
   0  13   3        119.99        126.16         3.01 o                         
   1  13   3         80.83         76.72         2.95 o                         
   2  13   3          1.80          2.64         1.43 o                         
   3  13   3          8.27          2.58         1.68 o                         
   4  13   3         87.52         82.01         4.89 o                         
  -4  14   3          3.44          0.95         1.80 o                         
  -3  14   3         63.17         61.42         4.06 o                         
  -2  14   3        477.91        487.25         6.96 o                         
  -1  14   3        251.35        267.82         4.76 o                         
   0  14   3         19.70         17.91         1.91 o                         
   1  14   3         94.00         90.25         2.70 o                         
   2  14   3          1.36          1.26         1.44 o                         
   3  14   3         19.08         16.82         2.59 o                         
   4  14   3          7.92          6.61         2.96 o                         
  -4  15   3          0.06         -0.81         1.84 o                         
  -3  15   3          3.20          1.96         1.66 o                         
  -2  15   3         34.96         29.04         1.83 o                         
  -1  15   3          3.07          4.11         1.19 o                         
   0  15   3          6.14          6.72         1.37 o                         
   1  15   3         49.24         46.50         2.65 o                         
   2  15   3          0.86          0.81         1.42 o                         
   3  15   3         16.44         14.00         2.45 o                         
   4  15   3         15.89          9.13         2.57 o                         
  -4  16   3          0.55          0.10         2.35 o                         
  -3  16   3         75.63         92.25         7.39 o                         
  -2  16   3         61.69         67.09         4.04 o                         
  -1  16   3         67.15         69.15         3.51 o                         
   0  16   3         75.85         77.58         3.46 o                         
   1  16   3         10.86          7.70         1.45 o                         
   2  16   3        282.11        267.61         7.18 o                         
   3  16   3          7.66          8.42         2.77 o                         
  -3  17   3         20.95         21.83         3.55 o                         
  -2  17   3         15.31         16.55         2.42 o                         
  -1  17   3          1.59          0.47         1.27 o                         
   0  17   3         37.67         34.14         2.50 o                         
   1  17   3          0.13          0.25         1.48 o                         
   2  17   3        139.31        134.55         5.25 o                         
   3  17   3         13.89          7.67         2.25 o                         
  -3  18   3          7.79          4.80         3.55 o                         
  -2  18   3         23.31         21.49         2.80 o                         
  -1  18   3         77.52         77.55         3.74 o                         
   0  18   3        107.35        114.92         3.90 o                         
   1  18   3         68.59         68.49         4.31 o                         
   2  18   3          5.18          6.06         2.21 o                         
   3  18   3          1.67          1.84         2.09 o                         
  -3  19   3          0.06         -0.14         2.56 o                         
  -2  19   3         92.84         87.26         5.03 o                         
  -1  19   3         34.29         36.45         2.78 o                         
   0  19   3          1.33         -0.72         1.37 o                         
   1  19   3        111.35        109.93         5.27 o                         
   2  19   3         19.83         17.35         2.80 o                         
  -2  20   3        103.23        104.14         5.59 o                         
  -1  20   3        207.31        225.02         5.74 o                         
   0  20   3         25.31         22.40         2.58 o                         
   1  20   3         47.51         47.61         3.94 o                         
   2  20   3         13.50         15.88         2.94 o                         
  -1  21   3         14.74         13.90         2.81 o                         
   0  21   3          1.28          4.02         1.73 o                         
   1  21   3         33.07         38.11         5.53 o                         
  -5   0   4          4.10          3.96         2.42 o                         
  -4   0   4         88.17         84.48         5.98 o                         
  -3   0   4        747.08        798.96        16.41 o                         
  -2   0   4        284.06        286.49         7.72 o                         
  -1   0   4        361.51        393.63         6.32 o                         
   0   0   4       1819.90       1976.98        20.46 o                         
   1   0   4       1079.87       1123.54        31.12 o                         
   2   0   4          4.57          6.00         1.50 o                         
   3   0   4        521.68        517.98        10.99 o                         
   4   0   4        137.97        139.69         9.38 o                         
   5   0   4        318.89        310.92        15.06 o                         
  -5   1   4         34.25         34.81         3.21 o                         
  -4   1   4         60.35         60.59         3.02 o                         
  -3   1   4        270.80        286.27        11.01 o                         
  -2   1   4        230.51        263.40         5.20 o                         
  -1   1   4        270.52        273.54         3.47 o                         
   0   1   4         24.52         33.70         1.36 o                         
   1   1   4       1122.06       1115.50        13.42 o                         
   2   1   4          0.08          0.71         0.86 o                         
   3   1   4          4.06          4.86         1.21 o                         
   4   1   4         54.69         39.89         4.22 o                         
   5   1   4          1.23          0.31         2.45 o                         
  -5   2   4         17.84         21.19         2.27 o                         
  -4   2   4        432.27        422.88         7.11 o                         
  -3   2   4        388.62        397.53         7.31 o                         
  -2   2   4        295.59        318.81         5.97 o                         
  -1   2   4        644.11        658.59         7.54 o                         
   0   2   4         13.51         13.30         0.92 o                         
   1   2   4          0.16          0.36         1.15 o                         
   2   2   4       1078.48       1112.94        11.45 o                         
   3   2   4        889.84        906.80        11.60 o                         
   4   2   4          0.37          2.52         2.04 o                         
   5   2   4          7.51          7.30         2.91 o                         
  -5   3   4        162.16        154.23         4.53 o                         
  -4   3   4        208.85        199.70         4.73 o                         
  -3   3   4         33.84         25.51         2.18 o                         
  -2   3   4        228.35        230.14         4.83 o                         
  -1   3   4         95.99        101.75         2.23 o                         
   0   3   4        130.41        127.63         2.33 o                         
   1   3   4          1.97          2.58         1.13 o                         
   2   3   4        158.36        164.34         3.67 o                         
   3   3   4         75.10         89.48         3.15 o                         
   4   3   4          6.93          5.58         1.74 o                         
   5   3   4         64.58         75.75         6.33 o                         
  -5   4   4        260.01        268.18         5.99 o                         
  -4   4   4         37.94         43.22         2.66 o                         
  -3   4   4          9.30          7.14         1.47 o                         
  -2   4   4        246.33        257.25         5.15 o                         
  -1   4   4        503.55        525.04         5.35 o                         
   0   4   4       1884.50       1878.52        14.90 o                         
   1   4   4        279.35        277.78         4.95 o                         
   2   4   4        796.29        857.01         9.73 o                         
   3   4   4        331.17        326.26         7.29 o                         
   4   4   4          5.44          6.14         1.75 o                         
   5   4   4         17.21         17.38         3.57 o                         
  -5   5   4          4.46          2.73         1.53 o                         
  -4   5   4        107.86        108.12         3.68 o                         
  -3   5   4          3.54          4.34         1.11 o                         
  -2   5   4        505.14        564.09         7.52 o                         
  -1   5   4        151.60        158.89         2.58 o                         
   0   5   4        235.25        239.32         3.17 o                         
   1   5   4        160.17        175.01         3.87 o                         
   2   5   4        164.36        167.57         3.52 o                         
   3   5   4         46.84         47.29         2.40 o                         
   4   5   4        153.76        159.55         5.42 o                         
   5   5   4          6.10          1.32         2.65 o                         
  -5   6   4         73.67         79.79         3.82 o                         
  -4   6   4        186.75        184.24         4.61 o                         
  -3   6   4          4.75          5.20         1.20 o                         
  -2   6   4         22.87         26.53         1.67 o                         
  -1   6   4          7.26          7.00         0.96 o                         
   0   6   4        652.65        653.01         9.85 o                         
   1   6   4        511.11        533.93        17.05 o                         
   2   6   4         46.45         48.23         2.27 o                         
   3   6   4         22.64         21.85         1.78 o                         
   4   6   4         10.81         10.46         1.89 o                         
   5   6   4        186.75        199.18         8.89 o                         
  -5   7   4         40.24         37.10         2.83 o                         
  -4   7   4         21.17         19.19         2.45 o                         
  -3   7   4         65.36         60.35         3.05 o                         
  -2   7   4        804.13        784.94         9.53 o                         
  -1   7   4         91.86         95.67         2.51 o                         
   0   7   4        226.91        239.60         3.94 o                         
   1   7   4        394.91        412.48         9.39 o                         
   2   7   4        129.52        118.39         3.09 o                         
   3   7   4         32.53         30.66         2.11 o                         
   4   7   4          4.25          6.38         1.73 o                         
   5   7   4          2.04          0.72         2.66 o                         
  -5   8   4         44.91         44.96         3.09 o                         
  -4   8   4         43.76         41.35         3.07 o                         
  -3   8   4         69.61         65.47         2.99 o                         
  -2   8   4         68.30         69.79         2.13 o                         
  -1   8   4          0.29          1.63         0.75 o                         
   0   8   4         37.85         34.76         2.84 o                         
   1   8   4          7.77          6.20         1.36 o                         
   2   8   4        497.90        468.78        18.85 o                         
   3   8   4        302.77        340.66         5.99 o                         
   4   8   4        192.05        182.88         7.17 o                         
   5   8   4          2.04          1.32         2.66 o                         
  -5   9   4         13.78         10.01         2.22 o                         
  -4   9   4          6.85          5.27         1.52 o                         
  -3   9   4         25.86         18.16         2.37 o                         
  -2   9   4         62.04         66.95         2.31 o                         
  -1   9   4        928.18        971.60         9.86 o                         
   0   9   4         86.31         87.43         2.44 o                         
   1   9   4        915.96        919.58        13.84 o                         
   2   9   4         37.15         28.61         2.57 o                         
   3   9   4         52.96         47.35         2.66 o                         
   4   9   4         65.45         61.66         4.97 o                         
   5   9   4         83.60         82.85         9.52 o                         
  -5  10   4         59.04         54.26         3.89 o                         
  -4  10   4          1.70         -0.22         1.66 o                         
  -3  10   4         15.60         12.24         1.62 o                         
  -2  10   4         73.23         80.46         2.42 o                         
  -1  10   4        312.25        332.83         4.75 o                         
   0  10   4         44.65         42.81         1.86 o                         
   1  10   4         29.19         36.04         2.67 o                         
   2  10   4        286.92        291.17         6.74 o                         
   3  10   4         36.05         37.13         3.14 o                         
   4  10   4          0.77          2.21         1.59 o                         
  -4  11   4         22.07         25.49         3.40 o                         
  -3  11   4        256.26        244.37         6.78 o                         
  -2  11   4        118.53        114.06         2.90 o                         
  -1  11   4         46.29         45.28         2.02 o                         
   0  11   4        180.89        190.88         3.42 o                         
   1  11   4         37.18         38.73         4.35 o                         
   2  11   4         40.87         42.32         3.04 o                         
   3  11   4         37.96         39.02         3.25 o                         
   4  11   4         12.74         13.10         2.34 o                         
  -4  12   4         57.17         71.02         9.34 o                         
  -3  12   4          9.97          9.82         2.04 o                         
  -2  12   4         93.74        100.39         3.05 o                         
  -1  12   4         48.13         46.43         2.34 o                         
   0  12   4        138.11        146.78         3.06 o                         
   1  12   4        108.08        101.13         4.94 o                         
   2  12   4         21.22         17.21         1.90 o                         
   3  12   4          1.13          4.66         1.89 o                         
   4  12   4          7.22          8.62         1.80 o                         
  -4  13   4         98.39        111.71         5.95 o                         
  -3  13   4          0.46         -0.33         1.75 o                         
  -2  13   4         42.42         33.92         2.82 o                         
  -1  13   4          0.00         -0.52         0.94 o                         
   0  13   4        186.53        187.79         4.47 o                         
   1  13   4         46.22         48.00         2.69 o                         
   2  13   4        162.29        187.54         5.78 o                         
   3  13   4          1.18          2.82         1.83 o                         
   4  13   4          0.03         -1.54         2.01 o                         
  -4  14   4          0.09          1.26         2.03 o                         
  -3  14   4          2.06          2.75         1.74 o                         
  -2  14   4         20.84         17.96         1.80 o                         
  -1  14   4         12.14          6.90         1.33 o                         
   0  14   4         24.02         26.33         2.51 o                         
   1  14   4         39.52         38.94         3.38 o                         
   2  14   4         10.54          5.84         3.75 o                         
   3  14   4        104.06        103.32         6.70 o                         
   4  14   4         99.12        118.84         6.15 o                         
  -4  15   4         11.55          5.75         2.44 o                         
  -3  15   4         66.57         67.06         4.46 o                         
  -2  15   4          0.32          0.49         1.16 o                         
  -1  15   4         95.90        101.59         3.54 o                         
   0  15   4        174.05        189.43         8.11 o                         
   1  15   4        324.91        327.04         6.65 o                         
   2  15   4         85.16         80.61         4.57 o                         
   3  15   4         44.26         43.25         3.81 o                         
  -3  16   4         72.73         72.52         5.72 o                         
  -2  16   4         12.21         10.81         1.82 o                         
  -1  16   4         38.87         44.74         2.88 o                         
   0  16   4        340.93        363.87         8.02 o                         
   1  16   4         19.00         17.45         2.45 o                         
   2  16   4         11.10          8.79         2.55 o                         
   3  16   4          1.34          1.64         2.12 o                         
  -3  17   4         29.68         31.79         4.23 o                         
  -2  17   4         56.22         49.95         4.50 o                         
  -1  17   4        209.29        224.45         5.51 o                         
   0  17   4         40.52         42.05         3.38 o                         
   1  17   4         11.75          7.29         1.97 o                         
   2  17   4          2.08         -0.07         1.77 o                         
   3  17   4          5.51          3.38         2.40 o                         
  -2  18   4         33.68         31.58         3.25 o                         
  -1  18   4         43.38         40.41         3.30 o                         
   0  18   4          2.69          3.58         1.84 o                         
   1  18   4          4.81          5.66         2.06 o                         
   2  18   4          8.83          7.50         2.32 o                         
  -2  19   4          3.63          1.95         2.08 o                         
  -1  19   4          1.16         -1.14         1.71 o                         
   0  19   4         92.30         94.92         6.83 o                         
   1  19   4          2.58         -0.20         1.90 o                         
   2  19   4          0.21          0.16         2.05 o                         
  -1  20   4          0.34          1.77         1.98 o                         
   0  20   4          3.66         -0.57         1.93 o                         
   1  20   4         10.41          8.96         2.48 o                         
  -5   1   5          1.49         -0.75         1.60 o                         
  -4   1   5         64.22         65.31         3.90 o                         
  -3   1   5         53.88         56.60         3.26 o                         
  -2   1   5        222.55        225.18         5.06 o                         
  -1   1   5          0.03          1.73         0.62 o                         
   0   1   5         48.81         49.89         1.78 o                         
   1   1   5          1.39          0.31         0.89 o                         
   2   1   5        644.42        607.00         8.90 o                         
   3   1   5        107.45        113.93         3.67 o                         
   4   1   5        700.36        709.94        16.88 o                         
   5   1   5         15.88         14.14         3.67 o                         
  -5   2   5         48.59         45.94         3.19 o                         
  -4   2   5        288.76        297.65         7.07 o                         
  -3   2   5        897.32        930.85        13.37 o                         
  -2   2   5          1.40          1.75         1.11 o                         
  -1   2   5         50.43         55.49         2.28 o                         
   0   2   5         73.58         81.11         2.05 o                         
   1   2   5         54.55         55.07         3.20 o                         
   2   2   5          0.39         -0.78         1.01 o                         
   3   2   5        190.07        182.52         4.60 o                         
   4   2   5         19.48         12.98         3.22 o                         
   5   2   5         16.96          9.31         3.62 o                         
  -5   3   5          0.36          0.51         1.50 o                         
  -4   3   5        605.67        576.34         9.84 o                         
  -3   3   5         58.67         53.28         3.26 o                         
  -2   3   5        180.10        186.82         4.63 o                         
  -1   3   5        255.24        277.24         4.47 o                         
   0   3   5          5.38          2.65         0.81 o                         
   1   3   5          2.50          1.76         1.16 o                         
   2   3   5        346.17        351.44         7.56 o                         
   3   3   5          1.59          3.61         1.58 o                         
   4   3   5        171.94        175.38         7.83 o                         
   5   3   5         34.52         37.72         5.01 o                         
  -5   4   5         47.54         49.28         3.23 o                         
  -4   4   5         10.35          8.73         1.88 o                         
  -3   4   5         18.21         13.13         2.26 o                         
  -2   4   5        803.08        800.46        11.39 o                         
  -1   4   5         12.23         13.50         1.18 o                         
   0   4   5         50.77         48.72         2.23 o                         
   1   4   5         38.28         34.00         2.54 o                         
   2   4   5        126.48        124.36         5.49 o                         
   3   4   5        119.68        116.27         4.57 o                         
   4   4   5          0.10          0.63         1.69 o                         
  -5   5   5         32.58         31.94         2.80 o                         
  -4   5   5          0.26          0.50         1.23 o                         
  -3   5   5        522.40        514.40         9.35 o                         
  -2   5   5          0.46          1.13         1.08 o                         
  -1   5   5          2.84          4.67         1.18 o                         
   0   5   5         63.77         58.19         2.20 o                         
   1   5   5        647.95        640.05        10.47 o                         
   2   5   5          0.94          0.87         1.28 o                         
   3   5   5        128.34        129.82         4.91 o                         
   4   5   5        234.61        265.17         7.42 o                         
  -5   6   5         41.56         45.01         3.22 o                         
  -4   6   5          0.65         -0.43         1.26 o                         
  -3   6   5        162.72        175.88         4.39 o                         
  -2   6   5        326.85        319.47         7.21 o                         
  -1   6   5          1.16          0.58         0.81 o                         
   0   6   5         12.69         13.98         1.25 o                         
   1   6   5        207.64        201.19         6.36 o                         
   2   6   5        209.69        198.63         4.93 o                         
   3   6   5        737.39        735.27        13.04 o                         
   4   6   5         47.71         42.79         3.68 o                         
  -5   7   5         32.51         29.60         2.76 o                         
  -4   7   5         45.59         41.75         2.83 o                         
  -3   7   5         21.69         19.97         1.96 o                         
  -2   7   5        919.31        917.98        12.73 o                         
  -1   7   5        156.87        173.75         5.32 o                         
   0   7   5         72.53         76.40         2.37 o                         
   1   7   5        209.39        214.64         4.33 o                         
   2   7   5          8.50          5.61         1.23 o                         
   3   7   5         27.74         29.70         2.62 o                         
   4   7   5        174.07        186.08         6.40 o                         
  -4   8   5         42.75         51.89         3.16 o                         
  -3   8   5         39.58         34.54         3.24 o                         
  -2   8   5         20.61         15.50         2.83 o                         
  -1   8   5         14.84         14.40         1.45 o                         
   0   8   5        131.08        122.98         3.65 o                         
   1   8   5         21.61         22.61         1.78 o                         
   2   8   5         11.57          6.95         1.31 o                         
   3   8   5         74.49         79.42         4.01 o                         
   4   8   5          0.08          1.93         1.60 o                         
  -4   9   5         46.99         62.40         3.42 o                         
  -3   9   5        171.91        155.41         6.02 o                         
  -2   9   5        137.65        139.78         7.16 o                         
  -1   9   5        252.38        252.93         4.64 o                         
   0   9   5        438.26        460.59        10.44 o                         
   1   9   5        148.96        142.09         6.27 o                         
   2   9   5         49.97         49.70         2.62 o                         
   3   9   5          0.03         -1.15         1.34 o                         
   4   9   5         21.91         20.28         2.56 o                         
  -4  10   5        155.43        160.13         7.38 o                         
  -3  10   5          2.02          2.45         1.45 o                         
  -2  10   5          2.19          2.01         1.01 o                         
  -1  10   5        318.07        343.56         5.20 o                         
   0  10   5         94.96        101.31         3.46 o                         
   1  10   5         87.55         88.05         4.18 o                         
   2  10   5        309.93        302.88         8.62 o                         
   3  10   5          5.47          2.70         1.62 o                         
   4  10   5          0.17          2.67         1.85 o                         
  -4  11   5        108.84        101.21         6.12 o                         
  -3  11   5          3.89          3.37         1.88 o                         
  -2  11   5          2.15          2.62         1.07 o                         
  -1  11   5         59.13         59.03         3.17 o                         
   0  11   5         61.91         59.78         3.19 o                         
   1  11   5        364.89        365.22         8.14 o                         
   2  11   5         50.56         48.64         3.00 o                         
   3  11   5        163.44        191.40         5.55 o                         
   4  11   5          5.30          6.79         2.14 o                         
  -4  12   5        130.75        127.00         6.12 o                         
  -3  12   5        117.49        121.75         8.46 o                         
  -2  12   5         96.16         90.44         3.33 o                         
  -1  12   5        572.93        599.73         9.39 o                         
   0  12   5        525.15        545.73         7.83 o                         
   1  12   5        354.17        377.33         7.82 o                         
   2  12   5         85.74         81.07         3.89 o                         
   3  12   5         16.15         16.39         2.28 o                         
  -3  13   5          1.58          1.31         1.96 o                         
  -2  13   5          0.20          1.40         1.21 o                         
  -1  13   5        311.49        302.56         6.28 o                         
   0  13   5        118.34        128.60         4.29 o                         
   1  13   5         42.04         39.38         2.40 o                         
   2  13   5         10.88          9.00         2.05 o                         
   3  13   5          0.54          1.77         1.85 o                         
  -3  14   5        217.09        243.04         7.37 o                         
  -2  14   5         92.47         96.75         6.03 o                         
  -1  14   5         77.73         82.92         3.83 o                         
   0  14   5         44.27         45.28         3.26 o                         
   1  14   5         94.16        104.70         5.07 o                         
   2  14   5          7.82          9.32         2.29 o                         
   3  14   5          9.43          9.01         2.70 o                         
  -3  15   5         37.61         46.17         4.86 o                         
  -2  15   5         45.02         43.78         3.95 o                         
  -1  15   5        171.72        185.97         5.71 o                         
   0  15   5         37.96         40.90         3.27 o                         
   1  15   5         72.79         79.08         4.54 o                         
   2  15   5          2.54         -1.05         1.75 o                         
   3  15   5         41.02         44.87         6.07 o                         
  -2  16   5         45.39         44.72         3.47 o                         
  -1  16   5        190.07        196.98         6.49 o                         
   0  16   5          7.58          7.65         2.67 o                         
   1  16   5         85.11         80.94         4.74 o                         
   2  16   5         66.00         79.09         4.94 o                         
  -2  17   5         39.36         43.32         4.52 o                         
  -1  17   5         18.82         21.53         2.78 o                         
   0  17   5        358.19        410.24        11.23 o                         
   1  17   5         44.92         44.78         3.92 o                         
   2  17   5          2.74          4.21         2.21 o                         
  -1  18   5         52.08         46.35         5.43 o                         
   0  18   5         15.27         11.98         2.46 o                         
   1  18   5        301.72        321.25        33.82 o                         
  -4   0   6         43.72         43.29         4.81 o                         
  -3   0   6       1118.73       1057.50        21.29 o                         
  -2   0   6         57.98         51.57         4.30 o                         
  -1   0   6        744.78        692.80        14.13 o                         
   0   0   6         53.10         46.52         3.91 o                         
   1   0   6        109.72        116.95         7.39 o                         
   2   0   6        429.76        424.98        10.67 o                         
   3   0   6          0.86          0.94         2.12 o                         
   4   0   6          1.96          4.41         3.98 o                         
  -4   1   6         56.22         53.53         3.83 o                         
  -3   1   6        284.79        271.23         6.47 o                         
  -2   1   6         18.42         18.23         2.92 o                         
  -1   1   6       1063.66       1033.24        19.49 o                         
   0   1   6          1.95          0.65         1.02 o                         
   1   1   6        336.95        331.43        14.43 o                         
   2   1   6         58.08         59.42         3.21 o                         
   3   1   6         43.67         35.99         4.66 o                         
   4   1   6          7.27          7.04         2.95 o                         
  -4   2   6          0.00          1.48         1.53 o                         
  -3   2   6         51.99         51.39         3.39 o                         
  -2   2   6         66.41         67.69         3.44 o                         
  -1   2   6        439.06        403.55        11.90 o                         
   0   2   6        216.55        197.24         4.18 o                         
   1   2   6          5.39          3.36         2.22 o                         
   2   2   6         34.20         35.02         3.07 o                         
   3   2   6        386.10        419.53        13.61 o                         
   4   2   6          1.77          2.30         2.98 o                         
  -4   3   6         40.40         31.36         4.10 o                         
  -3   3   6          0.01         -0.85         1.25 o                         
  -2   3   6         42.01         45.34         2.94 o                         
  -1   3   6          2.83          2.59         1.71 o                         
   0   3   6         33.69         32.01         2.09 o                         
   1   3   6        277.50        279.46         6.63 o                         
   2   3   6        492.67        502.44         9.99 o                         
   3   3   6          7.18          4.30         2.04 o                         
   4   3   6         49.04         54.16         5.57 o                         
  -4   4   6         33.55         26.12         2.46 o                         
  -3   4   6         21.27         19.84         2.34 o                         
  -2   4   6         36.22         30.86         2.53 o                         
  -1   4   6        149.66        158.33         6.73 o                         
   0   4   6        832.86        806.64        11.79 o                         
   1   4   6         21.40         21.02         2.10 o                         
   2   4   6          1.03          0.36         1.57 o                         
   3   4   6        203.41        199.22         6.38 o                         
   4   4   6          0.48         -1.29         2.55 o                         
  -4   5   6        347.49        338.88         9.88 o                         
  -3   5   6         94.51        115.35         6.75 o                         
  -2   5   6         18.95         14.96         2.02 o                         
  -1   5   6        152.34        166.64         5.40 o                         
   0   5   6        522.15        526.23         9.76 o                         
   1   5   6        338.01        320.66         6.45 o                         
   2   5   6         92.35         93.35         4.54 o                         
   3   5   6         54.60         57.09         4.60 o                         
   4   5   6         27.38         25.96         3.28 o                         
  -4   6   6          1.13          1.41         1.48 o                         
  -3   6   6         75.95         65.06         3.94 o                         
  -2   6   6       1186.95       1184.36        23.40 o                         
  -1   6   6          0.08         -0.03         1.31 o                         
   0   6   6        110.27        122.78         3.41 o                         
   1   6   6        219.68        229.44         5.46 o                         
   2   6   6         39.54         45.85         5.25 o                         
   3   6   6          4.84          2.99         1.99 o                         
   4   6   6          0.37          0.08         2.06 o                         
  -4   7   6         15.44         16.98         2.22 o                         
  -3   7   6         70.21         60.64         4.27 o                         
  -2   7   6         70.33         68.27         4.23 o                         
  -1   7   6        221.41        224.90         5.24 o                         
   0   7   6          3.17          2.09         1.13 o                         
   1   7   6          6.32          5.29         1.28 o                         
   2   7   6         95.70         96.56         6.92 o                         
   3   7   6          8.90         10.17         2.93 o                         
   4   7   6         49.35         50.07         5.01 o                         
  -4   8   6        185.33        198.07         7.40 o                         
  -3   8   6         15.55         13.54         1.95 o                         
  -2   8   6         77.77         82.12         6.06 o                         
  -1   8   6        155.28        148.11         4.33 o                         
   0   8   6         71.07         78.75         4.95 o                         
   1   8   6        472.86        468.49         7.37 o                         
   2   8   6        283.86        314.13         9.56 o                         
   3   8   6         22.58         14.05         2.55 o                         
  -4   9   6         29.66         27.79         2.92 o                         
  -3   9   6         55.13         55.52         3.56 o                         
  -2   9   6         27.93         26.46         2.81 o                         
  -1   9   6         60.29         62.86         3.32 o                         
   0   9   6        161.91        172.02         4.79 o                         
   1   9   6         76.98         79.03         3.37 o                         
   2   9   6        131.52        129.60         4.04 o                         
   3   9   6         41.42         44.11         5.09 o                         
  -3  10   6          5.03          3.83         2.08 o                         
  -2  10   6         12.68         11.82         1.81 o                         
  -1  10   6         86.26         81.98         3.88 o                         
   0  10   6        209.13        216.45         5.52 o                         
   1  10   6         87.52         88.04         4.90 o                         
   2  10   6         21.50         21.63         2.16 o                         
   3  10   6         14.05         14.63         2.30 o                         
  -3  11   6        387.57        392.58        11.86 o                         
  -2  11   6          6.06          1.43         1.58 o                         
  -1  11   6        487.75        521.90         7.99 o                         
   0  11   6         68.46         65.37         4.16 o                         
   1  11   6         12.73         13.19         1.77 o                         
   2  11   6          1.43          0.71         1.37 o                         
   3  11   6         54.49         58.30         3.87 o                         
  -3  12   6         13.44         10.97         2.62 o                         
  -2  12   6        166.45        146.87         5.40 o                         
  -1  12   6          8.44          7.65         1.63 o                         
   0  12   6         54.53         57.36         3.85 o                         
   1  12   6          4.85          6.37         1.83 o                         
   2  12   6          2.92          2.42         1.50 o                         
   3  12   6         33.95         35.50         3.23 o                         
  -3  13   6         17.05         13.74         3.24 o                         
  -2  13   6         15.65          9.28         2.70 o                         
  -1  13   6         38.35         36.60         2.85 o                         
   0  13   6        141.29        150.52         4.67 o                         
   1  13   6         28.09         28.38         2.28 o                         
   2  13   6        236.85        248.39         9.46 o                         
  -2  14   6          0.24          0.64         1.79 o                         
  -1  14   6          0.13         -1.36         1.36 o                         
   0  14   6         46.08         48.94         3.69 o                         
   1  14   6         12.40         10.60         2.63 o                         
   2  14   6        193.87        229.28         9.07 o                         
  -2  15   6          8.89          9.21         2.29 o                         
  -1  15   6          1.12          1.43         1.88 o                         
   0  15   6        364.38        404.76        10.23 o                         
   1  15   6          0.49         -0.55         1.88 o                         
  -1  16   6         64.49         57.04         4.13 o                         
   0  16   6        113.42        123.66         5.22 o                         
   1  16   6          2.54          3.44         2.21 o                         
  -4   1   7          0.77          0.68         1.94 o                         
  -3   1   7         33.84         37.04         3.10 o                         
  -2   1   7        106.12        104.27         6.46 o                         
  -1   1   7         34.80         27.46         3.77 o                         
   0   1   7        293.35        290.28        10.00 o                         
   1   1   7         81.11         78.65         5.76 o                         
   2   1   7         82.43         92.23         4.95 o                         
   3   1   7         98.24         97.81         7.14 o                         
  -4   2   7          9.21          9.80         2.36 o                         
  -3   2   7          1.84          1.24         1.62 o                         
  -2   2   7         83.68         91.74         4.85 o                         
  -1   2   7        160.60        134.76         6.83 o                         
   0   2   7        439.54        426.50        16.84 o                         
   1   2   7         80.01         73.64         3.43 o                         
   2   2   7          5.15          3.02         1.86 o                         
   3   2   7         68.53         63.00         4.47 o                         
  -3   3   7         14.23         17.13         2.63 o                         
  -2   3   7          0.05          0.69         1.68 o                         
  -1   3   7        158.56        161.76         7.43 o                         
   0   3   7        118.90        104.87         7.11 o                         
   1   3   7          5.38          4.79         1.40 o                         
   2   3   7          0.36          0.09         1.80 o                         
   3   3   7          8.34          6.58         2.42 o                         
  -3   4   7         10.87          9.58         2.11 o                         
  -2   4   7        155.51        150.07         7.70 o                         
  -1   4   7         64.09         59.10         5.31 o                         
   0   4   7        168.58        151.71         6.44 o                         
   1   4   7         33.01         35.89         2.61 o                         
   2   4   7          0.49          2.22         1.82 o                         
   3   4   7          2.06          3.62         2.15 o                         
  -3   5   7         72.57         66.44         4.71 o                         
  -2   5   7        298.54        288.04        13.43 o                         
  -1   5   7         40.42         33.51         4.26 o                         
   0   5   7         38.91         43.92         3.98 o                         
   1   5   7          5.35          4.40         1.44 o                         
   2   5   7         72.49         67.00         4.38 o                         
   3   5   7         71.25         84.37         5.22 o                         
  -3   6   7          6.73          3.90         2.16 o                         
  -2   6   7          6.98          5.63         2.45 o                         
  -1   6   7         30.87         29.99         4.02 o                         
   0   6   7          0.17          0.09         1.25 o                         
   1   6   7        287.85        319.04         6.38 o                         
   2   6   7          0.64          2.19         1.66 o                         
   3   6   7          0.42          2.45         2.13 o                         
  -3   7   7          3.70          2.92         2.08 o                         
  -2   7   7         81.33         72.67         6.13 o                         
  -1   7   7         81.20         84.01         4.94 o                         
   0   7   7          0.14         -0.05         1.35 o                         
   1   7   7        205.19        197.96         5.00 o                         
   2   7   7         26.85         24.41         2.61 o                         
   3   7   7         12.29          8.46         2.56 o                         
  -3   8   7          2.87          3.22         2.07 o                         
  -2   8   7        125.24        139.53        10.30 o                         
  -1   8   7          0.77          1.69         1.78 o                         
   0   8   7         25.65         30.14         2.73 o                         
   1   8   7        174.84        172.86         5.37 o                         
   2   8   7          0.16          0.82         1.67 o                         
  -3   9   7          0.15         -0.84         1.93 o                         
  -2   9   7         29.10         21.18         6.04 o                         
  -1   9   7        101.66        105.29         6.70 o                         
   0   9   7         42.56         39.73         3.10 o                         
   1   9   7          6.49          6.72         1.84 o                         
   2   9   7         28.50         24.57         2.64 o                         
  -2  10   7          2.03          1.23         1.80 o                         
  -1  10   7         49.98         40.07         3.63 o                         
   0  10   7         11.20          9.30         1.90 o                         
   1  10   7        124.15        121.81         4.66 o                         
   2  10   7        202.14        251.90        10.15 o                         
  -2  11   7         37.63         36.08         4.41 o                         
  -1  11   7          2.41          3.29         2.00 o                         
   0  11   7          4.50          0.54         1.70 o                         
   1  11   7         10.23          8.53         2.06 o                         
   2  11   7          0.04          1.95         1.69 o                         
  -2  12   7          0.03         -0.99         1.88 o                         
  -1  12   7          0.39          0.80         1.83 o                         
   0  12   7          1.05          0.76         1.63 o                         
   1  12   7         43.58         51.24         3.64 o                         
  -1  13   7          4.38          4.88         2.10 o                         
   0  13   7          0.01          0.66         1.69 o                         
   1  13   7          5.30          1.43         4.55 o                         
  -2   0   8          1.02         -1.71         2.98 o                         
  -1   0   8          1.94          6.54         3.55 o                         
   0   0   8         46.79         56.27         7.96 o                         
   1   0   8          0.36         -2.70         2.70 o                         
   2   0   8         31.01         33.11         6.25 o                         
  -2   1   8          5.34          1.12         3.55 o                         
  -1   1   8          5.65          2.97         2.30 o                         
   0   1   8          1.94          1.09         2.18 o                         
   1   1   8          0.83          0.74         2.18 o                         
   2   1   8          1.00          0.48         2.05 o                         
  -2   2   8         24.77         15.57         4.76 o                         
  -1   2   8        252.16        242.79         9.95 o                         
   0   2   8          0.29          4.47         2.51 o                         
   1   2   8         20.36         24.01         3.95 o                         
   2   2   8          4.42          4.68         2.41 o                         
  -2   3   8          8.24          8.96         4.90 o                         
  -1   3   8         10.11         11.80         5.83 o                         
   0   3   8         58.92         52.62         5.42 o                         
   1   3   8         23.73         20.11         3.87 o                         
   2   3   8          6.06          7.85         2.10 o                         
  -2   4   8         54.96         59.16        10.87 o                         
  -1   4   8         17.40         16.07         3.84 o                         
   0   4   8         21.29         11.87         3.11 o                         
   1   4   8         33.38         30.40         3.52 o                         
   2   4   8          0.09          2.20         1.85 o                         
  -2   5   8          3.56          8.24         3.03 o                         
  -1   5   8          0.00          0.15         2.30 o                         
   0   5   8         12.88          4.94         2.65 o                         
   1   5   8         17.95         19.13         3.11 o                         
  -2   6   8          2.98          0.41         2.56 o                         
  -1   6   8          0.38          3.73         2.55 o                         
   0   6   8         25.29         25.70         3.22 o                         
   1   6   8         13.89         14.89         2.81 o                         
  -1   7   8          0.24          3.67         2.66 o                         
   0   7   8          8.71          8.28         2.34 o                         
   1   7   8          1.83          0.49         1.88 o                         
  -1   8   8         44.22         56.89         6.07 o                         
   0   8   8         23.95         31.38         3.68 o                         
   1   8   8          0.12         -1.75         1.75 o                         
  -1   9   8         26.21         26.34         4.36 o                         
   0   9   8         71.21         88.50         5.65 o                         
                                                                                
