# Supplementary material for: Effect of counter-ion on packing and crystal density of 5,5′-(3,3′-bi[1,2,4-oxa­diazole]-5,5′-di­yl)bis­(1H-tetra­zol-1-olate) with five different cations
Source: Acta Crystallogr E Crystallogr Commun. 2018 Mar 9;74(Pt 4):505–13. doi: 10.1107/S205698901800364X (PMC5946978; doi:10.1107/S205698901800364X)
Supplement: Supplementary file 4 [file e-74-00505-3sup15.hkl]

data_3                                                                          
_shelx_title ' pag088 in P-1'                                                   
_shelx_refln_list_code          4                                               
_shelx_F_calc_maximum      117.28                                               
_exptl_crystal_F_000       206.00                                               
_reflns_d_resolution_high  0.8002                                               
                                                                                
loop_                                                                           
 _space_group_symop_operation_xyz                                               
 'x, y, z'                                                                      
 '-x, -y, -z'                                                                   
                                                                                
_cell_length_a     6.0946                                                       
_cell_length_b     8.5197                                                       
_cell_length_c     9.2814                                                       
_cell_angle_alpha  68.259                                                       
_cell_angle_beta   75.957                                                       
_cell_angle_gamma  74.816                                                       
                                                                                
_shelx_F_squared_multiplier     1.000                                           
                                                                                
loop_                                                                           
 _refln_index_h                                                                 
 _refln_index_k                                                                 
 _refln_index_l                                                                 
 _refln_F_squared_calc                                                          
 _refln_F_squared_meas                                                          
 _refln_F_squared_sigma                                                         
 _refln_observed_status                                                         
   1   0   0        570.40        562.85         6.74 o                         
   2   0   0        296.25        272.41         2.54 o                         
   3   0   0        122.13        117.01         1.41 o                         
   4   0   0        277.03        288.71         4.21 o                         
   5   0   0         47.53         50.06         1.66 o                         
   6   0   0         86.58         82.46         2.35 o                         
   7   0   0          8.45         10.65         1.11 o                         
  -7   1   0         24.09         24.81         1.66 o                         
  -6   1   0          8.89          8.69         0.97 o                         
  -5   1   0        102.97        102.45         2.44 o                         
  -4   1   0        111.49        112.74         2.35 o                         
  -3   1   0          0.09          0.00         0.22 o                         
  -2   1   0        243.20        252.66         3.24 o                         
  -1   1   0       1003.48        988.25         7.22 o                         
   0   1   0       2103.48       2121.02        13.89 o                         
   1   1   0          2.84          3.24         0.15 o                         
   2   1   0        164.65        156.58         1.60 o                         
   3   1   0        344.40        336.86         4.26 o                         
   4   1   0        232.63        228.30         3.51 o                         
   5   1   0          4.27          2.99         0.50 o                         
   6   1   0         58.46         55.75         1.14 o                         
   7   1   0          1.49          1.44         0.32 o                         
  -6   2   0        115.54        114.98         2.95 o                         
  -5   2   0         73.77         81.47         3.47 o                         
  -4   2   0         27.51         25.32         1.24 o                         
  -3   2   0         20.52         22.83         2.62 o                         
  -2   2   0        131.33        126.98         1.34 o                         
  -1   2   0         89.09         80.81         0.98 o                         
   0   2   0       1099.53       1039.28         6.45 o                         
   1   2   0         17.91         20.03         0.38 o                         
   2   2   0        566.59        576.52         3.55 o                         
   3   2   0        207.43        212.84         1.99 o                         
   4   2   0        323.35        329.05         2.83 o                         
   5   2   0         54.08         56.68         1.05 o                         
   6   2   0         18.11         16.93         0.91 o                         
   7   2   0          5.18          5.06         0.55 o                         
  -6   3   0         57.47         58.95         2.07 o                         
  -5   3   0          3.98          4.42         0.69 o                         
  -4   3   0         19.01         20.05         1.13 o                         
  -3   3   0         96.99         96.89         2.08 o                         
  -2   3   0        474.82        502.39         4.06 o                         
  -1   3   0         32.52         33.37         0.64 o                         
   0   3   0         76.47         71.34         0.76 o                         
   1   3   0          8.78          7.47         0.72 o                         
   2   3   0          2.26          2.36         0.23 o                         
   3   3   0         82.97         91.07         1.05 o                         
   4   3   0         35.13         37.31         0.76 o                         
   5   3   0         15.90         15.19         0.63 o                         
   6   3   0          0.09         -0.16         0.23 o                         
   7   3   0         10.80         12.53         0.80 o                         
  -6   4   0          0.13          0.21         0.65 o                         
  -5   4   0          1.21          0.65         0.46 o                         
  -4   4   0         14.78         14.66         1.10 o                         
  -3   4   0         81.43         83.51         2.09 o                         
  -2   4   0         15.69         12.63         0.49 o                         
  -1   4   0        474.05        482.11         3.91 o                         
   0   4   0          2.58          4.10         0.24 o                         
   1   4   0        336.49        345.63         4.65 o                         
   2   4   0        244.08        230.67         2.41 o                         
   3   4   0         36.45         44.70         0.92 o                         
   4   4   0        113.54        121.53         2.29 o                         
   5   4   0        303.90        290.87         4.15 o                         
   6   4   0         17.65         18.45         2.50 o                         
   7   4   0         15.89         16.10         1.25 o                         
  -5   5   0          3.20          2.36         0.65 o                         
  -4   5   0          0.66          1.24         0.46 o                         
  -3   5   0         39.78         40.34         3.47 o                         
  -2   5   0         72.31         76.78         1.18 o                         
  -1   5   0        196.57        195.61         2.05 o                         
   0   5   0         14.83         13.81         0.49 o                         
   1   5   0        404.87        411.72         5.08 o                         
   2   5   0          0.21         -0.19         0.19 o                         
   3   5   0          0.00         -0.05         0.26 o                         
   4   5   0         80.12         77.40         1.76 o                         
   5   5   0         13.98         15.45         1.70 o                         
   6   5   0          1.18          0.26         0.65 o                         
  -4   6   0         35.25         36.11         4.52 o                         
  -3   6   0        173.66        178.74         3.43 o                         
  -2   6   0         92.31         89.42         1.74 o                         
  -1   6   0         62.78         61.39         1.06 o                         
   0   6   0          2.14          2.29         0.35 o                         
   1   6   0          0.25          0.39         0.26 o                         
   2   6   0         65.13         59.60         1.57 o                         
   3   6   0        139.07        148.65         4.58 o                         
   4   6   0          0.05          0.13         0.28 o                         
   5   6   0          0.85          0.00         0.52 o                         
   6   6   0          0.03         -0.13         0.52 o                         
  -4   7   0         44.01         44.24         1.80 o                         
  -3   7   0         25.92         27.50         1.96 o                         
  -2   7   0         59.26         64.42         2.75 o                         
  -1   7   0        104.47        100.59         2.55 o                         
   0   7   0         17.73         16.20         1.30 o                         
   1   7   0         92.57         88.76         1.50 o                         
   2   7   0        429.52        406.14         6.02 o                         
   3   7   0         11.01          9.73         0.88 o                         
   4   7   0          2.20          3.34         0.98 o                         
   5   7   0         36.47         40.33         2.36 o                         
   6   7   0          1.03          0.00         0.65 o                         
  -3   8   0          6.37          7.59         1.31 o                         
  -2   8   0         25.95         28.15         1.96 o                         
  -1   8   0          3.07          3.09         0.65 o                         
   0   8   0         30.03         26.27         0.94 o                         
   1   8   0         91.30         85.38         1.84 o                         
   2   8   0        187.20        174.75         5.83 o                         
   3   8   0         26.26         34.51         1.57 o                         
   4   8   0          0.56          0.70         0.41 o                         
   5   8   0          0.48          0.00         0.52 o                         
  -1   9   0          5.37          5.24         1.05 o                         
   0   9   0         10.12          7.12         0.88 o                         
   1   9   0         13.81         13.27         0.85 o                         
   2   9   0          0.50          0.73         0.30 o                         
   3   9   0          0.04          0.00         0.37 o                         
   4   9   0          5.04          7.22         1.24 o                         
  -3  -9   1          0.01          0.39         0.37 o                         
  -2  -9   1         14.44         16.85         1.71 o                         
  -1  -9   1          1.08          0.04         0.30 o                         
   0  -9   1          0.93          0.90         0.50 o                         
   1  -9   1         14.58         15.72         1.30 o                         
  -4  -8   1          1.63          2.07         0.52 o                         
  -3  -8   1          0.20          1.05         0.41 o                         
  -2  -8   1          6.97          5.51         0.79 o                         
  -1  -8   1          1.52          2.33         0.34 o                         
   0  -8   1         20.79         17.61         1.41 o                         
   1  -8   1          2.53          4.87         0.79 o                         
   2  -8   1          0.03          0.29         0.41 o                         
  -5  -7   1          0.38          0.79         0.65 o                         
  -4  -7   1         63.75         69.40         2.03 o                         
  -3  -7   1          1.33          0.99         0.52 o                         
  -2  -7   1          1.45          1.06         0.46 o                         
  -1  -7   1          0.33         -0.06         0.21 o                         
   0  -7   1        364.50        355.60         7.59 o                         
   1  -7   1         59.75         60.22         2.35 o                         
   2  -7   1         21.94         23.31         2.03 o                         
   3  -7   1         18.90         17.41         1.83 o                         
  -6  -6   1          8.95         12.70         1.70 o                         
  -5  -6   1         78.47         88.38         3.54 o                         
  -4  -6   1         44.80         46.61         2.36 o                         
  -3  -6   1          0.17          0.28         0.33 o                         
  -2  -6   1        217.43        219.62         3.80 o                         
  -1  -6   1         65.57         62.80         1.66 o                         
   0  -6   1        178.02        177.67         3.82 o                         
   1  -6   1         10.63         10.25         0.63 o                         
   2  -6   1          4.06          4.17         0.37 o                         
   3  -6   1         46.09         42.70         1.26 o                         
   4  -6   1        172.03        178.10         3.66 o                         
  -6  -5   1        297.97        306.26         7.46 o                         
  -5  -5   1        158.52        150.32         4.58 o                         
  -4  -5   1          3.46          4.38         0.50 o                         
  -3  -5   1          3.75          3.90         0.50 o                         
  -2  -5   1         40.04         43.87         1.30 o                         
  -1  -5   1        280.39        290.21         5.70 o                         
   0  -5   1          6.70          8.87         0.35 o                         
   1  -5   1        168.17        172.91         1.93 o                         
   2  -5   1          2.20          2.36         0.31 o                         
   3  -5   1          1.47          1.17         0.26 o                         
   4  -5   1        176.30        177.84         3.51 o                         
   5  -5   1          0.09          0.26         0.46 o                         
  -6  -4   1         61.58         56.04         1.94 o                         
  -5  -4   1         83.98         78.63         2.29 o                         
  -4  -4   1         10.06         10.32         0.57 o                         
  -3  -4   1        176.92        183.62         2.19 o                         
  -2  -4   1        286.27        288.41         3.84 o                         
  -1  -4   1        556.77        612.93         6.89 o                         
   0  -4   1        102.35         96.77         1.03 o                         
   1  -4   1          8.57          8.68         0.40 o                         
   2  -4   1         69.83         74.36         1.14 o                         
   3  -4   1         26.34         32.54         0.80 o                         
   4  -4   1         14.41         14.13         1.06 o                         
   5  -4   1         36.56         33.19         1.51 o                         
   6  -4   1          1.85          2.60         1.24 o                         
  -7  -3   1          4.55          4.56         0.63 o                         
  -6  -3   1         68.36         70.11         1.71 o                         
  -5  -3   1         13.29         14.91         0.82 o                         
  -4  -3   1         71.51         68.08         1.10 o                         
  -3  -3   1          0.62          0.81         0.17 o                         
  -2  -3   1        620.52        636.29         8.22 o                         
  -1  -3   1        140.01        166.25         2.36 o                         
   0  -3   1        204.84        207.43         1.65 o                         
   1  -3   1         39.87         40.25         0.69 o                         
   2  -3   1         18.52         20.13         0.53 o                         
   3  -3   1          5.59          5.90         0.89 o                         
   4  -3   1         11.38         10.20         1.57 o                         
   5  -3   1          0.95          0.81         0.52 o                         
   6  -3   1          7.44          6.89         1.18 o                         
  -7  -2   1          2.43          2.17         0.54 o                         
  -6  -2   1          9.97          9.22         0.72 o                         
  -5  -2   1          1.29          2.29         0.38 o                         
  -4  -2   1         65.65         64.48         0.89 o                         
  -3  -2   1        125.49        129.22         1.45 o                         
  -2  -2   1         18.65         17.45         0.42 o                         
  -1  -2   1       1354.17       1340.75        12.33 o                         
   0  -2   1          4.52          2.48         0.19 o                         
   1  -2   1         36.03         39.41         0.64 o                         
   2  -2   1         63.79         58.94         0.86 o                         
   3  -2   1        605.39        637.12         5.06 o                         
   4  -2   1         10.10         10.31         0.83 o                         
   5  -2   1         17.22         19.02         1.13 o                         
   6  -2   1          2.54          2.61         0.60 o                         
  -7  -1   1         25.06         24.66         1.17 o                         
  -6  -1   1         20.59         20.36         0.79 o                         
  -5  -1   1         68.65         66.62         1.60 o                         
  -4  -1   1         21.44         23.92         0.62 o                         
  -3  -1   1         16.36         13.37         0.31 o                         
  -2  -1   1        209.70        211.09         1.66 o                         
  -1  -1   1       2644.48       2506.07        20.18 o                         
   0  -1   1          2.69          2.23         0.19 o                         
   1  -1   1        170.12        177.44         1.97 o                         
   2  -1   1        447.23        447.38         4.01 o                         
   3  -1   1        119.32        115.70         1.52 o                         
   4  -1   1          0.08          0.49         0.31 o                         
   5  -1   1          3.33          3.48         0.60 o                         
   6  -1   1         37.52         38.59         1.60 o                         
   7  -1   1          2.51          2.28         0.63 o                         
  -7   0   1         37.54         32.98         1.66 o                         
  -6   0   1         20.00         24.01         0.76 o                         
  -5   0   1         73.44         72.94         1.19 o                         
  -4   0   1          3.29          2.95         0.26 o                         
  -3   0   1         81.83         75.54         0.96 o                         
  -2   0   1        554.46        539.01         3.30 o                         
  -1   0   1        186.34        193.76         1.81 o                         
   0   0   1         30.64         27.80         0.32 o                         
   1   0   1       1724.52       1601.58        11.08 o                         
   2   0   1       1283.09       1266.35        10.24 o                         
   3   0   1        103.91        105.25         2.23 o                         
   4   0   1         13.37         19.40         1.37 o                         
   5   0   1         11.52         11.67         1.57 o                         
   6   0   1          0.02          0.00         0.46 o                         
   7   0   1         42.71         43.21         2.16 o                         
  -6   1   1         25.04         27.34         1.34 o                         
  -5   1   1          0.91          0.46         0.37 o                         
  -4   1   1          5.97          4.55         0.61 o                         
  -3   1   1        637.60        612.31         5.61 o                         
  -2   1   1        188.96        175.36         2.82 o                         
  -1   1   1        745.59        721.82         7.40 o                         
   0   1   1        625.12        627.26         6.80 o                         
   1   1   1         25.90         32.12         0.60 o                         
   2   1   1        241.14        248.97         3.05 o                         
   3   1   1        348.57        358.88         4.43 o                         
   4   1   1        216.36        208.73         3.28 o                         
   5   1   1          2.85          3.45         0.56 o                         
   6   1   1         79.63         79.25         2.26 o                         
   7   1   1         88.75         84.40         2.53 o                         
  -6   2   1          1.08          0.85         0.46 o                         
  -5   2   1          4.11          4.23         0.65 o                         
  -4   2   1        163.61        163.16         3.09 o                         
  -3   2   1        273.39        280.42         5.37 o                         
  -2   2   1          2.32          1.88         0.46 o                         
  -1   2   1        251.70        222.53         2.92 o                         
   0   2   1       1689.93       1612.01        20.15 o                         
   2   2   1         46.43         50.48         1.02 o                         
   3   2   1         10.08          6.45         0.50 o                         
   4   2   1        174.72        172.75         2.87 o                         
   5   2   1        182.73        177.17         6.09 o                         
   6   2   1         68.51         80.53         3.27 o                         
   7   2   1         79.04         72.72         1.60 o                         
  -6   3   1          0.01          0.06         0.41 o                         
  -5   3   1          0.18         -0.09         0.31 o                         
  -4   3   1        150.92        148.27         2.96 o                         
  -3   3   1          0.10          0.00         0.28 o                         
  -2   3   1        100.18         96.90         2.55 o                         
  -1   3   1        146.26        158.55         1.82 o                         
   0   3   1        936.99        921.21         6.54 o                         
   1   3   1        265.91        267.28         3.14 o                         
   2   3   1        325.81        334.49         4.12 o                         
   3   3   1          7.97          5.96         0.34 o                         
   4   3   1          1.80          0.80         0.33 o                         
   5   3   1          0.60          0.65         0.21 o                         
   6   3   1         23.53         24.62         0.83 o                         
   7   3   1        101.21         98.28         1.71 o                         
  -6   4   1          1.01          1.35         0.60 o                         
  -5   4   1          1.74          2.03         0.56 o                         
  -4   4   1          8.07          7.77         0.78 o                         
  -3   4   1        119.67        121.03         3.60 o                         
  -2   4   1         35.48         34.34         1.43 o                         
  -1   4   1          1.93          1.84         0.20 o                         
   0   4   1        145.06        168.78         2.19 o                         
   1   4   1        133.14        144.48         2.12 o                         
   2   4   1          1.29          2.28         0.27 o                         
   3   4   1         15.40         13.79         0.43 o                         
   4   4   1         44.04         44.41         0.98 o                         
   5   4   1         24.17         26.13         0.75 o                         
   6   4   1          2.99          3.63         0.40 o                         
   7   4   1          4.95          4.85         0.49 o                         
  -5   5   1          2.31          2.37         0.92 o                         
  -4   5   1         26.45         26.60         1.30 o                         
  -3   5   1          2.18          1.37         0.46 o                         
  -2   5   1          0.39          0.72         0.23 o                         
  -1   5   1        116.10        117.86         1.58 o                         
   0   5   1        331.50        350.83         6.34 o                         
   1   5   1        933.83        911.30        12.96 o                         
   2   5   1        350.25        357.27         3.51 o                         
   3   5   1          7.63          8.86         0.45 o                         
   4   5   1         29.74         32.96         1.23 o                         
   5   5   1        193.25        178.56         3.63 o                         
   6   5   1         10.47         12.25         1.11 o                         
   7   5   1         11.17         10.08         1.44 o                         
  -4   6   1          0.09          0.13         0.37 o                         
  -3   6   1         25.88         25.31         1.25 o                         
  -2   6   1        134.29        131.01         2.64 o                         
  -1   6   1          1.67          1.38         0.27 o                         
   0   6   1        344.95        352.15         3.18 o                         
   1   6   1          0.06          0.12         0.15 o                         
   2   6   1         49.67         47.54         1.90 o                         
   3   6   1          5.44          6.12         0.60 o                         
   4   6   1        398.13        407.87         8.12 o                         
   5   6   1        418.78        422.14         8.77 o                         
   6   6   1         33.68         30.90         2.10 o                         
  -4   7   1          7.23          7.71         0.97 o                         
  -3   7   1          5.04          5.65         1.90 o                         
  -2   7   1         19.45         17.79         1.04 o                         
  -1   7   1         60.10         60.10         2.49 o                         
   0   7   1         24.54         25.70         1.03 o                         
   1   7   1        170.44        162.30         2.06 o                         
   2   7   1          9.08          9.94         0.78 o                         
   3   7   1        114.91        116.17         2.45 o                         
   4   7   1         45.77         40.20         2.10 o                         
   5   7   1         17.88         17.15         1.83 o                         
   6   7   1          9.24          9.03         1.44 o                         
  -3   8   1          6.85          6.02         1.18 o                         
  -2   8   1          5.77          7.07         1.18 o                         
  -1   8   1        307.67        300.37         6.94 o                         
   0   8   1         10.99          8.51         1.18 o                         
   1   8   1          4.13          2.77         0.37 o                         
   2   8   1         22.56         23.22         0.78 o                         
   3   8   1         53.50         54.37         1.71 o                         
   4   8   1         18.89         22.13         1.96 o                         
   5   8   1          1.47          0.79         0.79 o                         
  -2   9   1         14.59         13.22         1.70 o                         
  -1   9   1         19.87         15.84         1.70 o                         
   0   9   1         16.07         14.80         1.70 o                         
   1   9   1          0.89          2.10         0.79 o                         
   2   9   1         20.52         15.73         1.33 o                         
   3   9   1          0.57          0.65         0.52 o                         
   4   9   1          0.23         -0.13         0.52 o                         
   1  10   1          4.60          4.98         1.18 o                         
   2  10   1          5.79          7.50         0.93 o                         
  -1  -9   2          7.84          8.89         0.80 o                         
  -4  -8   2          3.99          4.91         1.77 o                         
  -3  -8   2          2.70          0.92         0.46 o                         
  -2  -8   2         32.93         35.35         2.23 o                         
  -1  -8   2         21.81         20.55         0.93 o                         
   0  -8   2          0.65          0.39         0.30 o                         
   1  -8   2          7.54         12.29         2.29 o                         
   2  -8   2         56.68         63.74         2.17 o                         
  -5  -7   2          1.68          1.83         0.79 o                         
  -4  -7   2          0.71          0.98         0.46 o                         
  -3  -7   2        134.68        126.52         2.95 o                         
  -2  -7   2         44.04         40.82         1.83 o                         
  -1  -7   2         29.20         28.66         0.87 o                         
   0  -7   2          0.05          0.06         0.25 o                         
   1  -7   2         22.04         25.48         1.10 o                         
   2  -7   2          0.12          0.20         0.37 o                         
   3  -7   2          2.00          1.73         0.50 o                         
  -5  -6   2          0.70          1.96         0.79 o                         
  -4  -6   2          0.16          0.22         0.31 o                         
  -3  -6   2        303.34        288.08         4.49 o                         
  -2  -6   2        178.20        165.05         3.40 o                         
  -1  -6   2         43.43         42.42         2.10 o                         
   0  -6   2         43.86         46.21         1.20 o                         
   1  -6   2         67.03         70.40         1.47 o                         
   2  -6   2         94.43         95.17         1.80 o                         
   3  -6   2         95.22         95.12         2.45 o                         
   4  -6   2         50.75         55.08         3.93 o                         
  -6  -5   2         13.14         17.55         1.96 o                         
  -5  -5   2          2.15          3.80         1.05 o                         
  -4  -5   2         30.16         33.37         1.29 o                         
  -3  -5   2        125.94        122.20         2.49 o                         
  -2  -5   2         29.46         32.74         1.20 o                         
  -1  -5   2          5.30          5.41         0.60 o                         
   0  -5   2        136.07        127.87         1.66 o                         
   1  -5   2        220.62        224.80         2.34 o                         
   2  -5   2        144.37        147.46         1.97 o                         
   3  -5   2        109.17        110.67         3.04 o                         
   4  -5   2         12.72         12.54         1.85 o                         
   5  -5   2          0.46          1.04         0.85 o                         
  -6  -4   2         18.01         17.29         1.34 o                         
  -5  -4   2         66.29         66.33         2.04 o                         
  -4  -4   2         14.35         14.33         0.85 o                         
  -3  -4   2         30.77         35.06         1.19 o                         
  -2  -4   2        293.66        302.93         4.17 o                         
  -1  -4   2          4.89          3.31         0.41 o                         
   0  -4   2        267.74        266.34         2.18 o                         
   1  -4   2         41.18         43.39         0.81 o                         
   2  -4   2        141.80        144.08         1.87 o                         
   3  -4   2          0.77          0.56         0.22 o                         
   4  -4   2          0.31          0.34         0.24 o                         
   5  -4   2          0.19          0.52         0.44 o                         
  -6  -3   2         64.15         62.83         1.66 o                         
  -5  -3   2         16.84         18.33         1.36 o                         
  -4  -3   2          2.84          4.77         0.45 o                         
  -3  -3   2         35.98         33.56         0.77 o                         
  -2  -3   2         78.53         74.78         1.11 o                         
  -1  -3   2         29.84         30.65         0.93 o                         
   0  -3   2        465.72        471.84         4.46 o                         
   1  -3   2          3.33          6.76         0.34 o                         
   2  -3   2        108.20        119.28         1.47 o                         
   3  -3   2         94.98         91.79         1.33 o                         
   4  -3   2          0.20          0.31         0.21 o                         
   5  -3   2          5.48          4.44         0.69 o                         
   6  -3   2        124.43        130.98         3.93 o                         
  -6  -2   2          0.07          0.22         0.41 o                         
  -5  -2   2         85.07         82.93         3.21 o                         
  -4  -2   2         72.31         76.24         1.19 o                         
  -3  -2   2         83.97         86.50         1.17 o                         
  -2  -2   2          0.03          0.03         0.17 o                         
  -1  -2   2         62.28         70.76         1.96 o                         
   0  -2   2         60.85         62.01         0.94 o                         
   1  -2   2        409.08        452.35         3.56 o                         
   2  -2   2        195.19        201.12         1.96 o                         
   3  -2   2          5.98          6.57         0.43 o                         
   4  -2   2         20.55         19.42         1.00 o                         
   5  -2   2         74.08         79.96         2.11 o                         
   6  -2   2         96.40         92.57         2.57 o                         
  -6  -1   2         22.91         21.51         1.27 o                         
  -5  -1   2         36.39         36.89         1.11 o                         
  -4  -1   2         55.33         58.83         1.01 o                         
  -3  -1   2         24.98         23.03         0.55 o                         
  -2  -1   2          0.02          0.23         0.13 o                         
  -1  -1   2         32.98         36.34         0.94 o                         
   0  -1   2         42.61         39.02         1.18 o                         
   1  -1   2          0.30          0.04         0.15 o                         
   2  -1   2        268.96        297.61         2.94 o                         
   3  -1   2          1.19          0.40         0.14 o                         
   4  -1   2         91.39         95.27         1.46 o                         
   5  -1   2        345.65        332.53         7.27 o                         
   6  -1   2         61.49         64.30         2.36 o                         
   7  -1   2          0.03          0.05         0.44 o                         
  -6   0   2          4.77          6.01         0.65 o                         
  -5   0   2        225.68        225.14         3.08 o                         
  -4   0   2         77.61         78.44         1.18 o                         
  -3   0   2          0.01         -0.13         0.13 o                         
  -2   0   2          5.09          5.25         0.25 o                         
  -1   0   2       3339.00       3374.60        23.53 o                         
   0   0   2       1786.92       1728.45        14.86 o                         
   1   0   2       1207.80       1197.70        13.68 o                         
   2   0   2         88.61         60.39         0.78 o                         
   3   0   2         98.10         97.08         1.29 o                         
   4   0   2        400.70        427.29         4.13 o                         
   5   0   2         13.30         14.90         1.04 o                         
   6   0   2         23.86         23.24         1.70 o                         
   7   0   2          2.01          1.59         0.60 o                         
  -6   1   2         30.91         26.95         1.39 o                         
  -5   1   2         22.11         20.14         0.74 o                         
  -4   1   2         31.45         32.10         0.59 o                         
  -3   1   2          2.39          2.77         0.22 o                         
  -2   1   2        511.32        493.72         3.85 o                         
  -1   1   2      13754.46      12603.69       205.00 o                         
   0   1   2         16.63         22.29         0.32 o                         
   1   1   2        134.78        132.31         1.67 o                         
   2   1   2         17.44         13.28         0.30 o                         
   3   1   2        390.91        437.79         3.96 o                         
   4   1   2          3.66          4.22         0.52 o                         
   5   1   2        190.13        190.97         4.65 o                         
   6   1   2          8.18         11.26         1.01 o                         
   7   1   2          1.04          0.31         0.44 o                         
  -6   2   2         29.34         27.25         1.54 o                         
  -5   2   2          3.35          3.33         0.60 o                         
  -4   2   2          5.95          6.53         0.33 o                         
  -3   2   2        275.67        262.79         2.15 o                         
  -2   2   2         72.38         70.87         0.90 o                         
  -1   2   2       2592.12       2571.20        25.60 o                         
   0   2   2        515.68        497.71         5.28 o                         
   2   2   2        113.86        116.70         1.75 o                         
   3   2   2        538.69        574.30         5.10 o                         
   4   2   2        106.08        112.75         3.40 o                         
   5   2   2        201.98        193.74         3.99 o                         
   6   2   2          0.03          0.07         0.37 o                         
   7   2   2         52.15         55.26         3.01 o                         
  -6   3   2         49.47         47.67         1.94 o                         
  -5   3   2          0.04         -0.32         0.39 o                         
  -4   3   2         11.21         11.62         1.64 o                         
  -3   3   2          1.41          0.75         0.31 o                         
  -2   3   2        154.10        154.65         4.26 o                         
  -1   3   2        198.42        201.73         2.82 o                         
   0   3   2        874.82        848.35         7.16 o                         
   3   3   2        680.40        707.34         7.86 o                         
   4   3   2          0.01          0.13         0.15 o                         
   5   3   2         42.86         46.64         1.53 o                         
   6   3   2          2.88          4.28         0.65 o                         
   7   3   2         25.54         25.05         3.08 o                         
  -5   4   2          3.27          3.03         0.92 o                         
  -4   4   2        105.42        103.71         2.59 o                         
  -3   4   2         75.48         78.82         1.99 o                         
  -2   4   2        102.96         99.71         2.04 o                         
  -1   4   2         32.92         29.06         1.24 o                         
   0   4   2        218.28        226.93         2.29 o                         
   1   4   2          3.90          3.93         0.33 o                         
   2   4   2        363.39        391.89         3.77 o                         
   3   4   2         24.96         25.01         1.18 o                         
   4   4   2          1.59          2.49         0.65 o                         
   5   4   2          6.21          6.92         0.79 o                         
   6   4   2         46.03         44.30         1.07 o                         
   7   4   2          3.65          2.33         0.51 o                         
  -5   5   2         10.74          9.24         1.11 o                         
  -4   5   2          1.90          1.72         0.72 o                         
  -3   5   2          3.49          2.41         0.50 o                         
  -2   5   2         56.17         57.45         1.57 o                         
  -1   5   2          3.51          6.29         0.32 o                         
   0   5   2         45.38         41.32         0.80 o                         
   1   5   2        196.48        184.40         2.17 o                         
   2   5   2          7.39          4.45         0.65 o                         
   3   5   2        242.66        256.15         2.56 o                         
   4   5   2        306.52        291.27         3.04 o                         
   5   5   2         49.42         49.96         1.21 o                         
   6   5   2          6.50          7.11         0.79 o                         
   7   5   2          4.56          3.30         0.54 o                         
  -4   6   2         64.71         60.28         2.08 o                         
  -3   6   2         53.38         54.52         2.42 o                         
  -2   6   2        240.13        232.12         3.84 o                         
  -1   6   2          9.89          9.68         1.57 o                         
   0   6   2         50.02         52.57         0.97 o                         
   1   6   2         35.78         30.50         0.81 o                         
   2   6   2         60.66         59.58         1.96 o                         
   3   6   2         61.58         62.06         1.83 o                         
   4   6   2        135.95        135.88         2.75 o                         
   5   6   2         16.27         15.72         1.11 o                         
   6   6   2         37.01         35.41         1.57 o                         
   7   6   2         24.95         25.86         2.23 o                         
  -4   7   2         55.54         55.26         2.04 o                         
  -3   7   2         21.73         20.41         1.39 o                         
  -2   7   2         93.45         86.19         2.22 o                         
  -1   7   2         26.36         23.79         1.06 o                         
   0   7   2         11.29         11.58         0.82 o                         
   1   7   2          1.20          0.76         0.25 o                         
   2   7   2         47.56         50.54         1.96 o                         
   3   7   2         19.70         21.74         1.44 o                         
   4   7   2          0.52          0.92         0.65 o                         
   5   7   2         20.13         21.08         1.96 o                         
   6   7   2         30.49         25.27         2.23 o                         
  -3   8   2         66.65         65.47         3.14 o                         
  -2   8   2         37.89         35.22         2.23 o                         
  -1   8   2         15.97         13.75         1.57 o                         
   0   8   2        101.91         96.24         3.40 o                         
   1   8   2        538.32        500.17         6.25 o                         
   2   8   2          0.35          0.87         0.38 o                         
   3   8   2         38.45         44.39         2.10 o                         
   4   8   2         29.09         26.19         1.70 o                         
   5   8   2          7.98          7.99         1.31 o                         
   6   8   2          3.01          2.88         0.92 o                         
  -2   9   2          2.07          2.10         0.79 o                         
  -1   9   2          1.25          1.44         0.65 o                         
   0   9   2         40.00         43.60         2.36 o                         
   1   9   2         72.07         64.81         2.88 o                         
   2   9   2         18.67         24.23         1.06 o                         
   3   9   2         28.53         27.10         1.70 o                         
   4   9   2          0.85         -0.13         0.52 o                         
   5   9   2         11.41         14.14         1.70 o                         
   0  10   2         11.17          9.17         1.44 o                         
   1  10   2          7.66          5.24         1.18 o                         
   2  10   2          0.02         -0.26         0.37 o                         
   3  10   2         39.02         46.17         1.85 o                         
  -3  -8   3         22.73         25.01         2.23 o                         
  -2  -8   3          6.02          5.36         0.83 o                         
  -1  -8   3          9.69          8.27         0.64 o                         
   0  -8   3          1.74          2.03         0.48 o                         
   1  -8   3          4.68          3.03         0.49 o                         
  -4  -7   3          4.37          2.86         0.60 o                         
  -3  -7   3         29.27         27.11         1.30 o                         
  -2  -7   3         11.29         13.09         1.57 o                         
  -1  -7   3          2.43          1.86         0.34 o                         
   0  -7   3         15.49         16.86         0.92 o                         
   1  -7   3         16.41         17.09         1.06 o                         
   2  -7   3          1.26          1.51         0.42 o                         
   3  -7   3         21.41         25.17         1.57 o                         
  -5  -6   3         18.86         22.39         2.10 o                         
  -4  -6   3          0.70          0.72         0.37 o                         
  -3  -6   3          0.31          0.81         0.41 o                         
  -2  -6   3          7.92          8.00         0.83 o                         
  -1  -6   3        464.66        450.50        14.53 o                         
   0  -6   3         64.54         65.19         1.48 o                         
   1  -6   3          3.25          4.05         0.49 o                         
   2  -6   3         12.29         13.73         0.82 o                         
   3  -6   3         59.95         60.50         2.72 o                         
   4  -6   3          8.63          7.25         0.88 o                         
  -5  -5   3         61.17         65.73         3.01 o                         
  -4  -5   3          0.41          0.21         0.39 o                         
  -3  -5   3         36.50         34.79         1.34 o                         
  -2  -5   3         40.88         44.13         1.48 o                         
  -1  -5   3         91.73         88.29         2.08 o                         
   0  -5   3         25.51         24.85         0.70 o                         
   1  -5   3         75.45         71.68         1.45 o                         
   2  -5   3         63.27         63.21         1.74 o                         
   3  -5   3        140.22        142.64         2.01 o                         
   4  -5   3          8.49          7.46         0.55 o                         
   5  -5   3         22.90         25.25         2.16 o                         
  -6  -4   3         78.29         78.76         4.19 o                         
  -5  -4   3          2.80          2.62         0.79 o                         
  -4  -4   3          1.37          1.56         0.41 o                         
  -3  -4   3          0.00          0.13         0.28 o                         
  -2  -4   3        112.20        117.73         2.31 o                         
  -1  -4   3          6.89          5.31         0.85 o                         
   0  -4   3        157.98        162.71         1.58 o                         
   1  -4   3         28.29         28.23         0.68 o                         
   2  -4   3          6.72          7.57         0.47 o                         
   3  -4   3        452.89        444.07         4.12 o                         
   4  -4   3          0.10          0.01         0.21 o                         
   5  -4   3          3.84          4.55         1.31 o                         
  -6  -3   3         80.01         84.98         3.54 o                         
  -5  -3   3          0.44          0.26         0.39 o                         
  -4  -3   3         33.38         34.69         0.86 o                         
  -3  -3   3        202.55        198.48         2.13 o                         
  -2  -3   3        513.66        543.46         6.48 o                         
  -1  -3   3        230.07        205.81         8.64 o                         
   0  -3   3         43.56         44.20         0.89 o                         
   1  -3   3         14.17         14.27         0.60 o                         
   2  -3   3          1.68          2.25         0.26 o                         
   3  -3   3          0.16          0.26         0.20 o                         
   4  -3   3        133.25        130.73         2.10 o                         
   5  -3   3          0.48          0.07         0.37 o                         
   6  -3   3          0.61          0.80         0.50 o                         
  -6  -2   3          1.57          0.90         0.40 o                         
  -5  -2   3          5.21          4.83         0.53 o                         
  -4  -2   3         15.25         14.23         0.59 o                         
  -3  -2   3        146.69        149.59         1.78 o                         
  -2  -2   3          1.62          3.49         0.27 o                         
  -1  -2   3         73.47         73.28         1.53 o                         
   0  -2   3        130.48        135.88         2.17 o                         
   1  -2   3         60.16         60.73         0.89 o                         
   2  -2   3         99.99        106.76         1.34 o                         
   3  -2   3          9.58          9.53         0.48 o                         
   4  -2   3         21.25         23.24         0.70 o                         
   5  -2   3          9.23          6.59         1.05 o                         
   6  -2   3         48.21         49.34         1.82 o                         
  -6  -1   3         20.70         20.74         1.11 o                         
  -5  -1   3          5.18          4.95         0.72 o                         
  -4  -1   3          2.41          2.79         0.28 o                         
  -3  -1   3          0.59          0.38         0.17 o                         
  -2  -1   3        131.50        122.21         2.02 o                         
  -1  -1   3         10.32         10.53         0.37 o                         
   0  -1   3        175.46        165.59         2.31 o                         
   1  -1   3         14.09         12.68         0.35 o                         
   2  -1   3        387.06        430.96         3.50 o                         
   3  -1   3         14.87         14.18         0.49 o                         
   4  -1   3         16.63         17.42         0.64 o                         
   5  -1   3          0.21          0.11         0.31 o                         
   6  -1   3          9.09          9.30         0.91 o                         
   7  -1   3         37.64         42.88         2.36 o                         
  -6   0   3          3.75          4.49         0.74 o                         
  -5   0   3          3.36          2.83         0.42 o                         
  -4   0   3         43.41         42.36         0.90 o                         
  -3   0   3         60.78         61.30         1.44 o                         
  -2   0   3        214.28        238.76         2.24 o                         
  -1   0   3         62.40         59.24         0.80 o                         
   0   0   3         23.81         17.32         0.39 o                         
   1   0   3        474.99        475.12         4.03 o                         
   2   0   3        762.25        783.15         5.74 o                         
   3   0   3         10.03         11.26         0.43 o                         
   4   0   3         38.97         41.37         0.86 o                         
   5   0   3         52.82         56.42         1.70 o                         
   6   0   3          9.23          9.40         2.10 o                         
   7   0   3          5.97          4.90         0.75 o                         
  -6   1   3          1.81          0.99         0.50 o                         
  -5   1   3          0.03          0.65         0.41 o                         
  -4   1   3         95.38         97.04         1.43 o                         
  -3   1   3        155.76        161.74         1.80 o                         
  -2   1   3        695.61        681.97         6.52 o                         
  -1   1   3        325.32        311.63         2.32 o                         
   0   1   3        286.69        292.72         2.12 o                         
   1   1   3        701.29        705.97         5.73 o                         
   2   1   3          0.93          1.23         0.17 o                         
   3   1   3        229.34        252.99         3.61 o                         
   4   1   3         78.11         80.58         1.17 o                         
   5   1   3          5.11          4.20         0.53 o                         
   6   1   3         43.12         46.65         1.70 o                         
   7   1   3          4.09          2.62         0.85 o                         
  -6   2   3          1.95          1.07         0.50 o                         
  -5   2   3          9.66          9.03         1.05 o                         
  -4   2   3         62.33         62.44         1.38 o                         
  -3   2   3         36.71         33.52         0.72 o                         
  -2   2   3         85.80         93.66         1.49 o                         
  -1   2   3        475.98        488.23         3.75 o                         
   0   2   3        353.76        346.25         2.71 o                         
   1   2   3        636.94        621.49         6.42 o                         
   2   2   3        266.95        300.37         4.98 o                         
   3   2   3        175.76        175.22         2.01 o                         
   4   2   3         27.07         25.51         0.54 o                         
   5   2   3        209.59        208.82         3.49 o                         
   6   2   3        193.68        175.20         5.24 o                         
   7   2   3         36.31         35.37         1.60 o                         
  -6   3   3          1.70          1.63         0.85 o                         
  -5   3   3         98.87         91.64         2.53 o                         
  -4   3   3         12.65         11.33         0.75 o                         
  -3   3   3          3.76          3.04         0.65 o                         
  -2   3   3          0.72          0.98         0.23 o                         
  -1   3   3         78.38         81.97         1.77 o                         
   0   3   3        350.63        347.03         4.11 o                         
   1   3   3        315.13        312.64         3.56 o                         
   3   3   3         30.79         30.22         1.05 o                         
   4   3   3        226.51        228.93         3.01 o                         
   5   3   3         55.48         59.01         1.70 o                         
   6   3   3        133.00        126.67         2.85 o                         
   7   3   3         12.99         13.50         2.49 o                         
  -5   4   3         22.02         22.83         1.53 o                         
  -4   4   3         12.83         12.55         1.02 o                         
  -3   4   3        131.05        129.46         2.82 o                         
  -2   4   3         14.80         15.99         0.92 o                         
  -1   4   3         23.37         17.35         0.74 o                         
   0   4   3         81.68         81.96         1.06 o                         
   1   4   3         30.18         30.56         1.44 o                         
   3   4   3         39.69         44.78         1.83 o                         
   4   4   3          0.07          0.79         0.52 o                         
   5   4   3          6.05          6.52         0.69 o                         
   6   4   3        213.98        192.69         4.58 o                         
   7   4   3          3.20          3.05         0.65 o                         
  -5   5   3         27.40         28.43         1.60 o                         
  -4   5   3         39.80         39.72         1.67 o                         
  -3   5   3         71.70         68.57         1.99 o                         
  -2   5   3          0.49          0.52         0.37 o                         
  -1   5   3          0.01          0.05         0.22 o                         
   0   5   3         26.58         28.24         0.61 o                         
   1   5   3        173.00        185.84         2.15 o                         
   2   5   3         12.36         10.87         0.62 o                         
   3   5   3          0.11          1.18         0.52 o                         
   4   5   3          7.71          7.86         1.05 o                         
   5   5   3         65.30         58.79         2.49 o                         
   6   5   3         15.71         15.09         0.83 o                         
   7   5   3          1.76          1.42         0.40 o                         
  -4   6   3          4.04          5.56         0.78 o                         
  -3   6   3         27.92         25.45         1.64 o                         
  -2   6   3         36.07         35.33         1.34 o                         
  -1   6   3        330.19        331.91         5.37 o                         
   0   6   3        749.28        748.00         8.56 o                         
   1   6   3         57.26         54.50         1.30 o                         
   2   6   3         27.62         30.38         1.31 o                         
   3   6   3         65.03         68.08         1.18 o                         
   4   6   3        340.17        306.24         3.18 o                         
   5   6   3          0.00          0.39         0.26 o                         
   6   6   3         51.62         48.97         1.76 o                         
   7   6   3          0.14          0.34         0.35 o                         
  -4   7   3         22.67         20.91         1.48 o                         
  -3   7   3          9.68          9.05         1.37 o                         
  -2   7   3          7.07          7.41         0.83 o                         
  -1   7   3         78.61         83.59         2.03 o                         
   0   7   3         13.43         14.76         0.85 o                         
   1   7   3          0.00         -0.07         0.19 o                         
   2   7   3         33.25         34.97         1.00 o                         
   3   7   3        272.37        270.39         5.63 o                         
   4   7   3        367.55        348.54         5.05 o                         
   5   7   3         26.91         24.02         1.43 o                         
   6   7   3          0.08          0.31         0.59 o                         
  -3   8   3          0.59          0.43         0.50 o                         
  -2   8   3          7.91          9.28         1.83 o                         
  -1   8   3         57.05         57.43         1.75 o                         
   0   8   3         59.35         56.96         2.49 o                         
   1   8   3          6.20          5.24         0.92 o                         
   2   8   3        229.06        221.62         3.00 o                         
   3   8   3        100.63         97.68         3.14 o                         
   4   8   3         76.93         83.54         3.14 o                         
   5   8   3          2.37          4.45         1.05 o                         
   6   8   3          1.47          0.92         0.65 o                         
  -2   9   3        232.64        238.44         6.55 o                         
  -1   9   3          0.00         -0.13         0.52 o                         
   0   9   3         48.60         45.57         2.49 o                         
   1   9   3          8.35         11.52         1.44 o                         
   2   9   3          2.36          2.38         0.65 o                         
   3   9   3          9.76         11.21         0.84 o                         
   4   9   3          8.63          9.17         1.31 o                         
   5   9   3          8.73          6.81         1.18 o                         
   0  10   3          7.77          7.20         1.31 o                         
   1  10   3         10.16         11.52         1.57 o                         
   2  10   3         25.06         28.68         2.36 o                         
   3  10   3          0.07          0.49         0.41 o                         
   4  10   3         12.23         14.67         1.70 o                         
  -3  -7   4          1.48          1.77         0.56 o                         
  -2  -7   4         33.66         27.43         1.39 o                         
  -1  -7   4          4.54          5.53         0.57 o                         
   0  -7   4         31.56         35.22         1.20 o                         
   1  -7   4         26.25         28.23         1.41 o                         
   2  -7   4          0.19          0.44         0.41 o                         
  -4  -6   4         48.25         45.57         2.62 o                         
  -3  -6   4         68.33         69.37         2.08 o                         
  -2  -6   4          4.73          3.26         0.72 o                         
  -1  -6   4         17.28         18.52         1.25 o                         
   0  -6   4          0.01          0.03         0.27 o                         
   1  -6   4          2.50          2.56         0.42 o                         
   2  -6   4          6.70          8.82         0.70 o                         
   3  -6   4          4.14          3.37         0.85 o                         
  -5  -5   4          1.64          1.44         0.79 o                         
  -4  -5   4        255.94        250.92         4.25 o                         
  -3  -5   4         75.71         73.68         2.08 o                         
  -2  -5   4        131.55        121.77         3.80 o                         
  -1  -5   4         45.25         46.77         3.21 o                         
   0  -5   4        150.85        143.76         1.92 o                         
   1  -5   4         83.13         78.12         1.57 o                         
   2  -5   4        288.75        294.35         3.95 o                         
   3  -5   4         86.35         92.13         1.83 o                         
   4  -5   4          5.60          4.80         0.65 o                         
  -5  -4   4         20.96         23.31         2.10 o                         
  -4  -4   4         23.97         25.55         1.15 o                         
  -3  -4   4         18.10         21.15         1.02 o                         
  -2  -4   4          1.50          1.46         0.59 o                         
  -1  -4   4         79.84         74.27         1.90 o                         
   0  -4   4         89.37         91.31         1.66 o                         
   1  -4   4        135.34        139.37         2.05 o                         
   2  -4   4         65.71         63.27         1.29 o                         
   3  -4   4          9.33          8.41         0.55 o                         
   4  -4   4         13.86         18.15         0.83 o                         
   5  -4   4         25.96         28.18         1.42 o                         
  -5  -3   4         10.06          9.08         0.88 o                         
  -4  -3   4          0.04          0.00         0.23 o                         
  -3  -3   4        147.76        149.47         4.52 o                         
  -2  -3   4         68.58         65.47         1.67 o                         
  -1  -3   4        147.84        140.75         2.54 o                         
   0  -3   4        191.12        204.29         2.47 o                         
   1  -3   4        226.50        240.97         2.84 o                         
   2  -3   4         43.99         41.43         0.87 o                         
   3  -3   4          0.19          0.17         0.21 o                         
   4  -3   4         14.21         14.31         0.71 o                         
   5  -3   4         49.51         52.21         1.44 o                         
   6  -3   4         14.41         19.77         2.36 o                         
  -6  -2   4         28.08         26.44         1.47 o                         
  -5  -2   4          0.25          0.13         0.30 o                         
  -4  -2   4         61.75         66.57         1.22 o                         
  -3  -2   4          0.35          0.54         0.30 o                         
  -2  -2   4          3.46          4.21         0.33 o                         
  -1  -2   4        156.61        144.71         2.45 o                         
   0  -2   4         34.37         28.08         0.97 o                         
   1  -2   4         32.64         37.36         0.70 o                         
   2  -2   4         20.55         18.79         0.55 o                         
   3  -2   4         19.34         18.10         0.59 o                         
   4  -2   4          1.03          0.79         0.26 o                         
   5  -2   4        142.84        132.55         2.86 o                         
   6  -2   4          1.76          3.40         1.05 o                         
  -6  -1   4         21.11         18.20         1.96 o                         
  -5  -1   4         48.16         52.87         1.41 o                         
  -4  -1   4         12.36         13.56         0.55 o                         
  -3  -1   4         15.35         13.02         0.55 o                         
  -2  -1   4          3.79          3.96         0.31 o                         
  -1  -1   4         94.00         98.88         2.81 o                         
   0  -1   4        608.80        642.45         7.12 o                         
   1  -1   4        613.97        636.29         9.83 o                         
   2  -1   4          0.58          0.84         0.17 o                         
   3  -1   4        183.20        173.95         1.97 o                         
   4  -1   4        182.51        196.15         2.23 o                         
   5  -1   4        279.02        250.54         4.09 o                         
   6  -1   4          0.10          0.13         0.37 o                         
  -6   0   4         27.06         27.48         3.21 o                         
  -5   0   4          4.21          3.97         0.52 o                         
  -4   0   4         21.53         22.36         1.11 o                         
  -3   0   4          9.94          9.30         0.62 o                         
  -2   0   4         36.19         40.77         0.78 o                         
  -1   0   4        111.49        122.46         2.89 o                         
   0   0   4         13.24         14.81         0.62 o                         
   1   0   4         28.65         34.65         0.97 o                         
   2   0   4         33.56         31.09         0.55 o                         
   3   0   4        379.89        377.84         3.29 o                         
   4   0   4        555.71        568.92         4.76 o                         
   5   0   4         43.65         47.25         3.60 o                         
   6   0   4          1.43          1.93         0.52 o                         
   7   0   4          0.04         -0.10         0.41 o                         
  -6   1   4         80.44         79.47         2.49 o                         
  -5   1   4          1.82          1.75         0.50 o                         
  -4   1   4          5.14          5.11         0.41 o                         
  -3   1   4         14.36         14.97         0.56 o                         
  -2   1   4        828.74        867.61         6.56 o                         
  -1   1   4        120.74        123.99         1.36 o                         
   0   1   4        472.97        447.27         3.93 o                         
   1   1   4         33.12         40.95         1.70 o                         
   2   1   4         93.52         93.27         1.14 o                         
   3   1   4        198.44        211.04         2.06 o                         
   4   1   4         22.53         22.47         0.62 o                         
   5   1   4         98.63         96.13         2.29 o                         
   6   1   4          8.87         11.13         0.94 o                         
   7   1   4          3.81          5.26         0.78 o                         
  -6   2   4          5.79          6.07         0.83 o                         
  -5   2   4          0.06          0.09         0.41 o                         
  -4   2   4          5.02          5.24         0.68 o                         
  -3   2   4         56.75         54.63         1.30 o                         
  -2   2   4       2877.99       2880.66        24.50 o                         
  -1   2   4        226.95        222.18         2.06 o                         
   0   2   4         97.89         93.68         1.07 o                         
   1   2   4        216.17        194.18         2.47 o                         
   2   2   4        157.41        182.15         2.50 o                         
   3   2   4         97.39        106.87         1.44 o                         
   4   2   4        247.71        254.05         3.26 o                         
   5   2   4         67.82         68.37         2.36 o                         
   6   2   4          1.38          0.55         0.41 o                         
   7   2   4          1.43          1.87         0.60 o                         
  -5   3   4          2.19          2.72         0.60 o                         
  -4   3   4         95.03         95.55         1.88 o                         
  -3   3   4         63.61         64.49         1.43 o                         
  -2   3   4       1020.96       1033.05         7.67 o                         
  -1   3   4         10.21         10.19         0.32 o                         
   0   3   4         50.01         52.17         0.75 o                         
   1   3   4        215.45        205.65         2.95 o                         
   2   3   4        833.00        881.87        13.22 o                         
   3   3   4         31.03         28.51         0.94 o                         
   4   3   4        594.15        594.72         5.54 o                         
   5   3   4         10.69          7.75         1.18 o                         
   6   3   4         34.46         35.80         1.45 o                         
   7   3   4          2.56          1.63         0.50 o                         
  -5   4   4          0.04          0.58         0.44 o                         
  -4   4   4          2.10          1.92         0.42 o                         
  -3   4   4          5.49          6.06         0.55 o                         
  -2   4   4         14.00         13.84         0.93 o                         
  -1   4   4        201.35        198.37         3.99 o                         
   0   4   4          9.05          7.85         1.18 o                         
   1   4   4         34.60         37.06         1.31 o                         
   3   4   4          0.67          0.13         0.39 o                         
   4   4   4         12.24         11.33         0.67 o                         
   5   4   4          4.31          4.45         1.05 o                         
   6   4   4         48.15         43.50         1.60 o                         
   7   4   4          9.98         10.42         1.06 o                         
  -5   5   4         14.38         13.49         2.23 o                         
  -4   5   4          0.22          0.44         0.41 o                         
  -3   5   4          9.59          8.91         0.83 o                         
  -2   5   4          7.17          8.31         0.78 o                         
  -1   5   4         58.33         55.86         1.53 o                         
   0   5   4         42.09         44.30         0.74 o                         
   1   5   4        172.72        192.22         4.06 o                         
   4   5   4          1.79          1.70         0.65 o                         
   5   5   4         29.89         28.54         1.83 o                         
   6   5   4          0.71          1.18         0.79 o                         
   7   5   4         10.70         11.00         1.57 o                         
  -4   6   4          8.91          8.13         0.97 o                         
  -3   6   4         24.78         23.40         1.90 o                         
  -2   6   4         12.38         13.03         1.02 o                         
  -1   6   4         18.27         15.25         1.02 o                         
   0   6   4          0.09          0.33         0.28 o                         
   1   6   4         20.85         20.08         1.18 o                         
   2   6   4        104.36        110.38         1.27 o                         
   3   6   4        301.13        289.00         3.32 o                         
   4   6   4          2.53          2.10         0.65 o                         
   5   6   4          5.84          6.42         1.05 o                         
   6   6   4          0.02         -0.23         0.26 o                         
   7   6   4         15.94         17.81         0.96 o                         
  -3   7   4         96.50        110.20         5.37 o                         
  -2   7   4         11.65         10.53         0.97 o                         
  -1   7   4          0.81          1.25         0.41 o                         
   0   7   4          0.04          0.07         0.33 o                         
   1   7   4        100.17         98.47         3.14 o                         
   2   7   4        147.22        155.52         2.23 o                         
   3   7   4        266.29        264.22         3.22 o                         
   4   7   4          7.62          8.03         0.77 o                         
   5   7   4         17.12         15.86         0.96 o                         
   6   7   4         67.62         71.07         2.80 o                         
  -3   8   4         55.25         53.07         1.99 o                         
  -2   8   4          0.58          0.44         0.41 o                         
  -1   8   4         13.80         15.68         1.11 o                         
   0   8   4         16.80         16.27         1.37 o                         
   1   8   4          4.76          5.63         1.05 o                         
   2   8   4          0.81          0.48         0.30 o                         
   3   8   4          0.01         -0.13         0.39 o                         
   4   8   4          6.88          8.51         1.18 o                         
   5   8   4         80.44         73.88         2.17 o                         
   6   8   4          7.26          8.12         0.93 o                         
  -2   9   4          3.63          5.11         1.18 o                         
  -1   9   4         86.65         88.51         3.54 o                         
   0   9   4        204.61        205.31         5.50 o                         
   1   9   4         32.73         34.96         2.10 o                         
   2   9   4          5.63          8.25         1.18 o                         
   3   9   4          1.34          1.24         0.45 o                         
   4   9   4          2.29          2.49         0.79 o                         
   5   9   4          1.90          3.40         1.05 o                         
   0  10   4         74.90         73.98         3.27 o                         
   1  10   4          0.14         -0.26         0.52 o                         
   2  10   4         11.73          7.59         1.31 o                         
   3  10   4          8.33          9.07         1.70 o                         
  -1  -7   5          0.30          0.01         0.46 o                         
   0  -7   5          0.78          1.51         0.85 o                         
   1  -7   5         20.95         26.45         1.83 o                         
  -3  -6   5         15.99         18.20         1.83 o                         
  -2  -6   5         26.31         25.47         1.57 o                         
  -1  -6   5         43.87         48.55         1.17 o                         
   0  -6   5          4.71          5.22         0.72 o                         
   1  -6   5         15.61         17.92         1.29 o                         
   2  -6   5          8.12          9.07         0.92 o                         
  -4  -5   5         11.06         11.00         1.44 o                         
  -3  -5   5         33.75         36.01         2.10 o                         
  -2  -5   5        192.99        182.56         3.56 o                         
  -1  -5   5         12.47         14.00         1.06 o                         
   0  -5   5         19.12         20.20         1.17 o                         
   1  -5   5          2.44          1.70         0.46 o                         
   2  -5   5         31.73         28.78         1.29 o                         
   3  -5   5          0.03          0.20         0.37 o                         
   4  -5   5         16.52         22.10         1.38 o                         
  -5  -4   5         10.91         13.75         1.57 o                         
  -4  -4   5         21.44         20.69         1.96 o                         
  -3  -4   5          0.10          0.33         0.37 o                         
  -2  -4   5         97.52         92.94         2.27 o                         
  -1  -4   5        123.76        123.50         2.64 o                         
   0  -4   5         77.44         72.46         1.24 o                         
   1  -4   5          4.38          3.82         0.44 o                         
   2  -4   5        145.61        142.15         2.87 o                         
   3  -4   5         55.25         53.90         1.41 o                         
   4  -4   5         33.20         36.26         1.23 o                         
   5  -4   5          0.27          0.69         0.50 o                         
  -5  -3   5          1.02          0.25         0.41 o                         
  -4  -3   5          0.18         -0.30         0.31 o                         
  -3  -3   5        120.04        114.90         2.50 o                         
  -2  -3   5          2.62          2.39         0.46 o                         
  -1  -3   5        250.41        237.12         5.37 o                         
   0  -3   5         11.56         11.57         0.61 o                         
   1  -3   5         13.01         13.26         0.52 o                         
   2  -3   5        570.45        548.12         5.64 o                         
   3  -3   5         25.58         27.74         1.29 o                         
   4  -3   5         17.19         21.33         0.97 o                         
   5  -3   5          7.48          7.14         0.91 o                         
  -5  -2   5         41.45         39.87         2.95 o                         
  -4  -2   5         57.52         56.69         1.19 o                         
  -3  -2   5         86.53         88.98         1.66 o                         
  -2  -2   5        114.25        120.20         3.40 o                         
  -1  -2   5          2.58          3.02         0.46 o                         
   0  -2   5          0.53          0.65         0.28 o                         
   1  -2   5         72.57         76.93         1.13 o                         
   2  -2   5         16.90         17.50         0.58 o                         
   3  -2   5         68.61         66.55         1.45 o                         
   4  -2   5         16.66         15.72         0.90 o                         
   5  -2   5          0.04          0.04         0.41 o                         
   6  -2   5          0.07          0.39         0.79 o                         
  -5  -1   5          0.25          1.27         0.38 o                         
  -4  -1   5         31.18         32.71         0.94 o                         
  -3  -1   5         37.31         37.29         1.25 o                         
  -2  -1   5         17.61         17.37         1.13 o                         
  -1  -1   5          0.18          0.00         0.19 o                         
   0  -1   5         63.48         65.12         1.51 o                         
   1  -1   5          0.00          0.03         0.16 o                         
   2  -1   5          4.80          5.73         0.34 o                         
   3  -1   5          0.27         -0.17         0.17 o                         
   4  -1   5         33.20         34.04         1.14 o                         
   5  -1   5         31.27         30.51         2.23 o                         
   6  -1   5          9.45          8.77         1.44 o                         
  -5   0   5          7.24          8.82         1.64 o                         
  -4   0   5          1.08          0.29         0.22 o                         
  -3   0   5         53.91         56.31         1.09 o                         
  -2   0   5         25.69         26.23         0.69 o                         
  -1   0   5          1.60          2.27         0.24 o                         
   0   0   5         10.69         10.80         0.92 o                         
   1   0   5        558.90        584.69         6.68 o                         
   2   0   5         29.24         36.88         0.93 o                         
   3   0   5        117.10        121.16         1.74 o                         
   4   0   5         87.15         84.89         1.31 o                         
   5   0   5         18.23         21.47         2.10 o                         
   6   0   5         18.67         18.07         2.10 o                         
  -5   1   5          4.52          5.19         0.74 o                         
  -4   1   5         28.47         31.96         1.05 o                         
  -3   1   5        119.14        123.27         2.08 o                         
  -2   1   5        104.87        104.92         1.27 o                         
  -1   1   5          7.64          5.21         0.29 o                         
   0   1   5        404.88        411.67         4.75 o                         
   1   1   5        312.48        324.41         4.06 o                         
   2   1   5         92.13        100.07         1.90 o                         
   3   1   5         77.62         75.71         1.14 o                         
   4   1   5        195.85        188.71         2.07 o                         
   5   1   5          5.45          4.76         0.63 o                         
   6   1   5         47.14         47.27         2.75 o                         
   7   1   5         95.88        107.50         4.58 o                         
  -5   2   5         20.68         22.06         1.43 o                         
  -4   2   5         15.45         14.29         0.85 o                         
  -3   2   5        206.16        200.36         2.79 o                         
  -2   2   5         73.11         71.48         1.11 o                         
  -1   2   5        155.62        139.47         1.72 o                         
   0   2   5        465.12        477.16         5.82 o                         
   1   2   5         10.59         11.17         0.66 o                         
   2   2   5         28.30         33.74         0.80 o                         
   3   2   5         83.38         77.72         1.18 o                         
   4   2   5          6.04          6.12         0.42 o                         
   5   2   5         52.75         53.86         1.60 o                         
   6   2   5         30.11         30.38         1.51 o                         
   7   2   5          3.87          3.27         1.18 o                         
  -5   3   5         14.67         17.14         1.57 o                         
  -4   3   5         36.84         39.00         1.57 o                         
  -3   3   5         74.87         75.19         1.60 o                         
  -2   3   5         14.22         16.00         0.92 o                         
  -1   3   5        115.21        118.57         1.96 o                         
   0   3   5         59.12         58.83         0.89 o                         
   1   3   5        192.87        194.53         2.13 o                         
   2   3   5        521.65        512.75         8.64 o                         
   3   3   5         51.75         49.63         1.70 o                         
   4   3   5         85.69         88.86         1.82 o                         
   5   3   5        311.86        295.82         4.47 o                         
   6   3   5         25.78         22.81         1.96 o                         
   7   3   5          1.30          0.00         0.65 o                         
  -5   4   5          0.13          0.73         0.65 o                         
  -4   4   5          3.09          2.67         0.60 o                         
  -3   4   5         15.91         15.65         0.87 o                         
  -2   4   5         69.84         69.76         1.51 o                         
  -1   4   5         16.54         17.27         0.73 o                         
   0   4   5         30.90         30.53         0.85 o                         
   1   4   5         17.18         21.95         1.05 o                         
   2   4   5         55.17         56.45         0.97 o                         
   3   4   5         87.30         78.43         2.36 o                         
   4   4   5        152.22        161.29         2.77 o                         
   5   4   5        146.79        131.07         4.19 o                         
   6   4   5         51.61         46.09         2.62 o                         
   7   4   5          0.17          0.29         0.44 o                         
  -4   5   5         19.38         18.41         1.34 o                         
  -3   5   5          0.13          0.27         0.37 o                         
  -2   5   5         10.37          9.21         0.82 o                         
  -1   5   5          0.19          0.39         0.39 o                         
   0   5   5         41.10         41.79         1.25 o                         
   1   5   5         27.33         25.79         1.18 o                         
   2   5   5          7.27          8.80         0.60 o                         
   4   5   5         28.67         28.44         1.83 o                         
   5   5   5        410.37        393.99         8.51 o                         
   6   5   5          0.00         -0.13         0.52 o                         
   7   5   5          4.20          5.76         1.31 o                         
  -4   6   5          6.19          7.19         0.97 o                         
  -3   6   5          9.60          9.36         1.31 o                         
  -2   6   5          7.84          7.63         0.83 o                         
  -1   6   5         61.48         61.21         1.76 o                         
   0   6   5         86.46         97.93         2.12 o                         
   1   6   5         50.72         49.20         0.78 o                         
   2   6   5          1.22          1.87         0.37 o                         
   4   6   5         70.47         71.36         2.75 o                         
   5   6   5          3.25          2.10         0.79 o                         
   6   6   5          4.91          3.93         1.05 o                         
   7   6   5          5.78          6.42         1.31 o                         
  -3   7   5          0.67          0.39         0.46 o                         
  -2   7   5        123.24        122.50         2.87 o                         
  -1   7   5        154.30        158.10         3.15 o                         
   0   7   5         16.54         16.05         1.02 o                         
   1   7   5          0.00          0.13         0.39 o                         
   2   7   5         27.27         29.14         0.64 o                         
   3   7   5        181.97        172.98         2.44 o                         
   4   7   5          0.49         -0.03         0.24 o                         
   5   7   5         31.25         34.04         1.30 o                         
   6   7   5          2.03          2.99         0.64 o                         
  -2   8   5         28.16         27.44         1.51 o                         
  -1   8   5          1.24          0.68         0.41 o                         
   0   8   5          6.26          9.25         1.11 o                         
   1   8   5          0.03          0.39         0.52 o                         
   2   8   5        140.61        137.49         4.06 o                         
   3   8   5        405.04        393.24         3.80 o                         
   4   8   5         16.63         15.89         1.92 o                         
   5   8   5         11.58         13.60         0.90 o                         
   6   8   5          8.74          8.41         0.80 o                         
  -1   9   5         81.67         80.94         4.32 o                         
   0   9   5         26.65         28.28         1.96 o                         
   1   9   5         79.26         82.88         3.27 o                         
   2   9   5        127.90        117.45         3.93 o                         
   3   9   5         41.50         44.03         3.01 o                         
   4   9   5          1.82          1.18         0.65 o                         
   5   9   5          0.06          0.13         0.52 o                         
   0  10   5          0.02         -0.13         0.65 o                         
   1  10   5         12.01         12.18         1.57 o                         
   2  10   5          0.00          0.13         0.65 o                         
   3  10   5          1.29          0.52         0.98 o                         
   4  10   5          0.80          0.68         0.50 o                         
  -2  -6   6          9.35         10.73         1.06 o                         
  -1  -6   6          4.10          5.42         0.78 o                         
   0  -6   6          4.02          5.21         0.74 o                         
   1  -6   6          8.25          8.11         0.91 o                         
  -3  -5   6         30.03         31.70         1.48 o                         
  -2  -5   6         43.86         43.35         1.71 o                         
  -1  -5   6          4.63          5.45         0.74 o                         
   0  -5   6         23.21         24.26         1.25 o                         
   1  -5   6          1.08          0.79         0.37 o                         
   2  -5   6         27.96         24.13         1.37 o                         
   3  -5   6          6.97          7.64         0.88 o                         
  -4  -4   6         11.53         14.27         1.70 o                         
  -3  -4   6         40.81         41.51         2.23 o                         
  -2  -4   6         65.28         63.45         1.94 o                         
  -1  -4   6         51.68         49.69         1.71 o                         
   0  -4   6         11.49         10.61         0.97 o                         
   1  -4   6        267.85        256.08         4.34 o                         
   2  -4   6         47.31         43.63         1.62 o                         
   3  -4   6          4.45          3.45         0.60 o                         
   4  -4   6          2.27          1.77         0.56 o                         
  -4  -3   6          0.00          0.39         0.52 o                         
  -3  -3   6          7.36          8.64         1.18 o                         
  -2  -3   6          0.92          1.11         0.41 o                         
  -1  -3   6         83.41         81.83         2.08 o                         
   0  -3   6        231.66        229.94         4.45 o                         
   1  -3   6         76.93         73.80         1.99 o                         
   2  -3   6         12.73         13.83         0.83 o                         
   3  -3   6         11.26         14.09         0.85 o                         
   4  -3   6         10.81         12.53         0.85 o                         
   5  -3   6          0.78          1.13         0.60 o                         
  -5  -2   6          1.69          1.76         0.98 o                         
  -4  -2   6        145.60        151.94         3.06 o                         
  -3  -2   6         27.25         27.22         2.03 o                         
  -2  -2   6          0.71          0.20         0.33 o                         
  -1  -2   6        113.38        111.59         3.99 o                         
   0  -2   6         34.04         34.49         1.25 o                         
   1  -2   6         83.37         78.27         1.56 o                         
   2  -2   6         35.47         32.10         1.01 o                         
   3  -2   6         42.92         44.11         1.23 o                         
   4  -2   6         18.92         16.71         1.12 o                         
   5  -2   6          6.39          7.79         1.05 o                         
  -4  -1   6          0.79          0.80         0.29 o                         
  -3  -1   6          1.41          1.76         0.29 o                         
  -2  -1   6        147.24        145.29         2.13 o                         
  -1  -1   6         10.54          7.33         0.69 o                         
   0  -1   6        157.89        162.03         2.81 o                         
   1  -1   6          0.48          0.52         0.28 o                         
   2  -1   6          0.45          0.26         0.25 o                         
   3  -1   6         18.45         18.05         1.17 o                         
   4  -1   6        300.08        293.82         3.79 o                         
   5  -1   6         21.94         22.43         1.47 o                         
   6  -1   6          1.66          0.65         0.79 o                         
  -5   0   6          5.53          6.25         0.83 o                         
  -4   0   6          3.87          4.43         0.50 o                         
  -3   0   6          2.95          3.19         0.32 o                         
  -2   0   6          0.23          0.36         0.20 o                         
  -1   0   6        254.82        273.31         3.01 o                         
   0   0   6         91.17         94.84         1.98 o                         
   1   0   6         21.35         24.23         1.11 o                         
   2   0   6         32.90         29.36         1.06 o                         
   3   0   6        350.55        347.94         4.31 o                         
   4   0   6        244.76        232.31         3.12 o                         
   5   0   6         16.58         16.03         1.37 o                         
   6   0   6         24.85         28.54         2.62 o                         
  -5   1   6         12.58         13.31         2.03 o                         
  -4   1   6          3.47          4.11         0.63 o                         
  -3   1   6         33.53         34.22         0.87 o                         
  -2   1   6          0.34          0.55         0.19 o                         
  -1   1   6         14.47         17.29         0.94 o                         
   0   1   6        204.49        197.80         2.20 o                         
   1   1   6        160.59        149.42         2.53 o                         
   2   1   6        115.36        120.26         2.27 o                         
   3   1   6        285.80        287.76         3.46 o                         
   4   1   6        107.00        101.71         1.80 o                         
   5   1   6          4.50          3.80         1.05 o                         
   6   1   6          1.05         -0.26         0.65 o                         
  -5   2   6         10.51         13.65         2.10 o                         
  -4   2   6          0.13          0.60         0.41 o                         
  -3   2   6        178.50        172.07         3.36 o                         
  -2   2   6         60.66         61.32         1.06 o                         
  -1   2   6         52.78         47.30         0.94 o                         
   0   2   6         14.93         12.86         0.57 o                         
   1   2   6        220.73        220.42         2.67 o                         
   2   2   6        199.19        204.72         2.59 o                         
   3   2   6        180.11        170.83         2.15 o                         
   4   2   6         94.72         87.51         1.97 o                         
   5   2   6          1.07          1.70         0.79 o                         
   6   2   6          1.84          1.83         0.92 o                         
   7   2   6         29.11         35.22         2.62 o                         
  -5   3   6          0.07          0.44         0.41 o                         
  -4   3   6         30.31         30.21         1.43 o                         
  -3   3   6        903.96        867.58         8.43 o                         
  -2   3   6         33.67         34.41         1.05 o                         
  -1   3   6        128.21        125.49         1.54 o                         
   0   3   6         19.44         20.17         0.53 o                         
   1   3   6        204.22        211.87         2.30 o                         
   2   3   6         46.67         51.17         0.87 o                         
   3   3   6        523.49        523.49         8.90 o                         
   4   3   6         83.95         81.47         1.98 o                         
   5   3   6         19.70         22.91         2.10 o                         
   6   3   6          7.39         10.87         1.57 o                         
  -4   4   6         13.22         13.90         1.44 o                         
  -3   4   6        232.41        219.97         3.24 o                         
  -2   4   6          4.24          4.87         0.59 o                         
  -1   4   6          0.24          0.44         0.23 o                         
   0   4   6         52.45         50.34         0.86 o                         
   1   4   6        141.32        145.90         1.86 o                         
   2   4   6         11.43         10.08         1.18 o                         
   3   4   6        353.84        334.68         6.42 o                         
   4   4   6         26.62         23.78         1.04 o                         
   5   4   6         79.30         74.37         3.27 o                         
   6   4   6          9.14          6.68         1.31 o                         
   7   4   6          0.08         -0.39         0.65 o                         
  -4   5   6          0.01          0.07         0.46 o                         
  -3   5   6         46.58         39.40         1.31 o                         
  -2   5   6         34.49         34.79         1.15 o                         
  -1   5   6         29.32         26.24         0.93 o                         
   0   5   6         23.98         23.58         0.85 o                         
   1   5   6        423.17        418.94         5.76 o                         
   2   5   6          6.23          7.59         0.63 o                         
   3   5   6         65.48         68.48         2.49 o                         
   4   5   6          2.31          2.40         0.59 o                         
   5   5   6          4.26          2.36         0.92 o                         
   6   5   6         28.32         32.73         2.36 o                         
   7   5   6          0.18         -0.26         0.65 o                         
  -3   6   6          0.02          0.13         0.30 o                         
  -2   6   6          1.64          1.30         0.59 o                         
  -1   6   6          0.07          0.20         0.28 o                         
   0   6   6         16.20         20.76         1.83 o                         
   1   6   6         14.57         20.30         1.31 o                         
   2   6   6          1.64          0.65         0.39 o                         
   3   6   6          3.27          3.40         0.79 o                         
   4   6   6          0.02          0.30         0.31 o                         
   5   6   6          1.27         -0.26         0.52 o                         
   6   6   6          2.85          4.98         1.18 o                         
   7   6   6          7.45          6.94         1.44 o                         
  -3   7   6          0.03          0.07         0.32 o                         
  -2   7   6         33.36         34.72         1.53 o                         
  -1   7   6          0.02          0.07         0.37 o                         
   0   7   6          0.29          0.52         0.39 o                         
   1   7   6         87.62         96.50         3.01 o                         
   2   7   6        301.14        291.34         6.02 o                         
   3   7   6          1.56          2.21         0.41 o                         
   4   7   6         26.52         26.71         1.83 o                         
   5   7   6          0.82          0.92         0.65 o                         
   6   7   6         44.92         47.66         2.75 o                         
  -2   8   6          5.04          4.79         0.78 o                         
  -1   8   6          0.87          1.18         0.46 o                         
   0   8   6         12.69         13.13         1.06 o                         
   1   8   6         91.55         98.99         3.27 o                         
   2   8   6        150.09        147.57         4.06 o                         
   3   8   6         18.82         19.02         0.65 o                         
   4   8   6         37.49         36.31         2.06 o                         
   5   8   6         63.14         68.05         1.74 o                         
   6   8   6          0.06         -0.04         0.38 o                         
  -1   9   6         10.96         12.35         1.15 o                         
   0   9   6         27.33         26.78         1.34 o                         
   1   9   6          0.08         -0.26         0.52 o                         
   2   9   6         25.12         22.91         1.96 o                         
   3   9   6          2.44          1.70         0.46 o                         
   4   9   6         31.74         33.18         1.25 o                         
   5   9   6          2.94          4.26         0.76 o                         
   0  10   6          8.13          8.64         1.44 o                         
   1  10   6          0.47          0.26         0.65 o                         
   2  10   6          7.56          6.29         1.18 o                         
   3  10   6          0.19          0.65         0.65 o                         
   4  10   6          0.01          0.13         0.46 o                         
  -1  -5   7          0.44          0.59         0.46 o                         
   0  -5   7          0.94          0.25         0.41 o                         
   1  -5   7          0.10          0.37         0.46 o                         
   2  -5   7          1.08          0.72         0.46 o                         
  -3  -4   7         55.55         58.11         2.04 o                         
  -2  -4   7         36.48         41.25         1.67 o                         
  -1  -4   7         53.87         52.40         1.84 o                         
   0  -4   7          0.12          0.39         0.41 o                         
   1  -4   7          1.29          1.37         0.46 o                         
   2  -4   7          1.59          0.74         0.41 o                         
   3  -4   7          5.98          6.99         0.88 o                         
  -3  -3   7        104.07        112.12         2.82 o                         
  -2  -3   7         39.72         40.83         1.83 o                         
  -1  -3   7         17.07         19.70         1.25 o                         
   0  -3   7          4.74          4.92         0.72 o                         
   1  -3   7        176.99        165.70         3.33 o                         
   2  -3   7         39.82         35.70         1.43 o                         
   3  -3   7         75.38         83.96         3.67 o                         
   4  -3   7          0.13          0.29         0.36 o                         
  -4  -2   7         20.81         22.05         1.34 o                         
  -3  -2   7          6.59          8.33         1.90 o                         
  -2  -2   7         60.01         56.47         1.75 o                         
  -1  -2   7         17.61         16.84         1.18 o                         
   0  -2   7          4.22          4.40         0.65 o                         
   1  -2   7        244.99        231.11         3.30 o                         
   2  -2   7         24.22         23.23         0.93 o                         
   3  -2   7          0.95          0.84         0.51 o                         
   4  -2   7         16.30         18.52         1.04 o                         
   5  -2   7          1.30          1.01         0.50 o                         
  -4  -1   7         40.41         41.02         1.53 o                         
  -3  -1   7          4.72          4.78         0.44 o                         
  -2  -1   7          0.00         -0.04         0.31 o                         
  -1  -1   7         36.92         35.16         1.29 o                         
   0  -1   7         50.56         47.54         2.03 o                         
   1  -1   7          5.99          6.47         0.72 o                         
   2  -1   7         36.08         37.17         1.30 o                         
   3  -1   7          0.05         -0.01         0.25 o                         
   4  -1   7          0.08          0.01         0.26 o                         
   5  -1   7          2.60          1.91         0.60 o                         
  -4   0   7         18.14         20.04         1.29 o                         
  -3   0   7         39.06         39.21         0.91 o                         
  -2   0   7          1.53          1.12         0.25 o                         
  -1   0   7          6.45          6.50         0.63 o                         
   0   0   7          1.63          0.67         0.79 o                         
   1   0   7         15.13         15.56         1.96 o                         
   2   0   7         15.88         12.12         1.37 o                         
   3   0   7          1.81          1.17         0.43 o                         
   4   0   7          3.37          2.51         0.53 o                         
   5   0   7          2.85          2.02         0.60 o                         
   6   0   7          0.32          0.39         0.65 o                         
  -4   1   7          7.23         11.52         1.02 o                         
  -3   1   7          1.10          0.83         0.35 o                         
  -2   1   7          7.90          8.75         0.46 o                         
  -1   1   7         20.00         19.26         0.85 o                         
   0   1   7        284.31        291.67         4.18 o                         
   1   1   7          6.00          4.65         0.72 o                         
   2   1   7        244.42        244.47         4.58 o                         
   3   1   7         50.93         45.25         1.22 o                         
   4   1   7         59.86         55.60         1.39 o                         
   5   1   7         33.02         33.39         2.36 o                         
   6   1   7         13.24         14.40         1.96 o                         
  -4   2   7         75.79         78.25         6.15 o                         
  -3   2   7          9.39         11.36         1.26 o                         
  -2   2   7          7.46          6.85         0.55 o                         
  -1   2   7         22.08         23.83         0.67 o                         
   0   2   7         43.56         44.40         1.09 o                         
   1   2   7          3.83          5.44         0.79 o                         
   2   2   7          9.78          9.72         0.63 o                         
   3   2   7         63.45         62.22         1.36 o                         
   4   2   7          8.94          9.21         0.57 o                         
   5   2   7         48.13         45.83         2.75 o                         
   6   2   7         79.61         86.68         3.93 o                         
  -4   3   7         61.29         58.34         2.03 o                         
  -3   3   7         80.50         85.74         1.86 o                         
  -2   3   7         95.24         90.98         1.77 o                         
  -1   3   7         41.09         43.78         1.14 o                         
   0   3   7         69.82         69.31         1.50 o                         
   1   3   7         89.10         92.95         1.92 o                         
   2   3   7          1.06          1.62         0.31 o                         
   3   3   7          0.01         -0.05         0.26 o                         
   4   3   7        172.61        168.71         3.15 o                         
   5   3   7         28.94         26.45         2.10 o                         
   6   3   7         29.81         35.62         2.62 o                         
  -4   4   7         83.87         76.30         2.40 o                         
  -3   4   7          4.03          4.86         0.55 o                         
  -2   4   7          4.58          4.87         0.69 o                         
  -1   4   7         29.34         30.88         1.00 o                         
   0   4   7        236.56        229.58         4.61 o                         
   1   4   7        234.32        228.48         3.12 o                         
   2   4   7          4.66          6.71         1.11 o                         
   3   4   7         26.56         29.33         1.70 o                         
   4   4   7        147.16        136.30         5.76 o                         
   5   4   7         26.95         24.22         2.23 o                         
   6   4   7          1.62          0.65         0.79 o                         
   7   4   7         13.26         12.70         1.96 o                         
  -3   5   7         15.17         13.33         2.03 o                         
  -2   5   7         24.75         24.25         1.04 o                         
  -1   5   7         11.49         11.62         0.77 o                         
   0   5   7          3.28          3.26         0.42 o                         
   1   5   7         12.30         11.79         0.75 o                         
   2   5   7        123.50        126.74         2.29 o                         
   3   5   7        144.93        146.52         3.93 o                         
   4   5   7        275.22        254.02         4.18 o                         
   5   5   7         78.44         76.47         3.40 o                         
   6   5   7          9.44         13.75         1.83 o                         
  -3   6   7          0.38          1.45         0.59 o                         
  -2   6   7         16.59         15.43         0.98 o                         
  -1   6   7         33.54         33.24         1.60 o                         
   0   6   7          4.75          3.75         0.46 o                         
   1   6   7          0.55          0.43         0.31 o                         
   2   6   7         11.68         11.76         0.85 o                         
   3   6   7         48.15         46.06         1.09 o                         
   4   6   7        262.88        249.83         5.63 o                         
   5   6   7          5.44          8.90         1.44 o                         
   6   6   7          0.25          1.31         0.79 o                         
  -2   7   7          5.11          4.56         0.60 o                         
  -1   7   7         13.08         13.36         0.91 o                         
   0   7   7          3.76          4.92         0.69 o                         
   1   7   7         12.40         14.01         1.31 o                         
   2   7   7          0.25          0.64         0.31 o                         
   3   7   7         17.78         20.52         0.83 o                         
   4   7   7         20.12         18.33         1.70 o                         
   5   7   7         21.07         21.08         2.10 o                         
   6   7   7          0.06          0.26         0.79 o                         
  -2   8   7         73.68         74.33         1.94 o                         
  -1   8   7         28.60         29.54         1.43 o                         
   0   8   7          3.66          2.82         0.60 o                         
   1   8   7          0.00         -0.13         0.39 o                         
   2   8   7        136.68        130.55         3.80 o                         
   3   8   7          5.10          6.68         1.05 o                         
   4   8   7         44.27         46.76         1.31 o                         
   5   8   7         29.55         36.01         2.36 o                         
  -1   9   7          0.09          0.13         0.46 o                         
   0   9   7          0.01          0.26         0.52 o                         
   1   9   7        120.56        113.13         3.80 o                         
   2   9   7        206.96        208.58         5.37 o                         
   3   9   7         40.41         38.50         2.10 o                         
   4   9   7         14.64         15.95         1.51 o                         
   5   9   7          0.17          0.86         0.40 o                         
   1  10   7         36.20         43.08         2.49 o                         
   2  10   7         34.53         34.17         2.23 o                         
   3  10   7          0.93          0.00         0.65 o                         
  -1  -4   8          2.81          1.85         0.65 o                         
   0  -4   8          0.55          0.80         0.41 o                         
   1  -4   8          8.76          7.71         0.88 o                         
   2  -4   8          7.27          7.71         0.91 o                         
  -2  -3   8          5.96          5.56         1.31 o                         
  -1  -3   8         18.56         16.00         1.19 o                         
   0  -3   8        130.20        133.33         3.09 o                         
   1  -3   8         69.42         69.04         2.12 o                         
   2  -3   8          0.00          0.13         0.37 o                         
   3  -3   8          0.06          0.25         0.41 o                         
  -3  -2   8          5.57          5.63         1.37 o                         
  -2  -2   8         94.40         97.25         2.54 o                         
  -1  -2   8         91.45         89.61         2.35 o                         
   0  -2   8        122.92        119.59         2.77 o                         
   1  -2   8         13.71         16.01         2.23 o                         
   2  -2   8          0.38          0.52         0.35 o                         
   3  -2   8         16.02         16.73         1.00 o                         
   4  -2   8          0.32         -0.20         0.35 o                         
  -3  -1   8          0.56          0.64         0.33 o                         
  -2  -1   8         13.63         15.06         1.10 o                         
  -1  -1   8         33.63         32.08         1.38 o                         
   0  -1   8         20.43         20.43         2.23 o                         
   1  -1   8         26.26         23.25         1.24 o                         
   2  -1   8          9.43          8.32         0.67 o                         
   3  -1   8         18.35         18.09         1.01 o                         
   4  -1   8         18.60         20.99         1.12 o                         
   5  -1   8          9.73         11.78         1.44 o                         
  -3   0   8         35.63         38.51         1.25 o                         
  -2   0   8         12.24         13.80         0.87 o                         
  -1   0   8         77.63         78.12         2.07 o                         
   0   0   8         24.70         23.75         1.10 o                         
   1   0   8          0.03          0.20         0.28 o                         
   2   0   8          2.04          1.57         0.46 o                         
   3   0   8        289.39        266.06         3.62 o                         
   4   0   8          5.81          6.22         0.63 o                         
   5   0   8          0.31          0.52         0.50 o                         
  -4   1   8         20.25         22.78         2.23 o                         
  -3   1   8          1.27          0.32         0.41 o                         
  -2   1   8         26.39         28.56         0.88 o                         
  -1   1   8         24.95         26.53         0.96 o                         
   0   1   8          5.93          6.19         0.55 o                         
   1   1   8          0.95          1.09         0.41 o                         
   2   1   8        107.08        111.30         3.01 o                         
   3   1   8        148.52        139.51         2.36 o                         
   4   1   8          1.60          1.05         0.37 o                         
   5   1   8         14.92         16.25         1.29 o                         
   6   1   8          0.61          1.70         0.92 o                         
  -4   2   8          2.22          0.87         0.52 o                         
  -3   2   8          0.92          1.37         0.79 o                         
  -2   2   8          2.41          1.72         0.72 o                         
  -1   2   8        148.71        146.34         3.01 o                         
   0   2   8          9.29          8.47         0.70 o                         
   1   2   8         13.65         14.39         0.75 o                         
   2   2   8        262.53        261.99         3.39 o                         
   3   2   8        196.15        182.40         3.73 o                         
   4   2   8          0.83          0.03         0.25 o                         
   5   2   8         18.06         19.25         2.10 o                         
   6   2   8          0.65          1.31         0.92 o                         
  -3   3   8         29.44         28.98         1.16 o                         
  -2   3   8         43.94         44.79         1.71 o                         
  -1   3   8         27.88         30.66         1.64 o                         
   0   3   8         16.74         15.01         1.90 o                         
   1   3   8        173.53        167.24         2.92 o                         
   2   3   8         73.70         76.53         1.88 o                         
   3   3   8         16.43         16.16         1.37 o                         
   4   3   8          0.44          1.18         0.65 o                         
   5   3   8         12.97         15.58         1.83 o                         
   6   3   8         33.09         37.97         2.75 o                         
  -3   4   8          0.46          0.35         0.35 o                         
  -2   4   8         16.55         17.51         1.18 o                         
  -1   4   8          3.20          2.30         0.56 o                         
   0   4   8         16.37         14.01         1.57 o                         
   1   4   8          3.12          2.80         0.44 o                         
   2   4   8        258.57        258.14         3.95 o                         
   3   4   8          3.92          4.45         0.92 o                         
   4   4   8         23.24         20.91         1.51 o                         
   5   4   8          0.01         -0.52         0.52 o                         
   6   4   8         26.43         31.69         2.49 o                         
  -3   5   8         16.78         19.43         1.35 o                         
  -2   5   8          1.45          1.72         0.52 o                         
  -1   5   8          1.01          0.85         0.35 o                         
   0   5   8         52.87         53.29         2.62 o                         
   1   5   8         74.95         74.11         3.14 o                         
   2   5   8        196.52        202.82         5.24 o                         
   3   5   8          0.03          0.13         0.39 o                         
   4   5   8         62.19         57.61         2.36 o                         
   5   5   8          0.44          1.05         0.65 o                         
   6   5   8          0.32          0.92         0.79 o                         
  -2   6   8          5.70          5.87         0.67 o                         
  -1   6   8          2.50          3.44         0.75 o                         
   0   6   8        190.17        193.61         9.62 o                         
   1   6   8          8.73          6.68         1.18 o                         
   2   6   8         73.12         74.24         3.01 o                         
   3   6   8         40.42         48.32         2.36 o                         
   4   6   8          3.91          3.80         0.92 o                         
   5   6   8          4.72          6.29         1.31 o                         
   6   6   8          4.37          4.45         1.18 o                         
  -2   7   8          0.67         -0.32         0.32 o                         
  -1   7   8         29.22         28.03         1.36 o                         
   0   7   8          4.28          4.27         0.69 o                         
   1   7   8         18.25         16.29         1.13 o                         
   2   7   8         16.07         20.03         2.10 o                         
   3   7   8          1.21          1.31         0.65 o                         
   4   7   8         10.78          8.38         1.18 o                         
   5   7   8         18.08         21.21         2.23 o                         
   6   7   8         20.43         17.81         2.23 o                         
  -1   8   8          4.55          5.25         0.68 o                         
   0   8   8         82.30         82.25         4.06 o                         
   1   8   8         89.11         89.73         2.36 o                         
   2   8   8          6.47          8.15         0.88 o                         
   3   8   8          1.59          2.88         0.92 o                         
   4   8   8         12.00         12.70         1.57 o                         
   5   8   8         19.27         25.14         2.49 o                         
   0   9   8         21.59         20.69         1.96 o                         
   1   9   8        152.61        154.90         4.45 o                         
   2   9   8         52.09         60.36         2.62 o                         
   3   9   8          8.80          8.12         1.44 o                         
   4   9   8         10.43         13.36         1.70 o                         
   0  -3   9          4.32          4.66         0.78 o                         
   1  -3   9          2.34          1.37         0.56 o                         
  -1  -2   9          6.85          7.46         0.91 o                         
   0  -2   9         57.66         54.74         1.94 o                         
   1  -2   9          9.90          8.25         0.88 o                         
   2  -2   9         31.52         33.76         2.95 o                         
   3  -2   9          1.41          1.32         0.59 o                         
  -2  -1   9          5.72          3.72         0.69 o                         
  -1  -1   9          1.43          0.92         0.46 o                         
   0  -1   9        144.14        141.90         3.13 o                         
   1  -1   9          1.42          2.39         0.53 o                         
   2  -1   9          5.18          6.21         0.67 o                         
   3  -1   9          5.32          5.31         0.62 o                         
   4  -1   9          4.37          4.19         0.60 o                         
  -2   0   9          6.81          6.11         0.64 o                         
  -1   0   9          5.23          5.75         0.72 o                         
   0   0   9          4.01          3.43         0.65 o                         
   1   0   9         41.22         39.91         3.08 o                         
   2   0   9          1.85          2.57         0.65 o                         
   3   0   9         16.46         16.58         1.00 o                         
   4   0   9          1.45          0.65         0.35 o                         
  -3   1   9          2.52          3.27         0.69 o                         
  -2   1   9          4.64          4.73         1.44 o                         
  -1   1   9          9.05          8.10         0.77 o                         
   0   1   9          3.06          2.26         0.42 o                         
   1   1   9          0.24          0.51         0.31 o                         
   2   1   9         12.33         10.37         0.91 o                         
   3   1   9         12.06         13.39         0.90 o                         
   4   1   9          2.14          1.20         0.50 o                         
   5   1   9          0.39          0.31         0.44 o                         
  -3   2   9          0.37          0.46         0.46 o                         
  -2   2   9         12.17         14.54         1.20 o                         
  -1   2   9         37.39         35.75         2.23 o                         
   0   2   9         10.83          9.24         0.72 o                         
   1   2   9         84.49         81.56         1.77 o                         
   2   2   9         32.26         33.82         1.15 o                         
   3   2   9          7.52          5.77         0.96 o                         
   4   2   9         36.87         34.03         2.04 o                         
   5   2   9          4.21          4.45         1.31 o                         
  -3   3   9          2.16          2.80         0.69 o                         
  -2   3   9          0.20          0.15         0.46 o                         
  -1   3   9         48.20         49.89         2.62 o                         
   0   3   9          0.34          0.13         0.52 o                         
   1   3   9         34.90         38.73         1.57 o                         
   2   3   9          1.83          1.64         0.46 o                         
   3   3   9          0.00          0.21         0.39 o                         
   4   3   9         16.87         16.25         1.39 o                         
   5   3   9        102.16        112.87         4.58 o                         
   6   3   9          0.00          0.92         0.92 o                         
  -2   4   9          0.55         -0.35         0.41 o                         
  -1   4   9          6.65          8.90         1.31 o                         
   0   4   9        115.26        107.37         3.93 o                         
   1   4   9          0.16          0.13         0.39 o                         
   2   4   9         16.78         17.15         0.99 o                         
   3   4   9        112.91        111.07         2.53 o                         
   4   4   9          2.26          1.31         0.50 o                         
   5   4   9         28.88         28.68         2.62 o                         
   6   4   9          1.36          0.26         0.79 o                         
  -2   5   9         28.61         29.74         2.88 o                         
  -1   5   9         54.14         52.12         3.47 o                         
   0   5   9         38.25         36.40         2.36 o                         
   1   5   9          1.11          0.65         0.65 o                         
   2   5   9         32.93         36.79         2.23 o                         
   3   5   9         98.27         97.42         3.54 o                         
   4   5   9         64.39         58.14         2.62 o                         
   5   5   9          0.86          1.05         0.79 o                         
   6   5   9          7.52          7.07         1.57 o                         
  -2   6   9         26.27         25.58         1.96 o                         
  -1   6   9          0.67          0.13         0.46 o                         
   0   6   9         18.24         14.67         1.83 o                         
   1   6   9         39.16         42.42         2.49 o                         
   2   6   9         15.83         15.45         1.83 o                         
   3   6   9        228.29        208.58         5.63 o                         
   4   6   9         20.32         17.41         1.70 o                         
   5   6   9         13.90         11.39         1.83 o                         
  -1   7   9          5.99          3.94         0.79 o                         
   0   7   9         10.47          8.64         1.44 o                         
   1   7   9         18.48         23.44         2.23 o                         
   2   7   9          1.19          0.92         0.79 o                         
   3   7   9        121.31        112.08         4.06 o                         
   4   7   9          0.13         -0.52         0.52 o                         
   5   7   9          0.57          0.52         0.79 o                         
   0   8   9          1.96          2.23         0.92 o                         
   1   8   9          5.33          6.94         1.44 o                         
   2   8   9         32.83         38.89         2.62 o                         
   3   8   9         41.34         43.86         2.62 o                         
   4   8   9          2.18          2.49         0.92 o                         
   1   9   9         93.98         94.01         4.19 o                         
   2   9   9          1.19          1.83         0.79 o                         
   3   9   9         61.03         72.93         3.54 o                         
   0  -1  10          8.84         10.43         1.01 o                         
   1  -1  10          0.92          1.27         0.85 o                         
   2  -1  10         17.52         21.09         1.42 o                         
  -1   0  10         29.93         30.18         1.33 o                         
   0   0  10          5.94          5.73         1.51 o                         
   1   0  10         19.99         20.22         1.38 o                         
   2   0  10         29.71         30.49         1.43 o                         
   3   0  10          2.55          3.34         0.85 o                         
  -1   1  10          7.47          8.08         1.20 o                         
   0   1  10          5.00          4.59         0.61 o                         
   1   1  10          1.40          0.93         0.37 o                         
   2   1  10        120.97        108.81         2.28 o                         
   3   1  10         11.45         11.68         0.78 o                         
   4   1  10          5.03          5.82         0.76 o                         
  -2   2  10         33.32         37.06         2.49 o                         
  -1   2  10          2.80          3.01         0.92 o                         
   0   2  10          1.98          2.71         0.50 o                         
   1   2  10         50.91         50.46         1.48 o                         
   2   2  10        143.40        136.72         2.55 o                         
   3   2  10          1.53          1.70         0.48 o                         
   4   2  10         32.18         36.18         1.15 o                         
  -2   3  10         30.71         25.93         2.36 o                         
  -1   3  10          0.85          1.31         0.79 o                         
   0   3  10         20.41         20.82         2.10 o                         
   1   3  10        118.00        117.40         2.67 o                         
   2   3  10         87.78         83.01         2.26 o                         
   3   3  10          3.57          2.82         0.60 o                         
   4   3  10          5.73          7.07         0.70 o                         
   5   3  10          0.31          1.05         0.92 o                         
  -1   4  10          0.15          0.79         0.65 o                         
   0   4  10         28.01         26.58         2.36 o                         
   1   4  10         19.10         20.30         2.10 o                         
   2   4  10         29.00         30.26         1.32 o                         
   3   4  10          7.12          7.59         1.83 o                         
   4   4  10          0.63          2.21         0.60 o                         
   5   4  10         18.39         19.25         2.23 o                         
  -1   5  10          1.58          2.10         0.92 o                         
   0   5  10          0.24          0.52         0.65 o                         
   1   5  10         59.94         59.58         3.01 o                         
   2   5  10          1.19          1.18         0.65 o                         
   3   5  10          3.59          2.36         0.79 o                         
   4   5  10          0.87          1.44         0.79 o                         
   5   5  10         39.45         51.46         3.14 o                         
  -1   6  10         46.55         48.97         2.88 o                         
   0   6  10         19.82         21.08         2.23 o                         
   1   6  10        161.56        166.82         5.37 o                         
   2   6  10          0.40          0.00         0.52 o                         
   3   6  10          6.24          8.51         1.31 o                         
   4   6  10          1.24          0.39         0.65 o                         
   5   6  10          0.81          1.70         0.92 o                         
   0   7  10          0.69          0.26         0.65 o                         
   1   7  10          7.74          9.69         1.57 o                         
   2   7  10         38.67         41.25         2.62 o                         
   3   7  10          0.04         -0.52         0.52 o                         
   4   7  10          0.97          2.88         0.92 o                         
   1   8  10          0.39          0.26         0.79 o                         
   2   8  10          0.39          0.26         0.65 o                         
   3   8  10          0.00          0.39         0.65 o                         
   1   1  11          8.27          9.47         0.82 o                         
   2   1  11          4.61          5.30         0.67 o                         
   0   2  11          1.72          2.23         0.92 o                         
   1   2  11          5.88          6.08         1.07 o                         
   2   2  11          0.16          0.29         0.44 o                         
   3   2  11         12.24         12.03         0.93 o                         
   0   3  11         48.93         51.98         3.01 o                         
   1   3  11         47.60         52.90         3.01 o                         
   2   3  11          2.95          4.27         0.72 o                         
   3   3  11          4.49          4.41         0.69 o                         
   0   4  11         21.88         16.24         1.96 o                         
   1   4  11          1.31          1.31         0.79 o                         
   2   4  11          0.38          0.92         0.65 o                         
   3   4  11         28.01         30.35         1.64 o                         
   4   4  11         79.93         82.20         3.73 o                         
   0   5  11          0.60          0.92         0.79 o                         
   1   5  11          1.65          1.70         0.92 o                         
   2   5  11         52.50         56.30         3.01 o                         
   3   5  11          7.02          7.46         1.44 o                         
   4   5  11         17.20         18.99         1.96 o                         
   1   6  11          1.97          0.79         0.79 o                         
   2   6  11         90.29         90.35         3.93 o                         
   3   6  11         27.95         25.79         2.36 o                         
                                                                                
