# Supplementary material for: Effect of counter-ion on packing and crystal density of 5,5′-(3,3′-bi[1,2,4-oxa­diazole]-5,5′-di­yl)bis­(1H-tetra­zol-1-olate) with five different cations
Source: Acta Crystallogr E Crystallogr Commun. 2018 Mar 9;74(Pt 4):505–13. doi: 10.1107/S205698901800364X (PMC5946978; doi:10.1107/S205698901800364X)
Supplement: Supplementary file 5 [file e-74-00505-4sup20.hkl]

data_4                                                                          
_shelx_title ' pag099 in P2(1)/c'                                               
_shelx_refln_list_code          4                                               
_shelx_F_calc_maximum      715.72                                               
_exptl_crystal_F_000      1128.00                                               
_reflns_d_resolution_high  0.8046                                               
                                                                                
loop_                                                                           
 _space_group_symop_operation_xyz                                               
 'x, y, z'                                                                      
 '-x, y+1/2, -z+1/2'                                                            
 '-x, -y, -z'                                                                   
 'x, -y-1/2, z-1/2'                                                             
                                                                                
_cell_length_a    24.7831                                                       
_cell_length_b    12.7081                                                       
_cell_length_c     6.8396                                                       
_cell_angle_alpha  90.000                                                       
_cell_angle_beta   96.289                                                       
_cell_angle_gamma  90.000                                                       
                                                                                
_shelx_F_squared_multiplier     1.000                                           
                                                                                
loop_                                                                           
 _refln_index_h                                                                 
 _refln_index_k                                                                 
 _refln_index_l                                                                 
 _refln_F_squared_calc                                                          
 _refln_F_squared_meas                                                          
 _refln_F_squared_sigma                                                         
 _refln_observed_status                                                         
   1   0   0        135.72          0.00        18.18 o                         
   2   0   0       2642.20        -10.28        19.43 o                         
   3   0   0         71.72          0.00        20.99 o                         
   4   0   0      20471.97       7952.29       107.20 o                         
   5   0   0         33.65         26.22         2.57 o                         
   6   0   0        429.03        413.33         7.58 o                         
   7   0   0         74.97         65.48         3.32 o                         
   8   0   0      22309.02      22826.41       381.86 o                         
   9   0   0        178.52        205.65        10.28 o                         
  10   0   0       6259.97       6764.45        74.09 o                         
  11   0   0        573.46        639.63        13.83 o                         
  12   0   0       4156.80       4388.42        50.29 o                         
  13   0   0         82.61        102.29        11.99 o                         
  14   0   0          8.43         11.31         5.09 o                         
  15   0   0       1669.36       1862.81        29.48 o                         
  16   0   0        873.71        954.63        15.66 o                         
  17   0   0        345.68        402.55        10.06 o                         
  18   0   0        217.31        221.85        10.72 o                         
  19   0   0        421.93        440.31        12.34 o                         
  20   0   0          1.78         13.55        12.85 o                         
  21   0   0        501.61        485.29        17.99 o                         
  22   0   0        358.84        370.17        13.23 o                         
  23   0   0          0.53          5.14         7.71 o                         
  24   0   0        423.12        392.84        25.71 o                         
  25   0   0        551.43        498.70        30.85 o                         
  26   0   0        789.67        766.04        35.99 o                         
  27   0   0          2.09         15.42        15.42 o                         
  28   0   0        673.48        668.36        35.99 o                         
  29   0   0         89.60        123.39        20.56 o                         
  30   0   0        123.74        138.81        20.56 o                         
   1   1   0       2194.84          0.00        14.84 o                         
   2   1   0         31.08         -2.34        15.50 o                         
   3   1   0        895.60          0.00         5.07 o                         
   4   1   0        886.43        770.07        51.51 o                         
   5   1   0       9402.18       9219.46        64.61 o                         
   6   1   0          5.53         12.45         2.10 o                         
   7   1   0       1998.52       2103.21        16.03 o                         
   8   1   0       7079.74       7046.22        50.17 o                         
   9   1   0       2571.28       2410.64        18.25 o                         
  10   1   0        663.18        682.92         7.03 o                         
  11   1   0          2.86          5.88         2.06 o                         
  12   1   0       3446.21       3549.67        31.01 o                         
  13   1   0        258.45        291.60         6.12 o                         
  14   1   0       1251.40       1335.31        13.41 o                         
  15   1   0       2626.19       2709.25        23.78 o                         
  16   1   0          2.09          9.77         3.91 o                         
  17   1   0        382.74        426.35         6.81 o                         
  18   1   0        158.19        182.78         5.94 o                         
  19   1   0        817.74        861.41        12.27 o                         
  20   1   0        130.56        146.86         6.05 o                         
  21   1   0       1339.10       1286.44        19.15 o                         
  22   1   0        322.10        338.34         8.72 o                         
  23   1   0       1108.27       1076.42        16.99 o                         
  24   1   0        650.11        694.22        32.68 o                         
  25   1   0       1687.52       1620.61        28.14 o                         
  26   1   0         56.76         80.44        10.91 o                         
  27   1   0          0.01         17.99        10.91 o                         
  28   1   0          0.39          0.00        10.91 o                         
  29   1   0         71.25         64.27        17.99 o                         
  30   1   0          2.03          5.14        10.91 o                         
   1   2   0      11690.65      11453.46       519.26 o                         
   2   2   0         31.78         27.36         2.10 o                         
   3   2   0        395.86        355.39         4.76 o                         
   4   2   0        858.35        789.02         7.37 o                         
   5   2   0       1264.31       1152.17        10.49 o                         
   6   2   0        255.63        242.84         4.20 o                         
   7   2   0       1075.04       1263.71        11.76 o                         
   8   2   0          9.82          9.43         2.10 o                         
   9   2   0        992.40        993.12        10.03 o                         
  10   2   0          0.13          1.71         2.10 o                         
  11   2   0       1961.24       2119.12        17.08 o                         
  12   2   0        464.49        508.61         6.27 o                         
  13   2   0       7819.19       8356.45        60.45 o                         
  14   2   0         14.24         10.28         4.11 o                         
  15   2   0        459.63        512.13         7.03 o                         
  16   2   0          8.90         10.71         2.19 o                         
  17   2   0        506.46        536.28         7.18 o                         
  18   2   0        442.66        474.31         9.90 o                         
  19   2   0       3636.30       3802.76        43.01 o                         
  20   2   0        812.16        842.60        14.84 o                         
  21   2   0         20.05         20.56         3.89 o                         
  22   2   0         15.96          3.43         5.94 o                         
  23   2   0          4.05         15.42         5.94 o                         
  24   2   0          0.43          1.71         5.94 o                         
  25   2   0         60.18         67.73         7.48 o                         
  26   2   0        225.70        215.11        16.77 o                         
  27   2   0         15.91         17.99        10.91 o                         
  28   2   0        263.83        218.53        30.85 o                         
  29   2   0         31.43         25.71        10.91 o                         
  30   2   0          0.02         -2.57        10.91 o                         
   1   3   0        199.47        184.92         4.61 o                         
   2   3   0       1929.52       1925.33        16.91 o                         
   3   3   0       1139.14       1071.50         9.02 o                         
   4   3   0      36392.84      35249.55       245.83 o                         
   5   3   0        236.18        226.56         4.18 o                         
   6   3   0       1664.73       1740.68        15.30 o                         
   7   3   0        139.85        137.50         4.60 o                         
   8   3   0       2324.46       2257.23        19.52 o                         
   9   3   0        125.39        102.68         3.43 o                         
  10   3   0       7048.02       7808.45        61.13 o                         
  11   3   0        861.49        931.91        10.03 o                         
  12   3   0       1391.65       1656.15        15.99 o                         
  13   3   0          4.86         11.31         3.22 o                         
  14   3   0       1625.80       1693.74        14.91 o                         
  15   3   0        296.02        270.07         5.00 o                         
  16   3   0        173.11        171.05         4.24 o                         
  17   3   0          3.46         -1.71         2.65 o                         
  18   3   0        788.81        725.34        10.28 o                         
  19   3   0       3227.50       3275.41        32.19 o                         
  20   3   0       4349.75       4529.73        38.97 o                         
  21   3   0          3.27         24.62         5.94 o                         
  22   3   0         13.77         17.14         5.94 o                         
  23   3   0        101.35        103.38         7.48 o                         
  24   3   0       1939.82       2017.38        32.38 o                         
  25   3   0          2.49          6.17         8.56 o                         
  26   3   0         13.04          7.71        10.91 o                         
  27   3   0        148.74        133.87        14.54 o                         
  28   3   0        222.94        231.06        28.28 o                         
  29   3   0          7.94         15.42        10.91 o                         
  30   3   0         87.72         80.20        15.42 o                         
   0   4   0       8963.92      10028.17       132.36 o                         
   1   4   0        264.56        277.33         6.05 o                         
   2   4   0        331.37        433.64         6.17 o                         
   3   4   0          5.58          9.43         2.10 o                         
   4   4   0        735.02        593.25         6.23 o                         
   5   4   0       1104.87       1118.27        18.18 o                         
   6   4   0       1918.88       2014.08        16.03 o                         
   7   4   0        322.52        345.87         5.00 o                         
   8   4   0        100.19        124.96         3.89 o                         
   9   4   0        826.25        874.37        10.39 o                         
  10   4   0         36.89         32.25         2.75 o                         
  11   4   0        147.47        143.40         4.60 o                         
  12   4   0       1386.20       1220.26        13.23 o                         
  13   4   0        243.15        254.98         6.17 o                         
  14   4   0         93.70         92.04         4.16 o                         
  15   4   0         94.96         92.34         3.89 o                         
  16   4   0       1528.01       1520.98        14.62 o                         
  17   4   0        189.17        194.10        10.67 o                         
  18   4   0       3187.89       3112.19        30.20 o                         
  19   4   0        320.13        333.22         8.56 o                         
  20   4   0        167.76        146.16         8.27 o                         
  21   4   0         59.15         67.23         6.05 o                         
  22   4   0         28.93         40.26         6.58 o                         
  23   4   0        470.55        437.97        20.56 o                         
  24   4   0       1825.79       1776.92        36.35 o                         
  25   4   0         36.52         25.71        10.91 o                         
  26   4   0        906.38        892.60        25.45 o                         
  27   4   0        284.29        319.72        33.42 o                         
  28   4   0         65.84         80.48        12.34 o                         
  29   4   0          6.65          7.71        10.91 o                         
   1   5   0        352.82        386.17         7.71 o                         
   2   5   0        852.23        883.39        10.37 o                         
   3   5   0       5028.85       5025.20        39.77 o                         
   4   5   0       2370.90       2346.11        19.86 o                         
   5   5   0        138.43        135.40         3.40 o                         
   6   5   0       1020.57       1103.12        10.17 o                         
   7   5   0       7515.73       8229.01        59.27 o                         
   8   5   0         31.71         36.29         2.06 o                         
   9   5   0        921.87       1108.77        10.42 o                         
  10   5   0         40.14         43.89         2.42 o                         
  11   5   0        494.16        549.21         7.90 o                         
  12   5   0       1566.71       1542.97        17.36 o                         
  13   5   0        141.77        111.49         4.60 o                         
  14   5   0        107.86        114.16         5.94 o                         
  15   5   0        379.54        403.13         8.56 o                         
  16   5   0         21.10         20.15         3.64 o                         
  17   5   0          4.48          2.57         3.64 o                         
  18   5   0        426.26        413.45        11.44 o                         
  19   5   0        482.17        491.04        16.33 o                         
  20   5   0          1.58          7.71         5.14 o                         
  21   5   0        101.38        109.54         7.71 o                         
  22   5   0         59.48         53.95         7.48 o                         
  23   5   0        949.53        879.99        28.07 o                         
  24   5   0        998.15        953.20        28.59 o                         
  25   5   0        401.48        416.01        14.84 o                         
  26   5   0         19.86         20.56        15.42 o                         
  27   5   0          0.04          2.57        12.85 o                         
  28   5   0          7.62        -10.28        10.91 o                         
  29   5   0         11.62          0.00        15.42 o                         
   0   6   0        566.84        488.42        12.34 o                         
   1   6   0       1000.74        938.93        12.85 o                         
   2   6   0         37.08         31.97         6.26 o                         
   3   6   0        506.49        518.36         7.59 o                         
   4   6   0         16.16         21.11         2.42 o                         
   5   6   0        228.47        215.83         4.65 o                         
   6   6   0        547.38        612.95         7.55 o                         
   7   6   0       2272.72       2337.87        19.03 o                         
   8   6   0        700.89        744.99         8.21 o                         
   9   6   0       2513.54       2763.72        22.32 o                         
  10   6   0        392.41        418.68         6.23 o                         
  11   6   0        653.45        719.37         9.27 o                         
  12   6   0          0.65          1.54         2.42 o                         
  13   6   0        718.53        813.20        10.28 o                         
  14   6   0        113.73        111.34         4.86 o                         
  15   6   0         59.84         55.80         3.43 o                         
  16   6   0          8.14          3.21         2.97 o                         
  17   6   0        234.57        254.82         7.59 o                         
  18   6   0         44.63         47.26         5.94 o                         
  19   6   0        737.70        665.55        13.96 o                         
  20   6   0       1315.37       1278.68        32.65 o                         
  21   6   0        493.87        505.82        12.85 o                         
  22   6   0         48.29         57.41         8.90 o                         
  23   6   0       4359.18       4143.69       121.15 o                         
  24   6   0          3.08         19.28         6.58 o                         
  25   6   0         18.56          9.55         7.48 o                         
  26   6   0          0.81         -1.93         6.58 o                         
  27   6   0         33.86          5.14        10.91 o                         
  28   6   0         57.41         70.21        12.34 o                         
   1   7   0         24.58         23.99         3.25 o                         
   2   7   0       9043.34       9708.33        92.11 o                         
   3   7   0         50.90         51.07         4.08 o                         
   4   7   0       1453.76       1585.10        15.30 o                         
   5   7   0        138.96        138.81        10.28 o                         
   6   7   0        429.78        520.52         8.05 o                         
   7   7   0         44.95         46.77         2.57 o                         
   8   7   0       1693.86       1883.57        16.03 o                         
   9   7   0         59.19         57.21         3.25 o                         
  10   7   0         73.18         67.16         4.74 o                         
  11   7   0        237.30        280.15         6.02 o                         
  12   7   0        673.99        779.89         9.84 o                         
  13   7   0         63.50         56.34         3.43 o                         
  14   7   0         54.37         57.93         3.54 o                         
  15   7   0        557.62        608.80        35.99 o                         
  16   7   0          0.49          0.73         3.43 o                         
  17   7   0        465.18        453.92         9.94 o                         
  18   7   0         57.11         57.39         5.22 o                         
  19   7   0        295.59        288.96         9.55 o                         
  20   7   0        355.23        375.07        11.80 o                         
  21   7   0          2.43          1.19         5.21 o                         
  22   7   0         29.84         29.27         5.21 o                         
  23   7   0        188.54        183.20        12.81 o                         
  24   7   0        101.54        114.66        11.87 o                         
  25   7   0          5.36          2.34         5.54 o                         
  26   7   0        256.21        224.00        13.36 o                         
  27   7   0         34.11         30.85         8.90 o                         
   0   8   0       8253.61       8999.30       128.53 o                         
   1   8   0         14.18         16.59         4.79 o                         
   2   8   0        322.80        340.44         8.72 o                         
   3   8   0        133.08        114.51         6.31 o                         
   4   8   0        441.63        445.42         7.12 o                         
   5   8   0       2239.97       2438.11        21.88 o                         
   6   8   0        155.73        165.42         4.65 o                         
   7   8   0         12.89          9.00         2.75 o                         
   8   8   0        282.76        303.02         9.96 o                         
   9   8   0        101.04        108.35         4.05 o                         
  10   8   0       2541.64       2821.28        24.07 o                         
  11   8   0        328.44        316.85         6.23 o                         
  12   8   0        153.81        160.29         5.00 o                         
  13   8   0        172.76        149.04         5.29 o                         
  14   8   0        249.41        249.35         6.54 o                         
  15   8   0        393.47        395.47         9.55 o                         
  16   8   0          0.90          2.57         5.14 o                         
  17   8   0       3186.42       3033.23        35.85 o                         
  18   8   0         79.95         57.02         8.16 o                         
  19   8   0         14.42          4.67         5.54 o                         
  20   8   0        322.16        308.60        11.36 o                         
  21   8   0          2.19          2.06         6.05 o                         
  22   8   0          1.14         -6.05         6.05 o                         
  23   8   0        240.06        235.56        11.87 o                         
  24   8   0         39.22         40.16         7.48 o                         
  25   8   0          0.11          5.78         6.58 o                         
  26   8   0         19.15         28.13         6.58 o                         
   1   9   0       1363.06       1457.90        19.15 o                         
   2   9   0          0.46          0.00         4.45 o                         
   3   9   0        379.78        401.97         8.56 o                         
   4   9   0         27.33         24.56         3.64 o                         
   5   9   0          2.78         -2.57         2.75 o                         
   6   9   0          0.13         -1.29         2.75 o                         
   7   9   0         40.77         38.90         3.43 o                         
   8   9   0        112.54        113.25         4.41 o                         
   9   9   0         76.83         94.95         4.41 o                         
  10   9   0         16.60         16.54         3.43 o                         
  11   9   0        381.47        405.72         8.12 o                         
  12   9   0          1.40          1.47         3.43 o                         
  13   9   0        720.70        717.03        11.86 o                         
  14   9   0         71.41         72.74         7.48 o                         
  15   9   0       3433.49       3128.02        36.58 o                         
  16   9   0        462.10        419.51        12.03 o                         
  17   9   0       1683.80       1573.49        23.14 o                         
  18   9   0         47.72         44.74         6.05 o                         
  19   9   0       1035.93        964.26        17.99 o                         
  20   9   0         13.72         10.80         6.05 o                         
  21   9   0        339.26        316.60        11.36 o                         
  22   9   0        161.11        182.66         9.41 o                         
  23   9   0         80.34         92.64         8.90 o                         
  24   9   0         15.55         24.97         7.48 o                         
  25   9   0        310.77        300.96        18.18 o                         
   0  10   0          1.56          2.57         7.27 o                         
   1  10   0       1133.86       1136.27        16.56 o                         
   2  10   0       1147.42       1086.76        16.56 o                         
   3  10   0       1465.72       1354.91        17.76 o                         
   4  10   0       1436.39       1480.03        23.71 o                         
   5  10   0       2825.75       2868.05        29.18 o                         
   6  10   0        517.50        498.87         9.94 o                         
   7  10   0        468.71        468.61         9.55 o                         
   8  10   0       4142.69       4177.68        43.49 o                         
   9  10   0         73.09         64.91         4.88 o                         
  10  10   0        164.10        169.76        10.29 o                         
  11  10   0        597.03        574.65        11.21 o                         
  12  10   0       1458.87       1433.06        18.22 o                         
  13  10   0         14.73         14.78         6.58 o                         
  14  10   0        195.01        181.55         9.64 o                         
  15  10   0       1481.46       1413.93        32.70 o                         
  16  10   0        165.68        147.62         9.64 o                         
  17  10   0         29.56         42.35         6.58 o                         
  18  10   0         87.69         64.49         7.82 o                         
  19  10   0        447.58        429.45        21.17 o                         
  20  10   0          0.24          0.64         6.58 o                         
  21  10   0        127.38        128.83         8.72 o                         
  22  10   0        225.92        231.04        10.78 o                         
  23  10   0         34.35         40.16         7.71 o                         
   1  11   0         26.62         31.88         6.05 o                         
   2  11   0         54.88         76.80         5.21 o                         
   3  11   0         52.76         60.89         5.21 o                         
   4  11   0        697.23        705.90        16.09 o                         
   5  11   0        108.00        125.77         7.95 o                         
   6  11   0        325.50        277.03         8.03 o                         
   7  11   0        146.74        133.80         7.22 o                         
   8  11   0        110.48        102.75         6.17 o                         
   9  11   0         77.49         79.32         5.63 o                         
  10  11   0         11.63          4.41         4.88 o                         
  11  11   0          4.79         11.38         4.88 o                         
  12  11   0       1476.52       1421.55        21.13 o                         
  13  11   0        103.42         94.40         7.71 o                         
  14  11   0         60.75         59.85        11.68 o                         
  15  11   0         16.05         24.50         6.58 o                         
  16  11   0        383.29        409.69        15.66 o                         
  17  11   0         39.77         37.13         6.58 o                         
  18  11   0          3.04         22.77         7.79 o                         
  19  11   0        113.75        116.30         9.64 o                         
  20  11   0        231.75        241.05        15.61 o                         
  21  11   0          8.05         10.28         7.27 o                         
   0  12   0        675.93        716.63        20.56 o                         
   1  12   0        346.55        352.16         9.94 o                         
   2  12   0         75.08         76.34         5.63 o                         
   3  12   0       2169.68       2001.26        23.83 o                         
   4  12   0          1.59          3.31         4.88 o                         
   5  12   0       2401.41       2340.38        26.49 o                         
   6  12   0         17.70         11.47         5.54 o                         
   7  12   0        211.22        199.60         7.59 o                         
   8  12   0        101.39        106.32         7.55 o                         
   9  12   0       1728.84       1841.98        22.85 o                         
  10  12   0        516.45        496.18        11.21 o                         
  11  12   0         84.73         85.40         8.90 o                         
  12  12   0          6.06         21.03         5.54 o                         
  13  12   0          1.95          1.29         6.58 o                         
  14  12   0        257.81        257.29        12.66 o                         
  15  12   0         94.24         96.26        11.24 o                         
  16  12   0        168.93        135.88         9.64 o                         
  17  12   0        227.02        222.79        12.66 o                         
  18  12   0         42.54         40.16         7.48 o                         
  19  12   0        221.75        231.98        18.03 o                         
   1  13   0        692.01        633.19        12.72 o                         
   2  13   0        270.04        267.57         9.55 o                         
   3  13   0        285.80        244.93         9.20 o                         
   4  13   0         59.09         65.35         5.21 o                         
   5  13   0        724.24        706.54        14.18 o                         
   6  13   0         20.57         24.18         5.81 o                         
   7  13   0        347.29        400.30        17.55 o                         
   8  13   0         30.18         25.31         5.21 o                         
   9  13   0        351.82        341.23         9.94 o                         
  10  13   0          9.36         12.15         5.54 o                         
  11  13   0        178.17        191.61        10.28 o                         
  12  13   0         25.19         15.94         6.05 o                         
  13  13   0         39.18         56.91        12.03 o                         
  14  13   0         31.32         47.13         8.90 o                         
  15  13   0        132.78        136.33        10.58 o                         
  16  13   0         27.59         20.56         7.48 o                         
  17  13   0         11.49         10.28        10.91 o                         
   0  14   0         28.74         34.27         6.58 o                         
   1  14   0          6.84         16.61         5.21 o                         
   2  14   0        615.95        632.56        13.56 o                         
   3  14   0         53.58         46.18         6.17 o                         
   4  14   0        127.60        129.59         7.59 o                         
   5  14   0        146.42        173.85         8.00 o                         
   6  14   0          7.03          9.49         5.21 o                         
   7  14   0         76.48         77.41         7.22 o                         
   8  14   0         65.81         98.07         8.17 o                         
   9  14   0         15.49         17.99         7.42 o                         
  10  14   0        808.66        789.27        16.99 o                         
  11  14   0          4.09          4.63         6.05 o                         
  12  14   0         19.21         22.77        10.39 o                         
  13  14   0         21.77         24.97         8.66 o                         
  14  14   0          3.31         25.71        15.42 o                         
   1  15   0          8.34          4.18         4.65 o                         
   2  15   0        458.07        531.92        11.40 o                         
   3  15   0         23.54         22.71         5.63 o                         
   4  15   0          0.16          3.56         5.21 o                         
   5  15   0          4.84          1.19         5.21 o                         
   6  15   0          7.21          3.56         5.21 o                         
   7  15   0         16.78         23.42         6.73 o                         
   8  15   0         50.75         44.56         8.17 o                         
   9  15   0         59.82         48.96        12.62 o                         
 -30   1   1        179.30        158.87        17.99 o                         
 -29   1   1         40.91         35.99        10.91 o                         
 -28   1   1        136.83        140.53        15.42 o                         
 -27   1   1        717.64        667.78        28.28 o                         
 -26   1   1         69.11         80.44        10.91 o                         
 -25   1   1        232.46        239.09        14.54 o                         
 -24   1   1         27.48         20.56         7.27 o                         
 -23   1   1        614.62        596.56        21.81 o                         
 -22   1   1        772.50        812.83        21.81 o                         
 -21   1   1        138.82        147.40        10.09 o                         
 -20   1   1         81.88         92.85         7.68 o                         
 -19   1   1        521.55        520.73        10.43 o                         
 -18   1   1        934.09        989.46        10.99 o                         
 -17   1   1       2022.67       2144.49        19.03 o                         
 -16   1   1        302.29        329.60         5.47 o                         
 -15   1   1        501.74        480.49         7.02 o                         
 -14   1   1       3525.71       3685.34        27.38 o                         
 -13   1   1        109.26        115.14         3.21 o                         
 -12   1   1        768.71        775.37         8.03 o                         
 -11   1   1        205.32        190.71         5.14 o                         
 -10   1   1       4043.49       3913.73        38.43 o                         
  -9   1   1       2392.44       2376.72        34.14 o                         
  -8   1   1        236.87        256.52         3.89 o                         
  -7   1   1       6768.26       7477.96       115.68 o                         
  -6   1   1        662.33        668.03        12.34 o                         
  -5   1   1        432.22        481.38        17.99 o                         
  -4   1   1        122.47        120.87         3.64 o                         
  -3   1   1        677.08        740.00        12.34 o                         
  -2   1   1        121.57        108.76        15.57 o                         
  -1   1   1       1076.96        938.21        30.92 o                         
   0   1   1         16.25          8.57         2.10 o                         
   1   1   1        781.58        773.75        24.93 o                         
   2   1   1       2677.54       2527.93        35.87 o                         
   3   1   1       7093.30       6880.09        52.39 o                         
   4   1   1         91.47        101.56         1.94 o                         
   5   1   1       2268.77       2291.82        19.37 o                         
   6   1   1       9267.82       9154.88        87.89 o                         
   7   1   1       1418.41       1355.64        13.80 o                         
   8   1   1        578.96        573.16         7.59 o                         
   9   1   1        166.36        171.39         4.80 o                         
  10   1   1       7796.09       8405.31        71.67 o                         
  11   1   1        280.85        268.13         6.17 o                         
  12   1   1       1927.54       2037.18        20.93 o                         
  13   1   1       3662.11       3821.66        35.36 o                         
  14   1   1        897.49       1014.65        18.18 o                         
  15   1   1        889.43        958.70        12.27 o                         
  16   1   1        223.67        256.11         6.17 o                         
  17   1   1        128.79        123.79         6.05 o                         
  18   1   1        824.26        879.05        13.96 o                         
  19   1   1       1317.50       1346.04        29.68 o                         
  20   1   1        113.60        119.59         6.05 o                         
  21   1   1        714.69        666.16        13.96 o                         
  22   1   1         56.16         59.25         7.46 o                         
  23   1   1       1262.83       1149.09        19.15 o                         
  24   1   1        300.73        277.07        10.78 o                         
  25   1   1         14.51         18.51         6.05 o                         
  26   1   1        273.33        262.60        13.62 o                         
  27   1   1         21.42         35.99         7.48 o                         
  28   1   1        469.06        457.80        21.81 o                         
  29   1   1        104.27        121.82        20.56 o                         
 -30   2   1        230.49        187.69        14.54 o                         
 -29   2   1          0.15         12.85        10.91 o                         
 -28   2   1         29.67         15.42        10.91 o                         
 -27   2   1         21.54         33.42        10.91 o                         
 -26   2   1         51.72         70.40        15.42 o                         
 -25   2   1       1558.02       1397.21        43.70 o                         
 -24   2   1        128.40        115.73        10.91 o                         
 -23   2   1         10.45         20.56        12.85 o                         
 -22   2   1        631.95        627.23        21.81 o                         
 -21   2   1         87.97        101.42         7.48 o                         
 -20   2   1        575.25        598.23        12.85 o                         
 -19   2   1          4.11          7.34         3.10 o                         
 -18   2   1         98.20         87.95         3.10 o                         
 -17   2   1        213.77        224.07         5.07 o                         
 -16   2   1          6.62          8.57         2.30 o                         
 -15   2   1        105.95        110.85         3.10 o                         
 -14   2   1       1782.38       1762.35        15.05 o                         
 -13   2   1        442.90        432.39         6.51 o                         
 -12   2   1        247.25        246.33         4.76 o                         
 -11   2   1         78.06         68.19         3.64 o                         
 -10   2   1         52.28         41.56         2.97 o                         
  -9   2   1       1584.86       1591.31        25.45 o                         
  -8   2   1       2967.12       2958.99        41.69 o                         
  -7   2   1         59.52         62.12         5.14 o                         
  -6   2   1       2130.25       1885.01        38.56 o                         
  -5   2   1        248.83        200.51         7.27 o                         
  -4   2   1        817.29        809.82        14.54 o                         
  -3   2   1       1845.29       1836.11        27.08 o                         
  -2   2   1      50682.76      52340.76       387.95 o                         
  -1   2   1         52.57         48.33         1.94 o                         
   0   2   1       1808.88       1790.39        12.62 o                         
   1   2   1          1.94         -1.82         1.82 o                         
   2   2   1       3532.25       3054.77        20.84 o                         
   3   2   1          0.62          1.03         2.67 o                         
   4   2   1      10034.91      10246.29        66.94 o                         
   5   2   1         43.51         55.57         3.31 o                         
   6   2   1         57.90         68.40         2.61 o                         
   7   2   1         78.79         72.12         2.68 o                         
   8   2   1         28.73         29.94         2.10 o                         
   9   2   1          0.06          0.86         2.10 o                         
  10   2   1       2989.07       3168.45        26.53 o                         
  11   2   1        338.34        342.37         6.30 o                         
  12   2   1        272.02        282.92         6.30 o                         
  13   2   1         21.95         19.66         2.42 o                         
  14   2   1         48.23         48.97         3.87 o                         
  15   2   1         18.32         23.56         6.04 o                         
  16   2   1       1723.63       1713.25        19.22 o                         
  17   2   1        153.38        173.38         5.63 o                         
  18   2   1       1396.29       1420.93        19.15 o                         
  19   2   1         18.03         15.42         3.89 o                         
  20   2   1        905.07        840.28        13.96 o                         
  21   2   1       1009.63        922.07        16.56 o                         
  22   2   1        155.74        147.33         6.73 o                         
  23   2   1          8.04          7.71         5.14 o                         
  24   2   1         61.16         55.41         6.05 o                         
  25   2   1          9.12          6.61         7.48 o                         
  26   2   1        776.98        722.97        22.57 o                         
  27   2   1         60.83         63.78         8.90 o                         
  28   2   1         23.25         11.02         7.48 o                         
  29   2   1        467.51        491.11        21.81 o                         
 -30   3   1          2.46          0.00        10.91 o                         
 -29   3   1        102.73        113.11        14.54 o                         
 -28   3   1        231.75        231.12        23.14 o                         
 -27   3   1         53.31         73.45        10.91 o                         
 -26   3   1        540.28        534.74        21.81 o                         
 -25   3   1       1569.60       1440.20        32.72 o                         
 -24   3   1        107.06        100.12        15.42 o                         
 -23   3   1        714.30        695.44        30.85 o                         
 -22   3   1        311.22        313.87        10.28 o                         
 -21   3   1        151.26        173.54         7.71 o                         
 -20   3   1        161.48        160.12         7.71 o                         
 -19   3   1         84.99         96.02         8.06 o                         
 -18   3   1         34.74         37.76         3.78 o                         
 -17   3   1         72.97         78.12         3.79 o                         
 -16   3   1       1766.00       1780.26        15.27 o                         
 -15   3   1        140.00        150.88         4.13 o                         
 -14   3   1         96.62        111.76         5.92 o                         
 -13   3   1        136.60        136.18         5.54 o                         
 -12   3   1       1773.55       1766.99        15.22 o                         
 -11   3   1        150.42        137.31         3.25 o                         
 -10   3   1        315.67        290.70         7.48 o                         
  -9   3   1        537.05        524.15         7.90 o                         
  -8   3   1        706.95        665.67        10.58 o                         
  -7   3   1        472.76        509.13         7.90 o                         
  -6   3   1      13615.20      13183.83       227.41 o                         
  -5   3   1        999.74       1023.13        18.18 o                         
  -4   3   1        890.36        871.58        12.69 o                         
  -3   3   1        298.38        302.12         8.20 o                         
  -2   3   1        133.64        135.50         3.27 o                         
  -1   3   1        581.97        599.83         6.23 o                         
   0   3   1        218.36        216.89         3.64 o                         
   1   3   1       2376.91       2311.98        16.28 o                         
   2   3   1      10457.25       9965.51        65.05 o                         
   3   3   1        210.25        215.50         4.33 o                         
   4   3   1        364.51        366.03         4.76 o                         
   5   3   1        850.58        881.06        10.93 o                         
   6   3   1       1094.82       1058.26         9.09 o                         
   7   3   1        675.27        517.10         5.61 o                         
   8   3   1       3091.80       3302.57        24.95 o                         
   9   3   1         25.49         30.71         2.06 o                         
  10   3   1        458.51        572.91         7.48 o                         
  11   3   1        474.92        499.63         7.48 o                         
  12   3   1       1336.54       1394.23        14.18 o                         
  13   3   1        164.65        151.88         4.41 o                         
  14   3   1          0.09          1.40         2.24 o                         
  15   3   1         15.98         19.57         2.65 o                         
  16   3   1        772.44        725.84         9.63 o                         
  17   3   1          0.31         11.57         2.97 o                         
  18   3   1       1425.62       1398.82        17.36 o                         
  19   3   1        653.00        642.55        25.23 o                         
  20   3   1        191.75        187.18         7.71 o                         
  21   3   1       3814.44       3479.34        39.78 o                         
  22   3   1         28.93         31.52         5.54 o                         
  23   3   1          6.06         -1.03         4.01 o                         
  24   3   1        251.16        226.28        10.58 o                         
  25   3   1        123.27        126.30        11.43 o                         
  26   3   1          0.07          0.73         7.48 o                         
  27   3   1         34.63         42.32         7.48 o                         
  28   3   1        264.78        274.60        13.62 o                         
  29   3   1         47.75         57.59         9.64 o                         
 -29   4   1          0.01          0.00        10.91 o                         
 -28   4   1          9.36          0.00        10.91 o                         
 -27   4   1         48.53         48.98        10.91 o                         
 -26   4   1        335.98        342.09        51.41 o                         
 -25   4   1        689.13        657.76        19.46 o                         
 -24   4   1         55.62         46.77        14.66 o                         
 -23   4   1         18.11         21.21         6.58 o                         
 -22   4   1        349.20        344.37        10.78 o                         
 -21   4   1        314.93        345.80        10.28 o                         
 -20   4   1         73.22         65.41         5.94 o                         
 -19   4   1        645.23        599.40        16.45 o                         
 -18   4   1          7.17          8.08         3.89 o                         
 -17   4   1       1761.90       1773.18        18.49 o                         
 -16   4   1         16.40         14.78         3.25 o                         
 -15   4   1       2557.34       2682.38        22.33 o                         
 -14   4   1       1402.91       1442.03        13.71 o                         
 -13   4   1         35.56         38.45         2.85 o                         
 -12   4   1          0.24         -0.40         2.06 o                         
 -11   4   1       3067.14       3235.64        25.97 o                         
 -10   4   1          8.50          7.43         2.49 o                         
  -9   4   1         56.59         59.28         5.42 o                         
  -8   4   1        859.07        870.21        14.22 o                         
  -7   4   1       8421.61       8753.71        80.89 o                         
  -6   4   1        678.08        646.11         8.72 o                         
  -5   4   1         38.50         20.84         4.78 o                         
  -4   4   1        277.56        267.33         6.05 o                         
  -3   4   1       2659.71       2801.32        29.48 o                         
  -2   4   1        961.99       1043.40        10.90 o                         
  -1   4   1       1703.19       1806.99        16.91 o                         
   0   4   1          1.58          4.41         1.94 o                         
   1   4   1         67.87        100.16         2.53 o                         
   2   4   1          0.82          7.07         1.82 o                         
   3   4   1      10131.59      10593.98        69.39 o                         
   4   4   1        312.35        334.45         4.76 o                         
   5   4   1         15.42         19.90         2.43 o                         
   6   4   1          6.99          7.71         1.82 o                         
   7   4   1       4817.73       5258.53        35.84 o                         
   8   4   1         26.12         31.03         1.96 o                         
   9   4   1         63.44         58.41         3.26 o                         
  10   4   1        675.31        677.87         6.94 o                         
  11   4   1       3237.71       3538.02        30.38 o                         
  12   4   1          3.74          4.21         2.24 o                         
  13   4   1       4348.04       4405.76        37.04 o                         
  14   4   1         79.86         85.32         4.20 o                         
  15   4   1       1124.61       1077.26        12.88 o                         
  16   4   1        185.57        180.05         5.73 o                         
  17   4   1        593.26        681.24        10.03 o                         
  18   4   1        521.53        528.54         8.95 o                         
  19   4   1         42.74         39.25         4.41 o                         
  20   4   1          7.78          3.43         4.28 o                         
  21   4   1        620.32        580.18        21.52 o                         
  22   4   1        863.84        923.52        49.72 o                         
  23   4   1         24.02         33.62         7.92 o                         
  24   4   1         83.56         88.81         8.90 o                         
  25   4   1         33.65         46.81         8.61 o                         
  26   4   1          0.32         10.28         7.48 o                         
  27   4   1          0.86          3.67         7.48 o                         
  28   4   1         16.71          5.88         9.52 o                         
 -29   5   1         47.45         51.93        10.91 o                         
 -28   5   1          0.04         -7.71        10.91 o                         
 -27   5   1          5.16         -2.20         7.48 o                         
 -26   5   1        497.48        518.85        19.29 o                         
 -25   5   1        818.20        767.10        26.91 o                         
 -24   5   1        291.60        290.44        13.62 o                         
 -23   5   1         24.41         21.08         6.05 o                         
 -22   5   1         17.90         14.14         5.14 o                         
 -21   5   1          9.42          7.71         5.14 o                         
 -20   5   1         42.42         47.70         5.54 o                         
 -19   5   1         15.42         21.85         5.14 o                         
 -18   5   1         45.02         54.59         5.14 o                         
 -17   5   1        156.47        157.02         7.71 o                         
 -16   5   1       2156.07       2260.49        27.56 o                         
 -15   5   1        701.75        694.47         8.68 o                         
 -14   5   1       5363.24       5508.96        41.84 o                         
 -13   5   1        103.55        122.05         3.68 o                         
 -12   5   1        202.41        248.23        11.31 o                         
 -11   5   1         44.94         47.21         2.57 o                         
 -10   5   1        373.67        419.74         6.80 o                         
  -9   5   1        591.15        630.50         8.12 o                         
  -8   5   1       1592.78       1802.77        16.66 o                         
  -7   5   1        110.78        106.55         3.89 o                         
  -6   5   1      11884.17      11928.78        99.03 o                         
  -5   5   1       1264.88       1205.75        15.10 o                         
  -4   5   1       3255.40       3432.10        34.63 o                         
  -3   5   1        122.72        131.08         6.68 o                         
  -2   5   1          2.29          4.57         2.49 o                         
  -1   5   1          0.00          1.03         2.30 o                         
   0   5   1       5841.78       6148.44        52.76 o                         
   1   5   1        371.65        342.28         5.82 o                         
   2   5   1      16198.07      16262.19       113.63 o                         
   3   5   1         11.55          9.55         1.94 o                         
   4   5   1       3671.06       4133.39        31.29 o                         
   5   5   1       1127.23       1214.73        10.35 o                         
   6   5   1        856.19        906.12         8.51 o                         
   7   5   1          5.94         12.38         2.14 o                         
   8   5   1        944.38       1129.50        10.69 o                         
   9   5   1         44.18         52.59         2.78 o                         
  10   5   1      12435.48      13170.54        87.59 o                         
  11   5   1        249.74        247.65         5.07 o                         
  12   5   1       4057.32       4367.89        42.70 o                         
  13   5   1        225.30        223.04         5.83 o                         
  14   5   1        165.02        185.45         5.00 o                         
  15   5   1         20.90         23.86         3.43 o                         
  16   5   1        115.93        117.03         4.41 o                         
  17   5   1         19.14         18.92         3.45 o                         
  18   5   1          9.95          6.61         5.20 o                         
  19   5   1         19.68         18.85         4.20 o                         
  20   5   1        233.49        222.14         7.59 o                         
  21   5   1       1170.77       1089.59        15.89 o                         
  22   5   1        954.47        954.99        24.11 o                         
  23   5   1          0.24         -6.58         6.58 o                         
  24   5   1          9.49          9.64         6.58 o                         
  25   5   1         38.26         49.08         7.48 o                         
  26   5   1         25.81         25.71        15.42 o                         
  27   5   1          2.83          2.57        17.99 o                         
  28   5   1        337.50        344.20        28.28 o                         
 -28   6   1         52.76         37.70         8.90 o                         
 -27   6   1          1.04          2.94         7.48 o                         
 -26   6   1        176.83        182.08        11.87 o                         
 -25   6   1         88.98         98.95         8.90 o                         
 -24   6   1        597.99        606.25        22.93 o                         
 -23   6   1          2.07         -1.87         5.54 o                         
 -22   6   1        408.28        418.92        12.03 o                         
 -21   6   1        343.15        329.17        11.36 o                         
 -20   6   1         95.58        103.67         8.16 o                         
 -19   6   1        194.04        197.67         8.98 o                         
 -18   6   1        278.02        259.28        11.87 o                         
 -17   6   1        148.47        150.68         7.71 o                         
 -16   6   1        306.98        292.09        10.66 o                         
 -15   6   1        434.14        501.06        10.78 o                         
 -14   6   1       1933.83       1954.63        27.15 o                         
 -13   6   1          3.27          3.67         2.02 o                         
 -12   6   1        306.33        334.33         5.34 o                         
 -11   6   1       1651.26       1785.49        14.45 o                         
 -10   6   1       1792.42       1921.97        15.77 o                         
  -9   6   1        371.43        357.25         5.20 o                         
  -8   6   1         65.27         78.29         3.25 o                         
  -7   6   1        654.77        642.52         7.55 o                         
  -6   6   1        327.30        329.92         5.52 o                         
  -5   6   1          0.35          0.00         2.85 o                         
  -4   6   1        226.37        193.07         6.05 o                         
  -3   6   1        441.15        390.78         8.72 o                         
  -2   6   1       1255.21       1104.47        18.55 o                         
  -1   6   1        125.13        128.68         3.64 o                         
   0   6   1        228.40        196.95         4.94 o                         
   1   6   1        139.19        136.01         4.20 o                         
   2   6   1          0.46          3.27         2.24 o                         
   3   6   1         21.08         24.56         3.83 o                         
   4   6   1        665.54        771.64         9.02 o                         
   5   6   1        420.97        422.83         5.52 o                         
   6   6   1       2965.55       3217.81        29.65 o                         
   7   6   1       1056.93       1169.75        11.31 o                         
   8   6   1        667.66        739.00         8.45 o                         
   9   6   1        335.71        372.42         6.73 o                         
  10   6   1       1445.23       1461.91        13.84 o                         
  11   6   1        487.19        530.20         8.02 o                         
  12   6   1        157.26        146.00         4.09 o                         
  13   6   1         22.26         18.72         2.36 o                         
  14   6   1        254.58        200.39         5.83 o                         
  15   6   1         88.39         94.99         4.05 o                         
  16   6   1         15.17         18.36         3.89 o                         
  17   6   1        615.85        568.66         9.35 o                         
  18   6   1       1337.19       1317.57        14.91 o                         
  19   6   1        132.16        115.52         6.44 o                         
  20   6   1        822.74        789.05        18.03 o                         
  21   6   1        557.24        538.40        13.37 o                         
  22   6   1        211.83        199.47         8.72 o                         
  23   6   1          7.60         10.28         5.54 o                         
  24   6   1         33.82         37.27         6.05 o                         
  25   6   1          4.07         12.85        10.91 o                         
  26   6   1        191.92        198.75        25.71 o                         
  27   6   1         36.97         28.28        10.91 o                         
 -27   7   1          6.53         14.69         8.66 o                         
 -26   7   1        184.02        205.21        16.86 o                         
 -25   7   1         59.84         71.21         9.51 o                         
 -24   7   1        130.14        136.85        14.84 o                         
 -23   7   1         36.78         15.89         8.90 o                         
 -22   7   1          0.37          8.70         5.21 o                         
 -21   7   1       1848.74       1859.50        49.71 o                         
 -20   7   1        108.78        108.37         7.83 o                         
 -19   7   1        140.03        135.36         6.90 o                         
 -18   7   1       1265.63       1249.30        17.48 o                         
 -17   7   1       5328.57       5307.32        73.16 o                         
 -16   7   1        549.30        579.34        10.90 o                         
 -15   7   1        817.87        817.85        12.72 o                         
 -14   7   1        125.22        133.96         5.63 o                         
 -13   7   1        206.51        197.96         5.73 o                         
 -12   7   1         55.87         59.35         3.83 o                         
 -11   7   1        607.45        618.53         7.55 o                         
 -10   7   1         12.57         11.10         2.43 o                         
  -9   7   1        148.41        133.00         3.77 o                         
  -8   7   1        104.50        118.72         3.04 o                         
  -7   7   1       8480.09       9093.75        57.94 o                         
  -6   7   1         38.14         40.21         1.98 o                         
  -5   7   1         37.08         32.78         2.65 o                         
  -4   7   1        298.72        299.75         5.43 o                         
  -3   7   1       1161.59       1208.97        16.56 o                         
  -2   7   1         99.46        108.21         6.68 o                         
  -1   7   1        784.91        838.59        12.03 o                         
   0   7   1        280.89        285.04         7.22 o                         
   1   7   1        214.25        182.58         8.44 o                         
   2   7   1        182.82        199.96         5.83 o                         
   3   7   1      10315.00      10912.03        84.07 o                         
   4   7   1          2.25          1.40         2.24 o                         
   5   7   1         34.36         22.96         3.74 o                         
   6   7   1         65.90         73.64         3.25 o                         
   7   7   1        132.39        135.98         4.05 o                         
   8   7   1         34.67         26.44         2.57 o                         
   9   7   1        306.49        319.18         6.02 o                         
  10   7   1         35.39         38.87         3.25 o                         
  11   7   1       3038.05       3097.16        25.51 o                         
  12   7   1        117.55        125.46         4.05 o                         
  13   7   1      12637.21      12419.08        89.49 o                         
  14   7   1        170.77        148.48         5.29 o                         
  15   7   1         16.95         12.85         4.20 o                         
  16   7   1         13.23          9.55         3.43 o                         
  17   7   1       2607.84       2626.37        25.74 o                         
  18   7   1         20.96         17.99         4.20 o                         
  19   7   1         12.62          3.08         4.60 o                         
  20   7   1         53.02         48.13         6.87 o                         
  21   7   1        392.53        438.74        26.21 o                         
  22   7   1        187.28        218.81        13.36 o                         
  23   7   1         93.78        102.88         8.17 o                         
  24   7   1          5.98          1.54         6.05 o                         
  25   7   1         44.46         51.60         7.48 o                         
  26   7   1          0.12         -4.41         7.48 o                         
 -26   8   1        153.11        136.65        10.58 o                         
 -25   8   1         15.71         22.03         7.48 o                         
 -24   8   1          0.01          1.03         6.05 o                         
 -23   8   1         13.53         12.34         6.05 o                         
 -22   8   1         70.41         76.25         7.71 o                         
 -21   8   1        190.13        172.64         8.72 o                         
 -20   8   1       1081.29       1022.70        26.09 o                         
 -19   8   1       1385.89       1304.32        20.56 o                         
 -18   8   1        963.99        893.02        21.07 o                         
 -17   8   1        960.38        975.90        41.36 o                         
 -16   8   1         76.80         69.99         5.21 o                         
 -15   8   1        203.49        197.38         6.40 o                         
 -14   8   1        253.74        257.11         7.59 o                         
 -13   8   1        428.02        453.18         9.55 o                         
 -12   8   1       1594.94       1723.07        17.74 o                         
 -11   8   1          5.00          4.50         2.97 o                         
 -10   8   1         76.56         82.48         4.41 o                         
  -9   8   1          2.57          0.43         2.19 o                         
  -8   8   1          0.99         -1.29         2.19 o                         
  -7   8   1       2167.10       2250.87        20.33 o                         
  -6   8   1        219.48        228.35         6.20 o                         
  -5   8   1        120.84        107.17         3.77 o                         
  -4   8   1         93.42         93.04         3.65 o                         
  -3   8   1          0.51         -1.29         2.75 o                         
  -2   8   1       4891.59       5205.58        68.27 o                         
  -1   8   1          9.24         15.17         3.25 o                         
   0   8   1        137.81        158.11         5.21 o                         
   1   8   1        136.26        121.55         5.21 o                         
   2   8   1        160.70        169.57         4.94 o                         
   3   8   1       3373.89       3491.90        29.90 o                         
   4   8   1        116.06        126.67         4.41 o                         
   5   8   1          0.06          2.57         2.42 o                         
   6   8   1        180.18        180.58         4.94 o                         
   7   8   1         88.98        106.01         3.35 o                         
   8   8   1       2287.30       2543.12        23.58 o                         
   9   8   1        626.00        673.88        11.12 o                         
  10   8   1        180.75        188.46         5.37 o                         
  11   8   1        599.41        559.12         7.98 o                         
  12   8   1         79.91         75.91         4.05 o                         
  13   8   1        387.39        353.98         8.14 o                         
  14   8   1        590.98        527.26         9.27 o                         
  15   8   1       3264.29       3173.01        28.93 o                         
  16   8   1        546.68        518.88        19.57 o                         
  17   8   1        154.20        161.31         7.22 o                         
  18   8   1        328.53        314.98        14.49 o                         
  19   8   1         36.58         38.04         7.42 o                         
  20   8   1          2.76          0.47         5.54 o                         
  21   8   1         26.34         40.32         6.58 o                         
  22   8   1        145.92        155.01        12.30 o                         
  23   8   1        101.41        108.21         9.64 o                         
  24   8   1        280.04        243.44        13.75 o                         
  25   8   1        124.84        165.33        11.93 o                         
 -25   9   1         15.51         17.63         7.48 o                         
 -24   9   1        131.95        138.29         9.41 o                         
 -23   9   1         20.72          1.54         6.68 o                         
 -22   9   1        284.35        259.60        10.78 o                         
 -21   9   1         19.10         23.14         6.05 o                         
 -20   9   1         81.07         72.71         7.71 o                         
 -19   9   1        335.13        328.24        11.36 o                         
 -18   9   1        327.26        339.59        10.78 o                         
 -17   9   1        439.07        543.76        59.12 o                         
 -16   9   1       1292.03       1258.37        19.15 o                         
 -15   9   1          0.00         -3.27         5.54 o                         
 -14   9   1       2290.58       2155.55        27.40 o                         
 -13   9   1        171.15        174.89         8.17 o                         
 -12   9   1        221.35        200.37         8.87 o                         
 -11   9   1         57.64         58.41         4.88 o                         
 -10   9   1        135.03        127.98         5.63 o                         
  -9   9   1         41.62         44.80         4.43 o                         
  -8   9   1        429.57        417.98         9.35 o                         
  -7   9   1         10.56         23.05         6.13 o                         
  -6   9   1          1.15          7.07         2.75 o                         
  -5   9   1          3.38         -1.03         3.89 o                         
  -4   9   1        211.30        280.61         9.65 o                         
  -3   9   1        106.74        111.67         6.05 o                         
  -2   9   1         25.23         24.89         3.89 o                         
  -1   9   1         64.90         76.51         5.54 o                         
   0   9   1         16.27         49.62         4.60 o                         
   1   9   1          4.23          5.14         2.75 o                         
   2   9   1         24.98         29.76         4.60 o                         
   3   9   1          2.59          7.07         2.75 o                         
   4   9   1        446.93        388.56         8.56 o                         
   5   9   1          0.00          2.20         3.38 o                         
   6   9   1        324.68        310.11         6.81 o                         
   7   9   1          0.00         -0.51         2.68 o                         
   8   9   1        201.64        160.10         7.01 o                         
   9   9   1         14.35         13.71         4.20 o                         
  10   9   1       2970.43       2809.64        26.45 o                         
  11   9   1          0.67         -0.86         4.22 o                         
  12   9   1       3004.88       2944.08        27.60 o                         
  14   9   1       1355.45       1360.54        17.86 o                         
  15   9   1         75.43         77.30         5.21 o                         
  16   9   1         34.46         32.18         5.21 o                         
  17   9   1         15.73         13.09         7.35 o                         
  18   9   1        488.07        428.63        12.03 o                         
  19   9   1          0.84          2.06         6.05 o                         
  20   9   1        439.53        445.14        13.37 o                         
  21   9   1          3.26          2.57         6.05 o                         
  22   9   1        434.21        428.68        15.66 o                         
  23   9   1          3.08          9.64         7.42 o                         
  24   9   1         47.43         57.49         8.90 o                         
 -23  10   1        244.89        239.46        16.27 o                         
 -22  10   1        295.97        292.09        12.66 o                         
 -21  10   1        270.23        293.76        13.62 o                         
 -20  10   1         10.15         17.35         6.58 o                         
 -19  10   1        381.79        337.56        13.62 o                         
 -18  10   1         67.12         59.89         7.48 o                         
 -17  10   1        319.84        300.15        21.35 o                         
 -16  10   1        787.56        718.06        18.65 o                         
 -15  10   1        147.49        171.94         9.64 o                         
 -14  10   1         11.98         15.42         6.58 o                         
 -13  10   1         90.92         82.86         7.48 o                         
 -12  10   1          3.46          0.00         6.58 o                         
 -11  10   1        456.62        440.55        12.66 o                         
 -10  10   1       2474.65       2444.91        25.90 o                         
  -9  10   1        906.38        876.46        13.56 o                         
  -8  10   1          2.48          6.35         3.77 o                         
  -7  10   1       5332.23       5151.94        47.67 o                         
  -6  10   1         71.76         81.33         5.21 o                         
  -5  10   1       1313.15       1216.10        21.52 o                         
  -4  10   1        512.06        494.64        11.44 o                         
  -3  10   1       1119.03       1164.52        23.00 o                         
  -2  10   1          8.76         20.56         5.14 o                         
  -1  10   1       1099.97       1106.17        15.04 o                         
   0  10   1        997.97        953.41        15.14 o                         
   1  10   1       2582.82       2462.78        29.29 o                         
   2  10   1       1185.40       1180.38        15.89 o                         
   3  10   1       4354.14       4304.72        46.12 o                         
   4  10   1        327.73        326.39        14.67 o                         
   5  10   1       1031.72        977.57        14.18 o                         
   6  10   1       3216.65       3152.40        34.20 o                         
   7  10   1        150.62        125.56         6.90 o                         
   8  10   1         77.97         81.97         5.21 o                         
   9  10   1        737.08        712.79        11.86 o                         
  10  10   1        293.56        286.00         8.03 o                         
  11  10   1          3.92          5.14         5.14 o                         
  12  10   1        753.57        713.22        11.86 o                         
  13  10   1        835.50        810.78        15.10 o                         
  14  10   1        223.90        220.95         8.72 o                         
  15  10   1        388.94        336.75        12.62 o                         
  16  10   1         54.72         42.36         9.40 o                         
  17  10   1        781.87        773.84        22.44 o                         
  18  10   1        108.82        107.62         9.64 o                         
  19  10   1        246.32        226.21        11.87 o                         
  20  10   1        245.55        234.58        12.66 o                         
  21  10   1         22.40          7.71         6.05 o                         
  22  10   1         10.14         12.85         6.66 o                         
 -22  11   1         25.50         30.85        20.56 o                         
 -21  11   1          7.78          1.93         6.58 o                         
 -20  11   1         13.87         10.28         8.48 o                         
 -19  11   1        437.01        451.75        15.66 o                         
 -18  11   1         85.16         87.08         9.64 o                         
 -17  11   1       1216.76       1162.11        42.37 o                         
 -16  11   1        571.25        545.42        18.28 o                         
 -15  11   1         45.77         45.34         8.26 o                         
 -14  11   1         25.34         16.07         8.33 o                         
 -13  11   1       1305.22       1256.51        27.14 o                         
 -12  11   1        107.31         97.86         8.90 o                         
 -11  11   1        114.50        110.70         8.90 o                         
 -10  11   1         15.25         25.28         6.68 o                         
  -9  11   1        845.08        838.94        14.49 o                         
  -8  11   1         38.55         41.73         6.11 o                         
  -7  11   1        358.89        338.13         8.84 o                         
  -6  11   1          0.84          4.11         5.96 o                         
  -5  11   1       2966.90       2845.83        30.20 o                         
  -4  11   1        120.18        126.96         7.71 o                         
  -3  11   1         95.15        131.66         7.71 o                         
  -2  11   1         20.27         12.34         4.60 o                         
  -1  11   1        676.63        734.00        12.27 o                         
   0  11   1         43.68         45.07         5.21 o                         
   1  11   1       3683.91       3493.93        35.18 o                         
   2  11   1         14.58         17.99         4.88 o                         
   3  11   1        545.92        527.64        10.90 o                         
   4  11   1         28.75         22.16         5.30 o                         
   5  11   1        786.43        749.71        12.27 o                         
   6  11   1         11.23         13.37         4.60 o                         
   7  11   1         85.89         79.41         7.94 o                         
   8  11   1          0.00         -4.88         4.88 o                         
   9  11   1       1163.96       1131.38        16.49 o                         
  10  11   1        106.73         92.05         8.79 o                         
  11  11   1        300.95        254.14         9.20 o                         
  12  11   1         93.40         81.15         6.05 o                         
  13  11   1       1396.99       1379.13        21.13 o                         
  14  11   1          3.06          0.00         5.54 o                         
  15  11   1        944.11        893.05        19.63 o                         
  16  11   1          7.44         16.71         7.57 o                         
  17  11   1         12.10          5.14         6.58 o                         
  18  11   1          0.89          9.00         6.58 o                         
  19  11   1        338.10        329.34        22.95 o                         
  20  11   1         18.84         19.05         9.34 o                         
  21  11   1          0.02          5.78         6.58 o                         
 -19  12   1         81.62        102.01        14.35 o                         
 -18  12   1        143.16        126.95        12.49 o                         
 -17  12   1         43.73         55.49         9.94 o                         
 -16  12   1        136.01        140.60         9.64 o                         
 -15  12   1          7.03         -6.43         7.57 o                         
 -14  12   1         41.44         47.73        10.56 o                         
 -13  12   1        183.52        169.99        10.58 o                         
 -12  12   1        985.05       1059.36        21.64 o                         
 -11  12   1        114.15        121.56        14.11 o                         
 -10  12   1        243.92        243.95        12.62 o                         
  -9  12   1         52.48         61.35         8.90 o                         
  -8  12   1         56.17         55.27         7.42 o                         
  -7  12   1        189.03        205.29         8.03 o                         
  -6  12   1         39.87         28.90         5.21 o                         
  -5  12   1       1233.00       1168.02        18.09 o                         
  -4  12   1          8.66          7.51         5.21 o                         
  -3  12   1          1.81          4.63         6.68 o                         
  -2  12   1       1591.45       1661.74        21.99 o                         
  -1  12   1        118.74        120.04         8.40 o                         
   0  12   1        219.78        215.62         7.59 o                         
   1  12   1        395.92        366.01         9.94 o                         
   2  12   1         99.48         81.30         5.63 o                         
   3  12   1        807.44        802.21        14.18 o                         
   4  12   1         61.18         60.59         5.21 o                         
   5  12   1        111.94        104.20         6.90 o                         
   6  12   1        343.70        360.79        10.89 o                         
   7  12   1        577.51        604.40        12.27 o                         
   8  12   1       1802.33       1817.80        22.85 o                         
   9  12   1          7.74         10.28         4.88 o                         
  10  12   1         68.16         65.23         5.63 o                         
  11  12   1          2.65         -4.88         4.88 o                         
  12  12   1        367.78        351.94        10.78 o                         
  13  12   1          9.12         19.92         8.33 o                         
  14  12   1        368.19        319.51        12.66 o                         
  15  12   1        137.50        148.00         9.64 o                         
  16  12   1         37.20         19.28         6.58 o                         
  17  12   1        134.19        126.57         9.64 o                         
  18  12   1         21.55         25.06        11.06 o                         
  19  12   1         39.69         47.27        12.34 o                         
 -17  13   1          0.31         -1.93         6.58 o                         
 -16  13   1        159.20        163.43        12.38 o                         
 -15  13   1          1.02          3.21         6.58 o                         
 -14  13   1        490.88        472.94        15.66 o                         
 -13  13   1         28.44         38.56         7.48 o                         
 -12  13   1        310.86        247.03        12.66 o                         
 -11  13   1         11.00         10.28         6.58 o                         
 -10  13   1        694.92        630.84        15.42 o                         
  -9  13   1          4.94          0.51         6.05 o                         
  -8  13   1         51.28         83.38         8.17 o                         
  -7  13   1         82.98        115.12         8.17 o                         
  -6  13   1        607.18        636.28        12.72 o                         
  -5  13   1         55.75         53.58         5.21 o                         
  -4  13   1       2446.15       2342.44        27.36 o                         
  -3  13   1        263.29        275.77         9.94 o                         
  -2  13   1         42.51         33.42         5.21 o                         
  -1  13   1          8.18         10.68         5.21 o                         
   0  13   1       2533.09       2387.01        27.89 o                         
   1  13   1         14.45          1.19         5.21 o                         
   2  13   1        725.26        775.55        14.59 o                         
   3  13   1        122.06        133.98         7.22 o                         
   4  13   1        148.54        195.40         8.03 o                         
   5  13   1         45.55         52.47         6.58 o                         
   6  13   1        521.37        508.38        12.27 o                         
   7  13   1         77.93         74.08         6.90 o                         
   8  13   1        140.51        105.94         7.22 o                         
   9  13   1         57.63         53.14         5.63 o                         
  10  13   1        550.63        575.68        12.72 o                         
  11  13   1         11.65          3.27         6.68 o                         
  12  13   1         64.89        101.94         9.64 o                         
  13  13   1          2.79          8.35         6.58 o                         
  14  13   1          6.31         -2.57         6.66 o                         
  15  13   1         11.64         19.10         7.48 o                         
  16  13   1        207.72        204.17        12.66 o                         
 -14  14   1         26.72         41.13        20.56 o                         
 -13  14   1         10.43         39.73         9.64 o                         
 -12  14   1         77.92         70.85         9.64 o                         
 -11  14   1         86.64         83.32         9.64 o                         
 -10  14   1         16.49         20.56         6.05 o                         
  -9  14   1        122.10        123.21        16.33 o                         
  -8  14   1         65.95         84.44         8.79 o                         
  -7  14   1        940.37        872.09        17.72 o                         
  -6  14   1          0.17          7.71         6.05 o                         
  -5  14   1        636.67        629.41        12.16 o                         
  -4  14   1        189.20        201.54         7.90 o                         
  -3  14   1         54.48         53.94         8.05 o                         
  -2  14   1          0.89          7.91         5.21 o                         
  -1  14   1        104.68         98.07         7.59 o                         
   0  14   1         19.08         20.17         5.69 o                         
   1  14   1        532.83        517.23        12.27 o                         
   2  14   1         70.74         70.24         7.22 o                         
   3  14   1       1330.55       1290.94        25.24 o                         
   4  14   1          3.77          0.00         5.21 o                         
   5  14   1        199.36        196.29         9.20 o                         
   6  14   1         20.92         23.81         5.47 o                         
   7  14   1        178.59        180.10         8.03 o                         
   8  14   1        121.58        124.94         7.59 o                         
   9  14   1          3.17         14.24         5.21 o                         
  10  14   1          5.83         -0.47         6.07 o                         
  11  14   1          5.14         13.50         6.58 o                         
  12  14   1          6.28          8.35         6.58 o                         
  13  14   1          0.57         -6.17         8.56 o                         
  -9  15   1          3.07          2.57        10.91 o                         
  -8  15   1          0.13         -5.14         6.05 o                         
  -7  15   1          1.99         -6.05         6.05 o                         
  -6  15   1         17.02         23.84         6.17 o                         
  -5  15   1         35.27         30.85         6.90 o                         
  -4  15   1        251.67        284.49        10.39 o                         
  -3  15   1         12.93         10.93         6.23 o                         
  -2  15   1          0.09          0.32         4.98 o                         
  -1  15   1         40.35         29.82         6.90 o                         
   0  15   1        115.61        137.48         7.59 o                         
   1  15   1         30.28         30.85         7.20 o                         
   2  15   1          0.06          1.98         5.34 o                         
   3  15   1         13.44         -3.95         5.21 o                         
   4  15   1         16.28         -0.40         5.21 o                         
   5  15   1         32.63         18.42         5.63 o                         
   6  15   1         36.38         46.07         7.22 o                         
   7  15   1         91.77         89.84         8.98 o                         
   8  15   1         29.27         39.42         8.17 o                         
 -30   0   2        233.98        267.34        25.71 o                         
 -29   0   2        472.85        437.00        30.85 o                         
 -28   0   2        434.58        421.58        30.85 o                         
 -27   0   2          0.60          0.00        15.42 o                         
 -26   0   2        103.30        102.82        15.42 o                         
 -25   0   2        435.84        417.45        20.56 o                         
 -24   0   2         26.26         23.65        10.28 o                         
 -23   0   2        690.27        696.72        21.81 o                         
 -22   0   2         71.94         64.71         7.48 o                         
 -21   0   2        220.76        237.61        10.58 o                         
 -20   0   2         22.30         25.71         5.94 o                         
 -19   0   2       1381.77       1442.69        22.62 o                         
 -18   0   2         68.56         74.73         5.94 o                         
 -16   0   2       2159.42       2359.82        56.55 o                         
 -15   0   2       1354.49       1408.69        35.99 o                         
 -14   0   2       1131.63       1218.49        21.81 o                         
 -13   0   2        440.08        445.44        17.99 o                         
 -12   0   2       5602.83       5364.74        74.46 o                         
 -11   0   2        213.19        200.51         8.56 o                         
 -10   0   2        205.80        233.43         8.56 o                         
  -9   0   2         87.67         90.96         3.43 o                         
  -8   0   2      14840.75      14959.92       156.94 o                         
  -7   0   2       2142.01       2091.40        24.62 o                         
  -6   0   2       1723.58       1835.32        23.05 o                         
  -5   0   2      26312.88      25798.73       425.36 o                         
  -4   0   2     512255.66     495495.06      7805.11 o                         
  -3   0   2      13106.75      12957.33       119.18 o                         
  -2   0   2        617.64        632.40         8.72 o                         
  -1   0   2        738.67        731.17         9.41 o                         
   0   0   2       2593.04       2411.19        26.38 o                         
   1   0   2         80.52         70.35         2.97 o                         
   2   0   2        508.77        476.71         7.48 o                         
   3   0   2        133.81        109.81         4.20 o                         
   4   0   2      21918.12      21967.43       308.47 o                         
   5   0   2        378.08        375.38        10.91 o                         
   6   0   2       7010.85       7352.35        99.92 o                         
   7   0   2        110.70        113.34         7.27 o                         
   8   0   2       1273.47       1290.51        23.42 o                         
   9   0   2         11.35         15.42         4.60 o                         
  10   0   2        209.84        254.52        10.91 o                         
  11   0   2         61.75         62.12         7.27 o                         
  12   0   2       2326.40       2448.78        38.04 o                         
  13   0   2         32.91         32.01         4.60 o                         
  14   0   2        504.64        470.55        14.54 o                         
  15   0   2         46.68         48.98         7.27 o                         
  16   0   2          6.74         13.71         4.60 o                         
  17   0   2        181.22        189.38        17.99 o                         
  18   0   2        325.18        330.32        20.56 o                         
  19   0   2         22.68         12.85         7.27 o                         
  20   0   2        207.36        202.07        12.34 o                         
  21   0   2        306.68        277.41        12.34 o                         
  22   0   2       2498.87       2547.27        45.33 o                         
  23   0   2          5.62         12.85         7.71 o                         
  24   0   2        614.84        639.92        23.14 o                         
  25   0   2         87.88         83.54        10.91 o                         
  26   0   2        435.69        554.18        19.75 o                         
  27   0   2        166.56        173.10        12.34 o                         
  28   0   2         73.12        109.63        12.34 o                         
 -30   1   2          7.29         23.14        12.85 o                         
 -29   1   2        388.67        355.94        20.56 o                         
 -28   1   2        540.80        581.00        21.81 o                         
 -27   1   2        722.42        685.97        23.42 o                         
 -26   1   2        169.21        183.42        14.54 o                         
 -25   1   2        364.88        334.81        14.84 o                         
 -24   1   2         19.46         20.05         6.05 o                         
 -23   1   2        549.81        550.30        11.50 o                         
 -22   1   2        136.87        146.87         6.30 o                         
 -21   1   2         65.99         82.53         5.45 o                         
 -20   1   2        142.04        142.64         7.28 o                         
 -19   1   2        420.68        440.71         8.40 o                         
 -18   1   2        380.34        375.42         9.59 o                         
 -17   1   2        713.17        710.52        15.51 o                         
 -16   1   2        189.55        177.05         8.90 o                         
 -15   1   2         20.04         25.71         3.64 o                         
 -14   1   2        228.84        221.63         8.90 o                         
 -13   1   2       1495.80       1387.87        30.23 o                         
 -12   1   2       2044.89       2022.25        26.71 o                         
 -11   1   2        155.17        167.36         4.05 o                         
 -10   1   2         21.07         26.39         2.97 o                         
  -9   1   2       1943.90       2034.12        25.61 o                         
  -8   1   2         21.02         16.16         2.97 o                         
  -7   1   2         80.18        102.30         6.68 o                         
  -6   1   2         72.04         71.37         3.14 o                         
  -5   1   2       5048.95       5343.45        51.94 o                         
  -4   1   2      14348.91      15583.50       116.65 o                         
  -3   1   2       3004.97       2669.83        21.96 o                         
  -2   1   2        113.44        101.89         2.97 o                         
  -1   1   2        296.43        332.70         4.94 o                         
   0   1   2        677.75        673.93         7.48 o                         
   1   1   2      10557.53      10582.56        79.96 o                         
   2   1   2         83.57         92.16         2.42 o                         
   3   1   2       3794.98       3729.44        29.63 o                         
   4   1   2       5142.93       4924.25        38.38 o                         
   5   1   2       1126.08       1036.37        10.49 o                         
   6   1   2        371.45        367.79         6.17 o                         
   7   1   2        672.53        709.53         8.56 o                         
   8   1   2       5112.20       5443.67        52.65 o                         
   9   1   2        150.71        131.15         5.14 o                         
  10   1   2       1763.10       1820.36        22.15 o                         
  11   1   2       5469.65       5706.84        57.80 o                         
  12   1   2        581.11        628.83        11.36 o                         
  13   1   2        826.92        894.90        13.96 o                         
  14   1   2        179.10        199.31         7.71 o                         
  15   1   2        238.91        277.02         8.72 o                         
  16   1   2        753.29        806.84        13.96 o                         
  17   1   2       2153.55       2098.71        26.90 o                         
  18   1   2        128.21        129.76         7.71 o                         
  19   1   2       1317.26       1246.64        19.26 o                         
  20   1   2        292.60        299.08        10.28 o                         
  21   1   2       2711.15       2522.83        32.06 o                         
  22   1   2        488.93        439.81        11.36 o                         
  23   1   2          0.17         -3.60         6.68 o                         
  24   1   2          6.41          5.14         5.54 o                         
  25   1   2        172.05        154.74         8.72 o                         
  26   1   2         87.49         72.82         7.71 o                         
  27   1   2        595.59        660.83        23.06 o                         
  28   1   2         90.89         99.58        10.58 o                         
 -30   2   2         85.65         79.77        14.54 o                         
 -29   2   2        113.61        108.21        14.54 o                         
 -28   2   2          2.94          2.57        10.91 o                         
 -27   2   2          0.65         20.56        10.91 o                         
 -26   2   2         15.57         15.42        10.91 o                         
 -25   2   2         35.84         33.42        10.91 o                         
 -24   2   2        860.42        864.87        17.99 o                         
 -23   2   2        388.52        416.87        11.50 o                         
 -22   2   2        160.88        161.04         7.36 o                         
 -21   2   2        170.85        169.48         6.91 o                         
 -20   2   2        109.77        108.64         5.00 o                         
 -19   2   2        277.23        294.40         9.97 o                         
 -18   2   2          4.32          7.43         5.23 o                         
 -17   2   2       2611.48       2631.57        27.36 o                         
 -16   2   2       1090.80       1138.50        17.81 o                         
 -15   2   2        265.39        264.07         8.90 o                         
 -14   2   2         55.48         58.73         7.78 o                         
 -13   2   2        448.11        437.00        15.75 o                         
 -12   2   2         86.06        102.21         6.20 o                         
 -11   2   2         81.79         84.91         7.27 o                         
 -10   2   2         37.06         30.85         4.60 o                         
  -9   2   2        817.71        749.52        16.06 o                         
  -8   2   2       2274.89       2272.51        34.39 o                         
  -7   2   2        124.65        143.03         6.28 o                         
  -6   2   2         34.43         20.56         2.97 o                         
  -5   2   2       1388.38       1421.29        15.10 o                         
  -4   2   2          5.83          4.28         2.10 o                         
  -3   2   2      10554.71      10783.21        81.70 o                         
  -2   2   2        192.76        167.39         4.20 o                         
  -1   2   2       1050.62        982.46         9.63 o                         
   0   2   2        583.73        587.74         6.54 o                         
   1   2   2         94.00         83.47         2.48 o                         
   2   2   2        232.01        223.09         4.08 o                         
   3   2   2       2177.24       2322.29        17.88 o                         
   4   2   2          9.65         12.45         2.10 o                         
   5   2   2        478.52        462.13         6.30 o                         
   6   2   2          7.42          6.00         2.10 o                         
   7   2   2       2969.52       3271.47        29.78 o                         
   8   2   2        218.16        222.25         6.17 o                         
   9   2   2       7481.79       8110.91        78.37 o                         
  10   2   2         16.81         17.99         2.83 o                         
  11   2   2         26.27         33.07         2.75 o                         
  12   2   2          1.55          0.57         2.63 o                         
  13   2   2        561.65        604.36        10.57 o                         
  14   2   2         92.01         89.07         4.60 o                         
  15   2   2       8888.31       9714.74        84.52 o                         
  16   2   2         58.30         63.19         5.14 o                         
  17   2   2          1.65          4.11         4.45 o                         
  18   2   2         13.83         16.71         5.14 o                         
  19   2   2          0.01          1.29         5.14 o                         
  20   2   2          1.23          7.71         5.14 o                         
  21   2   2          0.69          3.08         3.89 o                         
  22   2   2        124.96        109.58         9.65 o                         
  23   2   2        149.35        131.97         8.72 o                         
  24   2   2        217.02        184.40        12.62 o                         
  25   2   2         95.98         98.39         9.65 o                         
  26   2   2          4.03          0.51         6.05 o                         
  27   2   2        131.71        131.21        10.58 o                         
  28   2   2          0.14         -7.96         7.96 o                         
 -29   3   2          0.71        -10.91        10.91 o                         
 -28   3   2       1244.29       1242.25        32.72 o                         
 -27   3   2         32.82         44.11        10.91 o                         
 -26   3   2         17.33         16.45        20.56 o                         
 -25   3   2          9.24          0.00        15.42 o                         
 -24   3   2       1041.19       1090.85        16.86 o                         
 -23   3   2       2157.38       2191.90        24.42 o                         
 -22   3   2          2.48          3.43         4.20 o                         
 -21   3   2          4.66          8.81         3.89 o                         
 -20   3   2         90.53         83.77         5.00 o                         
 -19   3   2        738.79        747.03        10.69 o                         
 -18   3   2        495.06        499.45         9.02 o                         
 -17   3   2         42.03         49.48         4.09 o                         
 -16   3   2        321.10        323.36         9.64 o                         
 -15   3   2       1523.70       1568.29        23.75 o                         
 -14   3   2       1690.26       1868.20        30.74 o                         
 -13   3   2         32.18         35.99         4.60 o                         
 -12   3   2        321.53        292.32        23.14 o                         
 -11   3   2        279.90        254.52        10.91 o                         
 -10   3   2       1126.94       1123.65        21.81 o                         
  -9   3   2        795.59        773.99        30.85 o                         
  -8   3   2      10416.96      10332.24       137.57 o                         
  -7   3   2       1944.12       1913.79        30.74 o                         
  -6   3   2       1014.79       1011.55        25.75 o                         
  -5   3   2        229.70        265.45         5.54 o                         
  -4   3   2        908.15        912.48         9.27 o                         
  -3   3   2        408.09        385.79         5.00 o                         
  -2   3   2        645.53        563.16         5.52 o                         
  -1   3   2          4.71          4.21         2.10 o                         
   0   3   2      23463.17      22741.32       156.33 o                         
   1   3   2         26.12         33.76         4.92 o                         
   2   3   2        247.01        239.90         3.89 o                         
   3   3   2        423.85        433.14         5.37 o                         
   4   3   2       3651.64       3462.43        24.21 o                         
   5   3   2         10.79          2.57         1.82 o                         
   6   3   2       8436.55       9369.46        62.34 o                         
   7   3   2         62.24         50.64         3.23 o                         
   8   3   2       1796.29       2183.55        16.98 o                         
   9   3   2         48.15         46.47         2.22 o                         
  10   3   2       1945.70       2088.43        17.63 o                         
  11   3   2          0.13         -0.47         2.24 o                         
  12   3   2         28.09         25.33         3.10 o                         
  13   3   2          0.17          1.14         2.49 o                         
  14   3   2       3348.51       3188.48        30.75 o                         
  15   3   2        607.67        618.14        10.39 o                         
  16   3   2       6522.49       6786.62        61.08 o                         
  17   3   2        113.81        125.48         6.73 o                         
  18   3   2         79.34         87.82         6.05 o                         
  19   3   2       1111.33        958.05        18.55 o                         
  20   3   2       1264.24       1319.29        20.32 o                         
  21   3   2          0.60         -5.14         5.14 o                         
  22   3   2        108.08        100.66        10.39 o                         
  23   3   2         99.56         80.09         6.73 o                         
  24   3   2        520.39        460.14        12.93 o                         
  25   3   2          0.20          7.48         6.68 o                         
  26   3   2        332.62        344.52        13.62 o                         
  27   3   2        194.12        212.32        13.69 o                         
  28   3   2        105.14        100.64        10.58 o                         
 -29   4   2         77.58         69.48        30.85 o                         
 -28   4   2        318.05        283.61        18.18 o                         
 -27   4   2        238.22        201.69        15.42 o                         
 -26   4   2          0.41         11.57         6.58 o                         
 -25   4   2         52.75         54.19         7.48 o                         
 -24   4   2          5.58         13.37         6.05 o                         
 -23   4   2       1219.18       1221.68        16.38 o                         
 -22   4   2        668.73        649.64        12.16 o                         
 -21   4   2         86.52         80.31         5.73 o                         
 -20   4   2        529.57        532.55         9.35 o                         
 -19   4   2          0.18         15.15         6.51 o                         
 -18   4   2         91.22        101.44         5.00 o                         
 -17   4   2        141.54        146.42         5.00 o                         
 -16   4   2        236.61        213.39         7.71 o                         
 -15   4   2        228.23        210.79        10.91 o                         
 -14   4   2         58.47         62.12         7.27 o                         
 -13   4   2        751.29        766.08        18.18 o                         
 -12   4   2          1.08          3.43         5.14 o                         
 -11   4   2        698.15        718.33        16.06 o                         
 -10   4   2         42.74         56.55         4.60 o                         
  -9   4   2        178.27        282.77        15.42 o                         
  -8   4   2        962.27        833.67        25.71 o                         
  -7   4   2        101.09        113.34         7.27 o                         
  -6   4   2        137.72        135.56         5.94 o                         
  -5   4   2         68.22         69.24         3.89 o                         
  -4   4   2       4508.11       5203.99        44.88 o                         
  -3   4   2        467.20        466.66         5.91 o                         
  -2   4   2       1559.50       1563.64        12.95 o                         
  -1   4   2         90.67        106.67         3.25 o                         
   0   4   2         91.14         63.73         2.88 o                         
   1   4   2       1363.44       1806.89        72.08 o                         
   2   4   2       3459.94       3647.35        25.61 o                         
   3   4   2        214.89        217.53         4.09 o                         
   4   4   2         11.58         18.79         2.58 o                         
   5   4   2        459.02        488.54         5.78 o                         
   6   4   2          3.00          0.00         2.43 o                         
   7   4   2         62.01         64.84         2.75 o                         
   8   4   2       1746.72       1572.81        13.11 o                         
   9   4   2        302.07        332.11         5.07 o                         
  10   4   2        136.26        135.78         3.64 o                         
  11   4   2        744.88        787.43        19.03 o                         
  12   4   2       1232.56       1236.20        12.38 o                         
  13   4   2        110.80        115.70         4.05 o                         
  14   4   2       4140.96       4054.49        32.44 o                         
  15   4   2         31.96         31.62         4.20 o                         
  16   4   2       1539.88       1507.15        20.80 o                         
  17   4   2          8.06         10.28         4.60 o                         
  18   4   2        399.46        346.60        11.87 o                         
  19   4   2        119.40        114.86         6.73 o                         
  20   4   2       3802.84       3600.56        41.60 o                         
  21   4   2          0.94         -5.14         5.14 o                         
  22   4   2       1730.78       1709.69        24.98 o                         
  23   4   2        117.58        136.33        10.36 o                         
  24   4   2         96.66         92.37         9.65 o                         
  25   4   2          6.26         -0.73         7.48 o                         
  26   4   2        181.41        178.15        11.87 o                         
  27   4   2         22.71         33.07        11.43 o                         
 -28   5   2       1033.58        998.55        22.62 o                         
 -27   5   2         22.03         13.22         7.48 o                         
 -26   5   2          6.67         -1.93         6.58 o                         
 -25   5   2         47.22         52.44         7.72 o                         
 -24   5   2         58.25         62.58         8.90 o                         
 -23   5   2        186.59        186.95         9.41 o                         
 -22   5   2        571.07        550.52        14.18 o                         
 -21   5   2          1.36          0.86         4.20 o                         
 -20   5   2         15.44         18.05         4.65 o                         
 -19   5   2         12.35         14.69         3.89 o                         
 -18   5   2         22.57         37.79         4.41 o                         
 -17   5   2          1.72          1.71         4.20 o                         
 -16   5   2        439.72        408.99         8.40 o                         
 -15   5   2        178.68        194.38         7.71 o                         
 -14   5   2         29.03         54.11         7.27 o                         
 -13   5   2        675.55        732.63        18.18 o                         
 -12   5   2        695.40        728.22        23.14 o                         
 -11   5   2       1628.22       1661.78        30.74 o                         
 -10   5   2        956.62       1008.62        30.85 o                         
  -9   5   2        212.10        209.56         9.99 o                         
  -8   5   2        801.85        769.30        12.66 o                         
  -7   5   2        573.59        493.55        12.12 o                         
  -6   5   2        557.53        542.10        10.58 o                         
  -5   5   2          1.59          0.73         4.45 o                         
  -4   5   2         81.21         78.72         4.27 o                         
  -3   5   2        735.95        750.63         9.77 o                         
  -2   5   2         11.97         13.14         2.49 o                         
  -1   5   2       6312.37       6167.18        41.66 o                         
   0   5   2        832.50        823.63         7.82 o                         
   1   5   2        100.21        117.51         3.64 o                         
   2   5   2          6.03          3.77         1.96 o                         
   3   5   2       6652.86       7307.23        49.38 o                         
   4   5   2        547.01        589.43         6.94 o                         
   5   5   2        173.29        244.63         4.86 o                         
   6   5   2        318.86        331.29         5.07 o                         
   7   5   2        166.89        190.10         4.28 o                         
   8   5   2       1738.18       1740.07        15.06 o                         
   9   5   2        377.60        323.41         5.45 o                         
  10   5   2        611.51        639.22        10.69 o                         
  11   5   2        439.34        479.52         6.65 o                         
  12   5   2          3.14          2.57         2.19 o                         
  13   5   2         10.39         13.71         2.85 o                         
  14   5   2         66.53         62.45         3.89 o                         
  15   5   2         43.14         38.84         6.16 o                         
  16   5   2          4.82          3.21         3.25 o                         
  17   5   2        124.37        135.38         5.37 o                         
  18   5   2         21.15         23.36         4.41 o                         
  19   5   2       3742.38       3510.52        35.81 o                         
  20   5   2         80.77        108.54        14.97 o                         
  21   5   2        495.88        460.16        14.14 o                         
  22   5   2         24.93         30.64         5.94 o                         
  23   5   2          0.21         -0.47         5.54 o                         
  24   5   2          1.58          3.67         7.48 o                         
  25   5   2         17.98         12.49         7.48 o                         
  26   5   2         23.01         15.42         7.48 o                         
  27   5   2          0.03         -7.48         7.48 o                         
 -28   6   2        189.79        185.38        12.66 o                         
 -27   6   2       1715.81       1708.10        82.69 o                         
 -26   6   2        254.75        257.15        12.66 o                         
 -25   6   2        255.30        237.57        13.05 o                         
 -24   6   2        800.59        794.78        17.81 o                         
 -23   6   2          5.83         10.28         6.05 o                         
 -22   6   2         28.51         18.51         6.05 o                         
 -21   6   2         61.16         77.99         5.73 o                         
 -20   6   2         51.83         42.84         6.77 o                         
 -19   6   2        179.42        189.01         8.05 o                         
 -18   6   2          0.06          0.00         4.20 o                         
 -17   6   2        400.41        450.26         8.66 o                         
 -16   6   2        198.61        218.31         6.54 o                         
 -15   6   2         83.73         90.14         7.28 o                         
 -14   6   2        721.21        751.72        13.37 o                         
 -13   6   2        479.53        483.32        12.66 o                         
 -12   6   2         72.16         86.50         7.48 o                         
 -11   6   2       1311.09       1315.68        20.35 o                         
 -10   6   2        960.83        978.01        12.46 o                         
  -9   6   2        294.48        319.29         7.03 o                         
  -8   6   2        557.92        533.88        11.12 o                         
  -7   6   2        266.40        251.96         8.49 o                         
  -6   6   2         95.09        104.59         5.94 o                         
  -5   6   2        858.74        851.10        12.46 o                         
  -4   6   2        219.28        168.93         5.54 o                         
  -3   6   2        583.68        532.89         8.03 o                         
  -2   6   2        405.70        401.50         6.81 o                         
  -1   6   2          1.86          6.08         2.24 o                         
   0   6   2        268.84        243.79         4.70 o                         
   1   6   2         13.22         34.40         3.05 o                         
   2   6   2          6.71          8.23         1.91 o                         
   3   6   2        754.66        753.85         8.03 o                         
   4   6   2        606.11        638.89         7.09 o                         
   5   6   2       3046.48       3450.53        25.40 o                         
   6   6   2        108.53        115.13         3.64 o                         
   7   6   2       1315.48       1396.01        12.62 o                         
   8   6   2        379.70        381.39         5.96 o                         
   9   6   2        334.28        387.24         5.96 o                         
  10   6   2        137.20        139.48         3.92 o                         
  11   6   2         93.15         92.94         3.64 o                         
  12   6   2          2.83          2.80         2.86 o                         
  13   6   2        377.41        428.59         7.77 o                         
  14   6   2          3.71          1.71         3.00 o                         
  15   6   2       2632.85       2425.94        22.15 o                         
  16   6   2        763.73        769.52        10.99 o                         
  17   6   2        681.67        683.84         9.94 o                         
  18   6   2        175.34        166.41         6.03 o                         
  19   6   2       4530.73       4250.10        45.09 o                         
  20   6   2        150.65        137.25         6.30 o                         
  21   6   2         46.84         29.13         4.88 o                         
  22   6   2          4.41          5.14         4.88 o                         
  23   6   2          7.32          2.34         5.54 o                         
  24   6   2         97.06        106.44        11.43 o                         
  25   6   2         11.28         13.37         6.05 o                         
  26   6   2          3.77          9.77         7.42 o                         
 -27   7   2        411.86        415.55        15.66 o                         
 -26   7   2          6.31          9.00         6.58 o                         
 -25   7   2          2.88         -6.05         6.05 o                         
 -24   7   2         84.86         85.07         8.17 o                         
 -23   7   2        148.38        140.98         8.79 o                         
 -22   7   2        101.88         96.27         7.76 o                         
 -21   7   2        609.47        589.10        17.19 o                         
 -20   7   2          4.82         -1.47         4.88 o                         
 -18   7   2          1.08          1.29         4.05 o                         
 -17   7   2          1.06          2.83         4.05 o                         
 -16   7   2        355.89        377.23         7.98 o                         
 -15   7   2        493.44        538.05         8.45 o                         
 -14   7   2          3.89         27.76         4.98 o                         
 -13   7   2         86.94         94.04         4.88 o                         
 -12   7   2        888.89        973.54        18.65 o                         
 -11   7   2        367.18        344.59        10.94 o                         
 -10   7   2        193.59        216.53         8.16 o                         
  -8   7   2        333.84        342.17         9.64 o                         
  -7   7   2        823.17        888.89        19.26 o                         
  -6   7   2       4579.58       4732.78        55.21 o                         
  -5   7   2          5.35          2.20         2.85 o                         
  -4   7   2        415.82        440.30         8.56 o                         
  -3   7   2         10.50         11.31         3.30 o                         
  -2   7   2       5669.42       5963.06        52.76 o                         
  -1   7   2        446.07        468.43         7.12 o                         
   0   7   2       1171.62       1211.54        13.19 o                         
   1   7   2        615.07       1172.20        35.99 o                         
   2   7   2        469.93        529.81         6.73 o                         
   3   7   2         89.35         97.94         3.35 o                         
   4   7   2       1134.94       1232.01        12.13 o                         
   5   7   2          1.55          1.71         2.80 o                         
   6   7   2        410.01        435.35         8.26 o                         
   7   7   2         41.37         41.81         2.75 o                         
   8   7   2        580.46        668.04         8.26 o                         
   9   7   2         75.67         79.19         5.22 o                         
  10   7   2        375.11        371.51         6.40 o                         
  11   7   2        426.79        395.71        11.18 o                         
  12   7   2         42.05         48.52         3.89 o                         
  13   7   2         85.22         97.94         4.70 o                         
  14   7   2         21.74         17.63         3.89 o                         
  15   7   2        152.80        150.22         5.83 o                         
  16   7   2        555.83        594.66         9.72 o                         
  17   7   2          2.07          2.20         3.89 o                         
  18   7   2         53.42         48.50         4.24 o                         
  19   7   2         13.49         13.91         4.41 o                         
  20   7   2        472.20        474.43        16.48 o                         
  21   7   2          1.50          2.12         4.41 o                         
  22   7   2        572.59        537.10        11.86 o                         
  23   7   2          8.06          9.35         5.54 o                         
  24   7   2         93.78        108.43         8.17 o                         
  25   7   2          1.69         -1.47         7.48 o                         
 -26   8   2         38.42         45.98         9.76 o                         
 -25   8   2          0.38          2.06         7.27 o                         
 -24   8   2        219.61        236.60        12.62 o                         
 -23   8   2         45.17         31.90         9.21 o                         
 -22   8   2          0.05         -1.03         6.05 o                         
 -21   8   2       1804.55       1774.02        29.68 o                         
 -20   8   2        170.37        198.33         8.72 o                         
 -19   8   2        408.25        415.94        12.03 o                         
 -18   8   2         29.36         33.42         4.88 o                         
 -17   8   2         12.21          0.77         4.05 o                         
 -16   8   2          3.77         12.60         4.05 o                         
 -15   8   2         94.59        101.61         5.17 o                         
 -14   8   2        953.38       1073.71        16.14 o                         
 -13   8   2        226.78        246.86         6.02 o                         
 -12   8   2        219.75        240.73         6.02 o                         
 -11   8   2         17.37         18.75         4.81 o                         
 -10   8   2        115.43        128.71        14.50 o                         
  -9   8   2        477.38        592.73        15.58 o                         
  -8   8   2       1069.15       1058.21        18.65 o                         
  -7   8   2          1.65          5.14         4.85 o                         
  -6   8   2        383.18        382.30        10.58 o                         
  -5   8   2        496.67        519.58         9.94 o                         
  -4   8   2       4279.10       4751.00        43.54 o                         
  -3   8   2        112.22        113.39         6.66 o                         
  -2   8   2         96.98        101.06         3.54 o                         
  -1   8   2         41.85         44.67         2.97 o                         
   0   8   2         25.97         21.67         2.97 o                         
   1   8   2       1813.34       1918.96        18.37 o                         
   2   8   2         83.31         92.74         3.31 o                         
   3   8   2          2.87          2.14         2.19 o                         
   4   8   2        183.52        193.88         4.70 o                         
   5   8   2          0.14         -0.43         2.19 o                         
   6   8   2       2738.94       3064.71        25.28 o                         
   7   8   2        384.06        397.57         7.59 o                         
   8   8   2        228.46        236.68         6.02 o                         
   9   8   2        457.55        405.39         7.18 o                         
  10   8   2        457.04        468.69         7.98 o                         
  11   8   2         14.10         18.85         5.00 o                         
  12   8   2        180.28        162.23         5.73 o                         
  13   8   2       2531.41       2416.18        23.73 o                         
  14   8   2        292.85        272.41         8.80 o                         
  15   8   2          0.00         -1.71         4.20 o                         
  16   8   2        563.94        551.59        11.50 o                         
  17   8   2         61.44         75.40         7.54 o                         
  18   8   2         63.50         64.16         5.41 o                         
  19   8   2         68.30         71.06         5.63 o                         
  20   8   2         75.40         83.76         8.90 o                         
  21   8   2         31.89         25.71         8.48 o                         
  22   8   2          0.15          0.00         6.58 o                         
  23   8   2         82.43         99.85         9.64 o                         
  24   8   2          0.09         -2.57         6.58 o                         
 -24   9   2         31.83         15.42         6.73 o                         
 -23   9   2        604.61        599.37        27.58 o                         
 -22   9   2         27.20         28.56         6.73 o                         
 -21   9   2        391.36        417.42        13.37 o                         
 -20   9   2        772.73        750.28        17.16 o                         
 -19   9   2       1132.78       1057.26        35.62 o                         
 -18   9   2        120.84        112.11         8.17 o                         
 -17   9   2        220.21        213.04        10.39 o                         
 -16   9   2          2.14          1.87         8.16 o                         
 -15   9   2        386.94        378.73         9.60 o                         
 -14   9   2        123.47        140.89         9.46 o                         
 -13   9   2          8.55         10.65         4.88 o                         
 -12   9   2        318.83        283.98        11.95 o                         
 -11   9   2         45.70         52.25         4.88 o                         
 -10   9   2          5.56          9.92         4.88 o                         
  -9   9   2        157.89        144.11         7.21 o                         
  -8   9   2        544.44        540.45         8.95 o                         
  -7   9   2        165.95        158.25         7.48 o                         
  -6   9   2          0.00          2.57         6.66 o                         
  -5   9   2        999.46       1019.23        13.92 o                         
  -4   9   2        752.98        832.71        12.72 o                         
  -3   9   2        342.70        342.66         8.56 o                         
  -2   9   2          1.54          0.00         2.75 o                         
  -1   9   2         49.94         54.38         4.60 o                         
   0   9   2         31.46         33.57         4.60 o                         
   1   9   2        335.81        368.94         8.56 o                         
   2   9   2         37.02         35.99         4.60 o                         
   3   9   2        156.51        160.61         6.17 o                         
   4   9   2          0.94          0.00         2.68 o                         
   5   9   2        387.02        419.68         7.67 o                         
   6   9   2          1.50          1.29         2.97 o                         
   7   9   2        289.49        289.51         7.12 o                         
   8   9   2         12.29         10.28         4.20 o                         
   9   9   2       1164.18       1148.26        14.13 o                         
  10   9   2          2.42         -1.71         5.36 o                         
  11   9   2       5314.15       4994.53        47.26 o                         
  12   9   2         10.73         10.65         4.88 o                         
  13   9   2       2832.93       2693.20        29.28 o                         
  14   9   2         17.32          6.17         4.60 o                         
  15   9   2       1052.51        992.77        15.04 o                         
  16   9   2          6.18         11.86         5.21 o                         
  17   9   2        805.25        781.44        14.59 o                         
  18   9   2         32.55         35.55         5.61 o                         
  19   9   2        225.61        267.69        10.28 o                         
  20   9   2          3.81         12.21         6.82 o                         
  21   9   2        601.73        606.98        16.63 o                         
  22   9   2         23.51         22.49         6.58 o                         
  23   9   2         14.50          7.07         6.58 o                         
 -23  10   2        160.27        146.20        11.12 o                         
 -22  10   2         46.57         35.99         9.64 o                         
 -21  10   2        102.93        119.83         9.64 o                         
 -20  10   2          6.91         10.93         6.58 o                         
 -19  10   2        915.94        887.07        26.10 o                         
 -18  10   2          0.21          0.64         6.58 o                         
 -17  10   2         78.72         71.60         8.90 o                         
 -16  10   2       1301.05       1300.64        24.62 o                         
 -15  10   2        167.12        164.55         9.64 o                         
 -14  10   2        173.43        180.97         9.64 o                         
 -13  10   2         40.59         47.75         6.58 o                         
 -12  10   2       2077.95       2095.99        45.67 o                         
 -11  10   2        183.93        178.67        17.27 o                         
 -10  10   2        801.32        771.97        18.36 o                         
  -9  10   2        789.17        794.18        21.17 o                         
  -8  10   2       2143.35       2154.41        30.58 o                         
  -7  10   2        545.09        505.18        13.62 o                         
  -6  10   2        654.95        645.08        11.86 o                         
  -5  10   2         87.09         91.00         5.63 o                         
  -4  10   2         35.05         18.36         4.88 o                         
  -3  10   2       2049.03       2125.48        23.26 o                         
  -2  10   2        899.05        830.59        13.23 o                         
  -1  10   2       1337.04       1241.17        16.27 o                         
   0  10   2         85.18         97.99         5.63 o                         
   1  10   2       2534.65       2655.91        27.89 o                         
   2  10   2         46.02         48.76         4.88 o                         
   3  10   2        303.98        296.88         8.56 o                         
   4  10   2       3507.16       3464.14        36.09 o                         
   5  10   2        302.18        300.47         8.56 o                         
   6  10   2        164.25        158.16         7.22 o                         
   7  10   2        991.16        962.15        14.18 o                         
   8  10   2        581.64        578.94        11.21 o                         
   9  10   2          1.04          8.08         4.88 o                         
  10  10   2        830.75        800.05        13.56 o                         
  11  10   2        844.95        782.63        20.04 o                         
  12  10   2        561.40        546.13        13.37 o                         
  13  10   2         90.62         78.41         5.54 o                         
  14  10   2        105.38         68.37         8.16 o                         
  15  10   2        611.97        621.63        13.37 o                         
  16  10   2          4.84          5.14         6.68 o                         
  17  10   2          0.28          3.74         5.94 o                         
  18  10   2        416.18        400.94        14.24 o                         
  19  10   2          4.89         -3.21         6.58 o                         
  20  10   2        178.13        168.80        28.28 o                         
  21  10   2          3.53         12.85         7.71 o                         
 -21  11   2          0.19         -3.21         6.58 o                         
 -20  11   2        275.20        275.44        15.06 o                         
 -19  11   2        187.64        163.59        11.12 o                         
 -18  11   2         65.94         72.26         9.64 o                         
 -17  11   2        209.08        225.10        12.66 o                         
 -16  11   2        529.03        509.66        31.67 o                         
 -15  11   2         32.46         36.56         6.58 o                         
 -14  11   2         16.25          6.43         6.58 o                         
 -13  11   2        165.05        149.16         9.64 o                         
 -12  11   2        266.96        259.72        12.66 o                         
 -11  11   2        390.18        402.16        22.08 o                         
 -10  11   2        214.39        193.34        10.58 o                         
  -9  11   2        358.70        372.55        12.66 o                         
  -8  11   2        104.58        113.27        12.08 o                         
  -7  11   2          0.25          3.27         5.54 o                         
  -6  11   2         75.07         75.23         5.63 o                         
  -5  11   2          0.30          5.88         4.88 o                         
  -4  11   2        146.02        165.21         7.22 o                         
  -3  11   2          2.29          0.00         4.60 o                         
  -2  11   2          8.48         11.02         5.21 o                         
  -1  11   2        400.31        378.25        15.64 o                         
   0  11   2        675.61        716.76        19.32 o                         
   1  11   2          2.25         18.19         5.93 o                         
   2  11   2        409.47        393.30         9.94 o                         
   3  11   2          2.29         -1.47         4.88 o                         
   4  11   2          0.13         -2.06         4.60 o                         
   5  11   2         10.09         14.69         5.07 o                         
   6  11   2         51.76         35.35         4.88 o                         
   7  11   2         54.97         55.40         5.21 o                         
   8  11   2       1855.77       1781.90        22.34 o                         
   9  11   2          0.69         -0.73         4.88 o                         
  10  11   2         30.79         30.85         5.54 o                         
  12  11   2         89.34         95.61         8.90 o                         
  13  11   2         74.64         90.23         6.73 o                         
  14  11   2          0.96          9.35         6.21 o                         
  15  11   2         41.10         42.16         6.05 o                         
  16  11   2        255.11        321.20        10.78 o                         
  17  11   2          9.01          0.64         6.58 o                         
  18  11   2        157.97        135.10         9.64 o                         
  19  11   2          0.87         -5.14         6.58 o                         
 -19  12   2         48.47         52.27         9.64 o                         
 -18  12   2        268.54        279.18        12.66 o                         
 -17  12   2          3.54          7.07         6.58 o                         
 -16  12   2         51.22         41.56        13.23 o                         
 -15  12   2        130.46        135.63         9.64 o                         
 -14  12   2        171.60        181.88        11.12 o                         
 -13  12   2       1214.61       1284.89        24.62 o                         
 -12  12   2         47.77         32.56         8.08 o                         
 -11  12   2         39.16         32.90         7.76 o                         
 -10  12   2          1.88          5.78         6.58 o                         
  -9  12   2       1759.33       1846.08        29.39 o                         
  -8  12   2        260.39        265.59        10.78 o                         
  -7  12   2       1036.83        996.59        24.49 o                         
  -6  12   2        203.60        195.83         8.03 o                         
  -5  12   2        455.98        444.27        11.21 o                         
  -4  12   2        381.20        391.25        10.39 o                         
  -3  12   2        110.04        104.76         7.22 o                         
  -2  12   2          0.68          5.14         5.21 o                         
  -1  12   2       1749.23       1611.29        20.93 o                         
   0  12   2        455.52        405.01        10.68 o                         
   1  12   2       1519.72       1474.71        20.02 o                         
   2  12   2        114.91        104.02         6.90 o                         
   3  12   2        424.50        417.57        14.80 o                         
   4  12   2        187.60        185.98         7.59 o                         
   5  12   2       1295.39       1386.66        19.22 o                         
   6  12   2        707.61        672.38        13.02 o                         
   7  12   2         33.91         24.56         5.21 o                         
   8  12   2         36.33         34.57         5.21 o                         
   9  12   2         29.27         24.94         5.21 o                         
  10  12   2        137.36        132.95         8.17 o                         
  11  12   2        232.78        256.01        10.78 o                         
  12  12   2        128.18        116.97         8.17 o                         
  13  12   2        455.74        459.47        13.37 o                         
  14  12   2         29.97         19.16         5.54 o                         
  15  12   2        338.23        350.58        15.52 o                         
  16  12   2         17.02         20.56         6.58 o                         
  17  12   2         16.08          3.86         6.58 o                         
 -16  13   2          0.31         10.28         6.58 o                         
 -15  13   2        126.31        140.85        11.12 o                         
 -14  13   2          5.51         15.42         6.58 o                         
 -13  13   2        262.36        284.16        12.66 o                         
 -12  13   2          0.76          0.00         6.58 o                         
 -11  13   2        190.75        246.26        13.45 o                         
 -10  13   2         45.59         45.29         6.58 o                         
  -9  13   2        304.22        301.30        14.69 o                         
  -8  13   2         47.20         67.50         8.17 o                         
  -7  13   2        730.15        681.79        15.10 o                         
  -6  13   2         51.35         51.41         6.40 o                         
  -5  13   2        404.29        367.13        10.90 o                         
  -4  13   2         89.10         84.03         7.22 o                         
  -3  13   2        582.54        562.83        12.27 o                         
  -2  13   2        237.24        220.32         8.56 o                         
  -1  13   2         15.44          7.91         5.21 o                         
   0  13   2        184.46        185.31         8.56 o                         
   1  13   2        800.05        765.60        14.59 o                         
   2  13   2          4.83         13.45         5.97 o                         
   3  13   2        204.54        230.79         8.56 o                         
   4  13   2         90.50         73.68         6.40 o                         
   5  13   2        215.88        237.63         9.88 o                         
   6  13   2         36.95         36.75         5.63 o                         
   7  13   2        175.86        183.94         8.03 o                         
   8  13   2        103.28        112.54         7.22 o                         
   9  13   2         30.92         31.70         5.54 o                         
  10  13   2          0.07          6.54         5.94 o                         
  11  13   2        197.11        204.24        10.39 o                         
  12  13   2          4.09          0.00         5.54 o                         
  13  13   2          2.62         13.55         5.54 o                         
  14  13   2         40.62         33.79        12.34 o                         
 -13  14   2          1.40        -15.42        15.42 o                         
 -12  14   2         18.97         15.82         7.90 o                         
 -11  14   2        158.52        176.70        10.78 o                         
 -10  14   2         25.32         15.99         6.73 o                         
  -9  14   2         61.71         97.46         8.17 o                         
  -8  14   2         59.60         64.98         8.17 o                         
  -7  14   2         62.40         54.78         8.90 o                         
  -6  14   2        629.44        665.68        14.18 o                         
  -5  14   2         36.77         41.62         6.17 o                         
  -4  14   2         22.53         27.85         5.63 o                         
  -3  14   2          0.45         -5.69         5.69 o                         
  -2  14   2        311.08        295.94        15.13 o                         
  -1  14   2        136.93        140.84         9.46 o                         
   0  14   2         80.10         76.53         7.22 o                         
   1  14   2        150.69        150.28        10.40 o                         
   2  14   2         72.09         65.56         7.22 o                         
   3  14   2          1.03          9.89         5.21 o                         
   4  14   2         26.72         30.80         8.23 o                         
   5  14   2          8.88         12.26         5.21 o                         
   6  14   2        966.72        945.64        16.49 o                         
   7  14   2         13.72         31.22         5.63 o                         
   8  14   2          9.19          2.57         6.58 o                         
   9  14   2          1.03          5.78         6.58 o                         
  10  14   2         13.61          9.64         6.58 o                         
  11  14   2          7.32          2.06         8.56 o                         
  -7  15   2        181.05        185.08        25.71 o                         
  -6  15   2        236.68        284.30        10.39 o                         
  -5  15   2          3.87         -3.95         5.21 o                         
  -4  15   2          3.93         10.28         6.05 o                         
  -3  15   2         37.64         44.90         8.17 o                         
  -2  15   2        237.19        252.62        11.36 o                         
  -1  15   2          0.54         -5.66         6.05 o                         
   0  15   2          7.63         18.28         6.73 o                         
   1  15   2          9.79         -6.05         6.05 o                         
   2  15   2         14.61         -1.54         6.05 o                         
   3  15   2         10.00          6.85         6.73 o                         
   4  15   2        103.68        111.78        10.77 o                         
   5  15   2         13.32          7.71        10.91 o                         
 -29   1   3         13.09         16.71        11.13 o                         
 -28   1   3          0.35         -6.73         6.73 o                         
 -27   1   3        136.62        141.38        14.10 o                         
 -26   1   3        501.32        508.43        15.42 o                         
 -25   1   3         44.25         47.82         9.41 o                         
 -24   1   3         28.51         22.49         4.65 o                         
 -23   1   3        155.63        159.98         6.81 o                         
 -22   1   3        585.96        571.08        10.49 o                         
 -21   1   3        586.10        601.57        18.18 o                         
 -20   1   3         15.94         20.56         7.27 o                         
 -19   1   3        329.81        336.78        10.58 o                         
 -18   1   3        707.40        750.32        20.67 o                         
 -17   1   3         19.58         29.49         5.94 o                         
 -16   1   3        190.55        203.62         6.73 o                         
 -15   1   3          0.10          0.00         2.85 o                         
 -14   1   3        453.84        436.85        10.39 o                         
 -13   1   3        555.77        566.10         9.41 o                         
 -12   1   3          9.86          9.14         2.68 o                         
 -11   1   3       1783.89       2006.91        19.88 o                         
 -10   1   3         66.85         67.34         3.10 o                         
  -9   1   3        119.76        117.06         3.96 o                         
  -8   1   3         60.90         61.97         3.11 o                         
  -7   1   3        116.07        153.20         4.20 o                         
  -6   1   3        379.72        498.10         6.17 o                         
  -5   1   3        292.33        329.08         4.45 o                         
  -4   1   3          1.07          0.73         2.06 o                         
  -3   1   3        633.73        731.13         7.56 o                         
  -2   1   3       1858.37       1886.34        16.95 o                         
  -1   1   3       1453.54       1558.33        14.54 o                         
   0   1   3         71.28         67.56         2.97 o                         
   1   1   3        121.50        118.84         4.20 o                         
   2   1   3       4328.35       4195.42        34.17 o                         
   3   1   3       1245.23       1144.16        10.46 o                         
   4   1   3          6.08          5.14         1.94 o                         
   5   1   3          7.20          8.57         2.10 o                         
   6   1   3       4947.68       5160.10        41.93 o                         
   7   1   3        121.50        111.23         4.20 o                         
   8   1   3       2996.08       3029.91        26.53 o                         
   9   1   3       2445.15       2564.85        25.17 o                         
  10   1   3        405.48        457.27         8.56 o                         
  11   1   3        820.43        912.38        11.55 o                         
  12   1   3        179.80        212.97         7.71 o                         
  13   1   3         26.26         30.06         5.14 o                         
  14   1   3        539.11        568.69        14.10 o                         
  15   1   3       1392.21       1411.44        20.56 o                         
  16   1   3        113.38        125.80        13.36 o                         
  17   1   3        803.34        723.94        13.96 o                         
  18   1   3        462.67        431.23        18.55 o                         
  19   1   3       1458.17       1299.70        20.32 o                         
  20   1   3        367.81        310.35        11.36 o                         
  21   1   3          1.76         -1.29         5.14 o                         
  22   1   3        186.46        157.18         8.72 o                         
  23   1   3         65.54         48.06         7.19 o                         
  24   1   3        495.83        512.93        13.96 o                         
  25   1   3        363.42        410.46        13.96 o                         
  26   1   3          0.68          8.74         6.05 o                         
  27   1   3        118.55        137.03        15.58 o                         
 -29   2   3        886.47        801.18        19.15 o                         
 -28   2   3          1.01         -5.14         7.71 o                         
 -27   2   3         32.44         40.34         7.71 o                         
 -26   2   3        251.29        235.57        10.78 o                         
 -25   2   3         31.02         22.62         6.90 o                         
 -24   2   3         51.11         64.60         6.90 o                         
 -23   2   3         31.36         39.24         5.29 o                         
 -22   2   3          6.60          5.88         3.89 o                         
 -21   2   3        234.06        242.68        13.08 o                         
 -20   2   3         54.21         62.65         6.58 o                         
 -19   2   3          0.57          3.43         5.94 o                         
 -18   2   3        230.60        239.93        10.10 o                         
 -17   2   3        251.94        266.54         9.64 o                         
 -16   2   3        256.31        245.05        10.10 o                         
 -15   2   3          4.04         11.57         5.15 o                         
 -14   2   3         11.31         11.02         2.85 o                         
 -13   2   3       1002.21        940.27        13.96 o                         
 -12   2   3        151.34        159.12         5.54 o                         
 -11   2   3        251.67        230.64         6.05 o                         
 -10   2   3        724.45        732.97        12.66 o                         
  -9   2   3        389.88        347.40         9.64 o                         
  -8   2   3         52.01         58.64         2.85 o                         
  -7   2   3       2024.73       2265.23        24.16 o                         
  -6   2   3      13836.10      15580.54       128.99 o                         
  -5   2   3       1441.36       1531.12        14.13 o                         
  -4   2   3        573.70        620.19         8.15 o                         
  -3   2   3        120.99        109.95         3.43 o                         
  -2   2   3       1829.11       1771.12        15.99 o                         
  -1   2   3         97.94        120.27         8.05 o                         
   0   2   3       5491.57       5502.24        43.61 o                         
   1   2   3        485.40        464.01         6.71 o                         
   2   2   3        452.47        487.77         7.12 o                         
   3   2   3          4.76          5.14         2.30 o                         
   4   2   3          0.06          2.57         2.68 o                         
   5   2   3        555.80        560.01         7.90 o                         
   6   2   3       1018.65       1003.66        11.07 o                         
   7   2   3        138.01        146.81         4.20 o                         
   8   2   3        262.44        245.35         5.73 o                         
   9   2   3          5.39          2.57         2.10 o                         
  10   2   3         10.89          9.25         2.42 o                         
  11   2   3         20.46         19.31         3.64 o                         
  12   2   3       1360.45       1335.78        19.15 o                         
  13   2   3        330.41        343.54        10.28 o                         
  14   2   3       1391.43       1426.17        19.82 o                         
  15   2   3         92.33         76.82         5.54 o                         
  16   2   3       1520.09       1440.75        21.13 o                         
  17   2   3         73.20         71.24         7.21 o                         
  18   2   3         82.15         74.01         6.05 o                         
  19   2   3         33.88         33.85         5.54 o                         
  20   2   3         46.19         30.33         6.05 o                         
  21   2   3          2.81         -3.86         5.14 o                         
  22   2   3       1246.25       1178.58        20.86 o                         
  23   2   3          2.00         -2.34         8.84 o                         
  24   2   3        192.18        227.67        10.39 o                         
  25   2   3        110.83        112.41         8.72 o                         
  26   2   3        437.40        471.94        13.96 o                         
  27   2   3          0.51          3.60         6.05 o                         
 -29   3   3        260.51        254.72        18.18 o                         
 -28   3   3          4.75         -5.14         7.71 o                         
 -27   3   3        337.76        323.00        12.85 o                         
 -26   3   3          3.81          6.85         7.42 o                         
 -25   3   3        107.98        124.49         7.90 o                         
 -24   3   3         25.11         32.80         5.73 o                         
 -23   3   3         86.23         89.09         5.37 o                         
 -22   3   3         91.79         85.24         5.00 o                         
 -21   3   3          0.05          3.08         4.60 o                         
 -20   3   3        857.83        877.13        27.40 o                         
 -19   3   3         24.17         27.87         5.94 o                         
 -18   3   3          1.06          3.43         5.94 o                         
 -17   3   3        213.10        210.87         8.90 o                         
 -16   3   3        302.82        317.68        22.07 o                         
 -15   3   3         41.75         50.31         7.01 o                         
 -14   3   3          6.77          4.11         3.43 o                         
 -13   3   3         10.43         13.71         4.60 o                         
 -12   3   3         93.88         92.54         5.94 o                         
 -11   3   3        124.59        125.38         6.58 o                         
 -10   3   3       5441.63       5350.09        61.16 o                         
  -9   3   3         13.18         11.31         3.43 o                         
  -8   3   3        413.61        400.91        10.93 o                         
  -7   3   3          3.80          5.14         2.85 o                         
  -6   3   3        419.78        482.35         7.22 o                         
  -5   3   3         71.77         76.77         2.97 o                         
  -4   3   3          0.38          0.00         1.94 o                         
  -3   3   3        700.13        666.17         8.66 o                         
  -2   3   3       2397.91       2259.71        19.86 o                         
  -1   3   3         11.51         38.18         8.16 o                         
   0   3   3          6.75          6.76         2.92 o                         
   1   3   3         26.78         30.99         2.10 o                         
   2   3   3        352.21        325.12         8.81 o                         
   3   3   3        600.06        513.10         7.48 o                         
   4   3   3       1221.50       1290.35        17.63 o                         
   5   3   3        269.86        304.43         6.30 o                         
   6   3   3        726.89        829.93         9.63 o                         
   7   3   3        330.49        330.31         6.30 o                         
   8   3   3        179.05        197.35         7.58 o                         
   9   3   3         20.81         19.28         2.42 o                         
  10   3   3          0.03         -1.40         2.24 o                         
  11   3   3          7.83          7.07         2.75 o                         
  12   3   3       1047.55       1042.02        18.16 o                         
  13   3   3        384.52        352.25         8.56 o                         
  14   3   3       1884.59       1898.40        41.26 o                         
  15   3   3        217.25        222.50         7.22 o                         
  16   3   3         60.45         57.37         5.54 o                         
  17   3   3       4185.14       3610.35        41.60 o                         
  18   3   3        148.86        171.34        11.87 o                         
  19   3   3         15.41         12.85         5.14 o                         
  20   3   3        133.35        136.78         8.17 o                         
  21   3   3         56.43         57.75         7.02 o                         
  22   3   3         50.34         39.26         6.05 o                         
  23   3   3          0.29         -3.60         6.05 o                         
  24   3   3        267.86        280.93        15.58 o                         
  25   3   3        207.09        209.64        10.78 o                         
  26   3   3          8.16          1.03         6.05 o                         
 -28   4   3        124.49        114.42        10.39 o                         
 -27   4   3          0.04         -3.86         5.63 o                         
 -26   4   3        117.16        105.92         6.81 o                         
 -25   4   3        122.68        123.47         8.83 o                         
 -24   4   3         36.15         42.99         5.85 o                         
 -23   4   3        149.63        138.18         7.12 o                         
 -22   4   3         22.26         21.65         4.24 o                         
 -21   4   3        342.86        327.88         8.45 o                         
 -20   4   3         27.09         43.19         6.58 o                         
 -19   4   3        915.93        917.96        37.02 o                         
 -18   4   3       1113.95       1146.51        20.78 o                         
 -17   4   3         24.23         30.85         5.94 o                         
 -16   4   3         14.32         17.99         7.27 o                         
 -15   4   3        942.13        890.39        19.75 o                         
 -14   4   3         29.63         20.56         7.27 o                         
 -13   4   3         46.37         58.42        10.28 o                         
 -12   4   3        683.64        677.46        12.66 o                         
 -11   4   3       1804.76       1863.10        25.31 o                         
 -10   4   3        508.89        488.74        11.87 o                         
  -9   4   3         72.66         65.75         5.94 o                         
  -8   4   3        387.22        351.51         9.64 o                         
  -7   4   3        953.44        941.73        12.46 o                         
  -6   4   3        193.05        220.15         4.65 o                         
  -5   4   3        153.52        136.61         4.27 o                         
  -4   4   3          6.38          7.34         1.97 o                         
  -3   4   3        133.84        136.56         3.25 o                         
  -2   4   3        456.75        484.76         7.28 o                         
  -1   4   3       2527.30       2569.33        22.32 o                         
   0   4   3        104.11        103.04         4.22 o                         
   1   4   3        109.43        116.81         4.20 o                         
   2   4   3         22.72         24.04         2.42 o                         
   3   4   3       2800.18       2860.98        22.33 o                         
   4   4   3         86.16         82.52         3.25 o                         
   5   4   3         44.18         44.54         2.57 o                         
   6   4   3         38.65         27.99         2.19 o                         
   7   4   3       1381.79       1498.25        13.48 o                         
   8   4   3         83.70         89.82         3.25 o                         
   9   4   3       3667.43       3754.28        32.48 o                         
  10   4   3        356.66        357.20         7.12 o                         
  11   4   3        809.45        832.08        13.45 o                         
  12   4   3        354.65        358.94         8.56 o                         
  13   4   3        511.27        615.86        11.50 o                         
  14   4   3        351.15        335.95         9.20 o                         
  15   4   3          9.90          8.23         4.60 o                         
  16   4   3        139.92        132.23         6.90 o                         
  17   4   3        154.91        150.33         7.22 o                         
  18   4   3        823.01        900.54        24.25 o                         
  19   4   3         22.92         26.89         5.54 o                         
  20   4   3        149.78        139.28         7.59 o                         
  21   4   3         79.34        110.66         6.90 o                         
  22   4   3         28.29         27.23         5.21 o                         
  23   4   3          0.39          0.73         4.88 o                         
  24   4   3         34.20         32.03         5.21 o                         
  25   4   3         12.42         23.73         6.37 o                         
  26   4   3          0.03          3.95         5.21 o                         
 -28   5   3        222.21        221.97        20.81 o                         
 -27   5   3          2.34         -0.93         6.17 o                         
 -26   5   3         34.30         30.42         5.73 o                         
 -25   5   3          2.65         -6.13         6.13 o                         
 -24   5   3          1.78         -4.18         4.65 o                         
 -23   5   3         29.32         31.95         5.29 o                         
 -22   5   3         12.58          7.20         4.05 o                         
 -21   5   3         61.59         69.45         5.00 o                         
 -20   5   3        726.09        707.00        24.43 o                         
 -19   5   3        606.46        613.98        15.66 o                         
 -18   5   3        837.40        804.81        21.81 o                         
 -17   5   3        136.94        131.55        10.91 o                         
 -16   5   3          4.93         17.99         7.71 o                         
 -15   5   3         88.67        110.15         8.56 o                         
 -14   5   3         19.42         25.71         7.27 o                         
 -13   5   3        161.18        133.66         8.56 o                         
 -12   5   3        277.89        298.88        20.56 o                         
 -11   5   3        361.13        345.36         9.64 o                         
 -10   5   3       2677.59       2709.78        35.37 o                         
  -9   5   3        543.39        506.84         9.78 o                         
  -8   5   3        637.08        651.35        10.78 o                         
  -7   5   3        122.09        113.71         5.19 o                         
  -6   5   3         13.69         15.42         2.85 o                         
  -5   5   3         67.87         69.26         2.97 o                         
  -4   5   3       3119.84       3088.94        26.00 o                         
  -3   5   3         57.19         59.73         2.85 o                         
  -2   5   3       5997.87       5880.52        43.12 o                         
  -1   5   3          5.01          7.95         2.86 o                         
   0   5   3       2446.20       2592.24        20.38 o                         
   1   5   3        718.56        717.11         7.74 o                         
   2   5   3        356.15        317.16         5.49 o                         
   3   5   3         65.02         76.84         3.25 o                         
   4   5   3       1125.45       1219.88        11.31 o                         
   5   5   3        781.77        819.94        12.14 o                         
   6   5   3       9048.15       9599.88        68.68 o                         
   7   5   3         10.65          9.49         2.06 o                         
   8   5   3       3471.88       3696.93        29.09 o                         
   9   5   3        183.65        209.68         5.00 o                         
  10   5   3        276.65        303.58         6.02 o                         
  11   5   3         35.56         35.13         3.43 o                         
  12   5   3         99.01        103.28         4.94 o                         
  13   5   3         25.07         23.65         4.60 o                         
  14   5   3        124.23        125.36         6.17 o                         
  15   5   3          5.42         -1.03         4.60 o                         
  16   5   3         90.14         84.39         6.17 o                         
  17   5   3       1155.35       1098.53        18.34 o                         
  18   5   3       1286.28       1220.87        25.43 o                         
  19   5   3         41.34         51.06         5.63 o                         
  20   5   3         20.39         31.95         5.21 o                         
  21   5   3          6.38         11.75         4.88 o                         
  22   5   3          7.70          8.45         6.50 o                         
  23   5   3          0.20         -4.88         4.88 o                         
  24   5   3        501.01        542.41        13.23 o                         
  25   5   3          1.92         -0.40         5.21 o                         
 -27   6   3          2.83         -2.20         7.48 o                         
 -26   6   3         54.35         50.14         6.11 o                         
 -25   6   3        129.46        135.06         7.90 o                         
 -24   6   3        102.19        100.63         7.28 o                         
 -23   6   3        354.58        355.67        12.51 o                         
 -22   6   3         34.03         34.65         7.28 o                         
 -21   6   3        115.97        113.29         8.46 o                         
 -20   6   3        273.91        287.21         8.66 o                         
 -19   6   3         60.93         75.27         6.73 o                         
 -18   6   3        822.28        838.21        23.42 o                         
 -17   6   3         26.80         20.56         8.56 o                         
 -16   6   3         27.83         24.68         8.56 o                         
 -15   6   3        817.92        865.22        30.85 o                         
 -14   6   3        667.43        691.62        19.75 o                         
 -13   6   3         63.44         55.76         8.30 o                         
 -12   6   3          0.10         -3.08         3.43 o                         
 -11   6   3        682.26        695.57        17.38 o                         
 -10   6   3        625.35        678.34        16.33 o                         
  -9   6   3         83.81         76.82         3.89 o                         
  -8   6   3         24.80         24.89         3.89 o                         
  -7   6   3        222.55        174.16         6.05 o                         
  -6   6   3        198.64        150.90         6.68 o                         
  -5   6   3          8.81         14.71         2.49 o                         
  -4   6   3         31.49         29.00         3.27 o                         
  -3   6   3        128.73        128.21         4.41 o                         
  -2   6   3         34.36         34.41         3.09 o                         
  -1   6   3         78.94         86.73         3.25 o                         
   0   6   3        866.95        884.76         9.54 o                         
   1   6   3        174.74        176.48         4.70 o                         
   2   6   3       1876.72       2007.86        17.40 o                         
   3   6   3         44.45         53.52         3.42 o                         
   4   6   3        243.82        267.15         5.37 o                         
   5   6   3        588.78        612.97         7.37 o                         
   6   6   3        157.76        153.27         6.16 o                         
   7   6   3          5.26          3.56         2.14 o                         
   8   6   3         75.57         70.43         4.37 o                         
   9   6   3         30.44         27.62         3.10 o                         
  10   6   3          4.13         -1.19         2.78 o                         
  11   6   3        193.75        206.98         5.83 o                         
  12   6   3          1.44          7.07         3.25 o                         
  13   6   3        462.59        432.46         9.56 o                         
  14   6   3       1615.82       1572.18        16.57 o                         
  15   6   3        431.27        406.24         7.98 o                         
  16   6   3        416.75        394.36         8.95 o                         
  17   6   3        901.32        866.86        24.88 o                         
  18   6   3        230.17        209.18         8.03 o                         
  19   6   3         10.92          6.24         4.88 o                         
  20   6   3          0.02          0.73         4.88 o                         
  21   6   3         13.90          4.75         5.21 o                         
  22   6   3        226.58        247.02         9.55 o                         
  23   6   3         22.81         28.47         5.21 o                         
  24   6   3          4.08          0.00         5.66 o                         
 -26   7   3         26.52         31.19         8.17 o                         
 -25   7   3        627.78        634.64        12.88 o                         
 -24   7   3         33.39         36.17         6.51 o                         
 -23   7   3         89.65         93.52         9.73 o                         
 -22   7   3       1576.65       1567.23        20.82 o                         
 -21   7   3        881.40        902.16        17.63 o                         
 -20   7   3        252.85        259.16         8.40 o                         
 -19   7   3        113.23        110.68         6.02 o                         
 -18   7   3        207.32        208.06         8.03 o                         
 -17   7   3        121.81        123.83        14.65 o                         
 -16   7   3         17.82          6.43         6.58 o                         
 -15   7   3        446.82        490.74        21.15 o                         
 -14   7   3        129.63        126.24         9.02 o                         
 -13   7   3         65.74         65.54         6.58 o                         
 -12   7   3        198.15        213.95         9.64 o                         
 -11   7   3       2395.66       2590.42        30.69 o                         
 -10   7   3         35.07         36.61         3.89 o                         
  -9   7   3          0.01         -3.71         3.71 o                         
  -8   7   3        159.28        147.68         6.05 o                         
  -7   7   3        769.39        798.38        14.53 o                         
  -6   7   3        472.31        537.50        20.04 o                         
  -5   7   3        177.09        199.86         6.73 o                         
  -4   7   3        170.86        160.61         5.63 o                         
  -3   7   3        108.58        101.86         5.04 o                         
  -2   7   3        746.60        751.93        10.39 o                         
  -1   7   3       4080.80       4275.66        35.62 o                         
   0   7   3         10.79         10.28         2.36 o                         
   1   7   3         65.18         80.88         5.78 o                         
   2   7   3         15.11         14.01         2.19 o                         
   3   7   3          3.82          0.40         2.12 o                         
   4   7   3          0.09         -1.58         2.14 o                         
   5   7   3        282.18        277.87         5.20 o                         
   6   7   3         63.25         67.91         3.10 o                         
   7   7   3       3544.14       3595.15        27.22 o                         
   8   7   3        307.85        288.44         6.99 o                         
   9   7   3      11534.76      11331.25        77.11 o                         
  10   7   3        113.11        115.55         4.70 o                         
  11   7   3          8.51         14.78         3.25 o                         
  12   7   3         85.07         98.42         4.70 o                         
  13   7   3       1564.06       1588.02        19.38 o                         
  14   7   3          1.17         -0.64         3.25 o                         
  15   7   3         56.39         35.77         4.05 o                         
  16   7   3         15.00         13.62         4.05 o                         
  17   7   3        848.30        988.34        16.48 o                         
  18   7   3         28.40         32.39         4.98 o                         
  19   7   3         83.52        100.55         6.90 o                         
  20   7   3          5.07          7.71         4.88 o                         
  21   7   3        115.65        113.32         7.22 o                         
  22   7   3          1.78         -4.77         4.88 o                         
  23   7   3          0.14         -4.88         4.88 o                         
 -25   8   3        112.64        119.47        14.84 o                         
 -24   8   3        978.52        989.16        18.22 o                         
 -23   8   3        111.50        113.84         8.03 o                         
 -22   8   3        350.51        356.20        16.31 o                         
 -21   8   3        623.55        615.42        13.56 o                         
 -20   8   3        175.40        175.80         8.03 o                         
 -19   8   3         10.43          5.88         4.88 o                         
 -18   8   3        353.74        361.10        10.40 o                         
 -17   8   3        140.37        157.66         7.22 o                         
 -16   8   3        576.45        652.31        11.86 o                         
 -15   8   3         19.83         18.64         6.58 o                         
 -14   8   3         70.64         76.71         6.58 o                         
 -13   8   3          0.58         -5.61         8.59 o                         
 -12   8   3          1.69          2.80         4.41 o                         
 -11   8   3        632.48        629.49        12.46 o                         
 -10   8   3        334.62        332.67         9.78 o                         
  -9   8   3        140.78        144.76         8.40 o                         
  -8   8   3          0.49          5.14         3.89 o                         
  -7   8   3         51.40         58.07         5.54 o                         
  -6   8   3       2172.31       2315.38        27.40 o                         
  -5   8   3          8.75          8.23         3.89 o                         
  -4   8   3         28.08         31.58         3.10 o                         
  -3   8   3        113.10        105.08         5.37 o                         
  -2   8   3        192.28        196.19         5.63 o                         
  -1   8   3       1705.70       1700.09        18.61 o                         
   0   8   3        202.94        200.11         4.94 o                         
   1   8   3          0.40          1.03         2.42 o                         
   2   8   3        272.01        243.65         5.68 o                         
   3   8   3        580.43        620.78         8.77 o                         
   4   8   3       1254.60       1409.85        13.00 o                         
   5   8   3        558.50        556.09         8.03 o                         
   6   8   3        129.75        134.36         4.50 o                         
   7   8   3        358.39        328.23         6.65 o                         
   8   8   3        572.73        552.82         8.26 o                         
   9   8   3          0.26          5.14         2.75 o                         
  10   8   3          1.46          2.57         3.25 o                         
  11   8   3       2504.65       2444.26        22.06 o                         
  12   8   3        121.51        111.85         5.00 o                         
  13   8   3        104.80        113.53         5.37 o                         
  14   8   3        513.94        518.26         9.35 o                         
  15   8   3        347.57        342.56         8.95 o                         
  16   8   3         13.39         13.00         4.41 o                         
  17   8   3          0.24          4.84         4.41 o                         
  18   8   3         39.60         52.90         5.63 o                         
  19   8   3        191.17        218.00         8.56 o                         
  20   8   3        112.30         85.53         7.71 o                         
  21   8   3        160.45        209.27        11.87 o                         
  22   8   3         14.99         26.44         9.52 o                         
 -23   9   3        328.57        323.65        20.04 o                         
 -22   9   3          9.31          3.86         6.30 o                         
 -21   9   3        680.35        672.99        15.27 o                         
 -20   9   3        168.87        173.54         8.03 o                         
 -19   9   3         39.50         44.56         5.80 o                         
 -18   9   3        890.21        873.88        21.56 o                         
 -17   9   3        193.69        186.02         9.35 o                         
 -16   9   3        135.60        145.38         7.22 o                         
 -15   9   3         50.16         58.01         5.63 o                         
 -14   9   3         15.53         23.14         6.58 o                         
 -13   9   3        104.08        116.23         7.90 o                         
 -12   9   3        186.14        187.14         8.72 o                         
 -11   9   3         76.97         90.62         6.73 o                         
 -10   9   3          2.33          2.57         6.68 o                         
  -9   9   3          0.16         -1.03         7.42 o                         
  -8   9   3        227.85        267.05         8.72 o                         
  -7   9   3        362.17        375.21        12.59 o                         
  -6   9   3         99.27        104.81         7.42 o                         
  -5   9   3        285.09        300.47         9.41 o                         
  -4   9   3         17.23         18.51         3.89 o                         
  -3   9   3         41.49         43.33         5.19 o                         
  -2   9   3         68.51         67.15         5.54 o                         
  -1   9   3         20.57         24.08         3.89 o                         
   0   9   3        234.26        212.40         8.17 o                         
   1   9   3         26.33         28.28         3.64 o                         
   2   9   3        199.43        187.03         5.91 o                         
   3   9   3         59.03         56.12         4.65 o                         
   4   9   3         80.83         77.75         4.65 o                         
   5   9   3        116.73        108.81         4.94 o                         
   6   9   3       1808.02       1733.36        18.37 o                         
   7   9   3         28.15         24.56         4.39 o                         
   8   9   3       2535.18       2464.24        24.23 o                         
   9   9   3          0.11         20.56         7.27 o                         
  10   9   3       1784.10       1794.03        20.54 o                         
  11   9   3          4.67          3.43         4.20 o                         
  12   9   3          9.11         13.00         4.41 o                         
  13   9   3          5.72          4.28         4.20 o                         
  14   9   3        270.02        224.91        10.93 o                         
  15   9   3          8.78         10.68         5.21 o                         
  16   9   3        606.39        608.31        13.23 o                         
  17   9   3          0.30          1.19         5.21 o                         
  18   9   3        649.93        668.81        15.42 o                         
  19   9   3          0.17          2.57         9.09 o                         
  20   9   3        127.12        121.28         9.64 o                         
  21   9   3          2.75         -1.03         8.56 o                         
 -22  10   3          8.59         12.34         6.85 o                         
 -21  10   3         16.86         17.48         6.85 o                         
 -20  10   3        299.47        307.21        16.67 o                         
 -19  10   3        156.55        156.92         9.64 o                         
 -18  10   3         13.39          0.64         7.42 o                         
 -17  10   3         10.77          7.07         6.58 o                         
 -16  10   3         41.66         49.27         6.58 o                         
 -15  10   3        467.76        489.65        22.10 o                         
 -14  10   3        979.66        957.47        49.97 o                         
 -13  10   3        410.04        459.25        16.07 o                         
 -12  10   3        170.64        175.01         8.17 o                         
 -11  10   3       2902.59       2835.04        55.56 o                         
 -10  10   3         95.11        104.04         6.73 o                         
  -9  10   3        265.28        256.40         9.41 o                         
  -8  10   3         40.95         49.68         5.54 o                         
  -7  10   3        320.99        341.36         9.78 o                         
  -6  10   3        135.70        141.67         7.03 o                         
  -5  10   3        204.95        197.96        11.87 o                         
  -4  10   3        482.53        465.45        11.36 o                         
  -3  10   3       2026.09       1924.93        25.51 o                         
  -2  10   3       2073.05       2036.27        25.97 o                         
  -1  10   3       1377.54       1318.55        19.82 o                         
   0  10   3        485.17        467.81        10.39 o                         
   1  10   3        618.64        607.86        11.70 o                         
   2  10   3       2033.84       2043.67        23.26 o                         
   3  10   3          2.08         -0.86         3.64 o                         
   4  10   3         61.42         53.32         6.36 o                         
   5  10   3       1123.37       1049.45        17.99 o                         
   6  10   3        773.27        752.38        15.42 o                         
   7  10   3        126.31        113.29        11.18 o                         
   8  10   3        215.33        217.73         8.72 o                         
   9  10   3        736.20        705.63        20.30 o                         
  10  10   3        394.01        424.38        18.73 o                         
  11  10   3        158.22        144.95         9.93 o                         
  12  10   3         45.15         22.49         6.58 o                         
  13  10   3       1112.92       1131.38        42.34 o                         
  14  10   3          0.72         -5.14         7.27 o                         
  15  10   3         96.56         75.48         8.90 o                         
  16  10   3        262.95        273.59        12.66 o                         
  17  10   3         42.45         50.21         8.90 o                         
  18  10   3         71.91         81.76        12.85 o                         
  19  10   3          1.26         12.85         7.27 o                         
 -20  11   3        626.24        593.42        45.35 o                         
 -19  11   3          7.68          7.20         6.85 o                         
 -18  11   3          6.98          1.29        10.00 o                         
 -17  11   3        609.88        618.73        27.08 o                         
 -16  11   3        159.24        162.86         9.64 o                         
 -15  11   3         91.58        100.99         9.64 o                         
 -14  11   3          4.96          8.88         7.08 o                         
 -13  11   3        416.37        393.64        13.36 o                         
 -12  11   3        138.77        147.09         8.17 o                         
 -11  11   3         95.19        104.47        13.36 o                         
 -10  11   3         42.83         39.88         9.27 o                         
  -9  11   3       1025.56        968.29        17.72 o                         
  -8  11   3        110.65        103.65         7.03 o                         
  -7  11   3          0.87         -3.27         5.54 o                         
  -6  11   3         61.34         70.42         6.39 o                         
  -5  11   3        852.73        899.13        15.10 o                         
  -4  11   3        765.64        749.29        20.29 o                         
  -3  11   3       1715.44       1670.98        33.95 o                         
  -2  11   3          0.99          9.00        11.82 o                         
  -1  11   3        255.26        259.73        17.60 o                         
   0  11   3        151.14        130.77         8.26 o                         
   1  11   3        267.51        276.55        16.33 o                         
   2  11   3          3.46         -5.14         5.14 o                         
   3  11   3         79.83         67.43         7.71 o                         
   4  11   3        101.02         92.04         7.71 o                         
   5  11   3        300.75        311.90        10.78 o                         
   6  11   3         42.87         50.72         6.05 o                         
   7  11   3        311.37        292.78        11.87 o                         
   8  11   3         46.21         34.17         6.58 o                         
   9  11   3        635.25        604.42        15.66 o                         
  10  11   3         36.60         32.20         8.80 o                         
  11  11   3       1215.07       1232.24        24.62 o                         
  12  11   3          2.52          6.43         7.57 o                         
  13  11   3         12.76         19.28         6.58 o                         
  14  11   3         21.11         31.88         7.48 o                         
  15  11   3        287.89        247.59        14.35 o                         
  16  11   3          8.62         22.49         6.58 o                         
  17  11   3          9.47         29.38         7.48 o                         
 -17  12   3        252.99        242.75        16.06 o                         
 -16  12   3        155.78        179.93        14.54 o                         
 -15  12   3          5.37         -3.21         6.58 o                         
 -14  12   3        105.26         96.07         9.64 o                         
 -13  12   3         17.15          9.00         7.57 o                         
 -12  12   3         10.39         -2.57         9.09 o                         
 -11  12   3         26.57         23.78         6.58 o                         
 -10  12   3         50.06         34.27         8.90 o                         
  -9  12   3       1077.11       1012.76        21.64 o                         
  -8  12   3        181.20        185.60        14.42 o                         
  -7  12   3        130.66        131.80        18.95 o                         
  -6  12   3        497.24        504.51        15.66 o                         
  -5  12   3         27.92         33.70         6.58 o                         
  -4  12   3        434.43        416.69        18.12 o                         
  -3  12   3          4.44          1.29         7.57 o                         
  -2  12   3        162.50        147.10         9.64 o                         
  -1  12   3       1499.39       1506.19        30.48 o                         
   0  12   3          0.14          1.03         6.05 o                         
   1  12   3         95.41         78.18         8.90 o                         
   2  12   3        279.76        306.96        11.36 o                         
   3  12   3       1088.02       1108.57        19.15 o                         
   4  12   3       1134.25       1116.66        19.15 o                         
   5  12   3         23.91         20.56         6.05 o                         
   6  12   3        124.56        130.21        12.62 o                         
   7  12   3          9.42          5.66         6.08 o                         
   8  12   3        264.13        258.33        12.66 o                         
   9  12   3         60.94         69.40        10.30 o                         
  10  12   3        551.22        526.80        19.95 o                         
  11  12   3        126.26        135.45         9.64 o                         
  12  12   3         33.13         25.06         8.33 o                         
  13  12   3        122.82        127.95         9.64 o                         
  14  12   3         12.68         18.64         6.58 o                         
  15  12   3         24.50         17.99         6.58 o                         
 -14  13   3        452.50        481.96        17.87 o                         
 -13  13   3         69.45         72.69         9.64 o                         
 -12  13   3          3.68          5.78         6.58 o                         
 -11  13   3         23.71         54.84        12.93 o                         
 -10  13   3        268.46        256.53        12.66 o                         
  -9  13   3        267.32        284.39        12.66 o                         
  -8  13   3        845.87        825.42        21.64 o                         
  -7  13   3        288.57        258.40        12.66 o                         
  -6  13   3        177.31        187.11        12.66 o                         
  -5  13   3        105.90         88.45         9.64 o                         
  -4  13   3        935.75        920.73        21.64 o                         
  -3  13   3         45.50         27.91         7.79 o                         
  -2  13   3        354.78        390.89        18.21 o                         
  -1  13   3         34.04         30.31        13.20 o                         
   0  13   3        137.52        166.00         8.72 o                         
   1  13   3        179.90        186.44        10.28 o                         
   2  13   3        122.71        108.89         9.65 o                         
   3  13   3         63.96         60.13         7.71 o                         
   4  13   3         17.68         12.85         6.05 o                         
   5  13   3         20.08         25.71         7.42 o                         
   6  13   3        442.31        481.96        18.93 o                         
   7  13   3         34.72         22.49         6.58 o                         
   8  13   3          1.78         -0.64         6.58 o                         
   9  13   3         66.19         74.70         9.64 o                         
  10  13   3          5.70         -1.93         6.82 o                         
  11  13   3          6.09         17.35         6.58 o                         
  12  13   3        131.04        127.26         9.64 o                         
 -10  14   3         30.12         25.71        20.56 o                         
  -9  14   3        301.13        322.25        15.66 o                         
  -8  14   3        279.52        262.06        13.62 o                         
  -7  14   3          3.49          7.07         6.82 o                         
  -6  14   3         13.74         10.28         7.48 o                         
  -5  14   3         55.43         44.87         9.64 o                         
  -4  14   3          7.81         13.22         7.48 o                         
  -3  14   3        171.80        174.04        11.87 o                         
  -2  14   3        181.66        176.18        13.65 o                         
  -1  14   3        968.74        891.77        21.64 o                         
   0  14   3         38.97         54.71         8.17 o                         
   1  14   3        173.01        178.37        11.13 o                         
   2  14   3         41.86         41.41         7.71 o                         
   3  14   3        164.98        161.52        10.28 o                         
   4  14   3         57.52         76.56         8.72 o                         
   5  14   3          0.03          5.66         6.05 o                         
   6  14   3          0.52         -5.78         6.58 o                         
   7  14   3          7.45          0.00         8.48 o                         
 -28   0   4        110.17        121.31        14.54 o                         
 -27   0   4        473.91        458.49        21.81 o                         
 -26   0   4         65.27         71.08        11.12 o                         
 -25   0   4         86.07         75.35        10.91 o                         
 -24   0   4         38.73         51.41        15.42 o                         
 -23   0   4        480.77        519.26        25.71 o                         
 -22   0   4         67.82         66.84        15.42 o                         
 -21   0   4         45.17         56.55        10.28 o                         
 -20   0   4        357.61        344.46        20.56 o                         
 -19   0   4        635.23        663.22        30.85 o                         
 -18   0   4         91.93        113.11        15.42 o                         
 -17   0   4        140.75        128.53        15.42 o                         
 -16   0   4        621.77        611.81        25.71 o                         
 -15   0   4         95.56         96.16         8.56 o                         
 -14   0   4         17.04         33.27         7.71 o                         
 -13   0   4        275.16        281.54         8.77 o                         
 -12   0   4       3511.38       3585.78        43.28 o                         
 -11   0   4       1485.56       1456.51        20.35 o                         
 -10   0   4        243.72        280.07        10.27 o                         
  -9   0   4      20146.11      20122.04       213.19 o                         
  -8   0   4      63962.33      68343.79       710.97 o                         
  -7   0   4       5830.96       5892.89        58.19 o                         
  -6   0   4        151.31        163.07         5.54 o                         
  -5   0   4        221.60        210.25         6.52 o                         
  -4   0   4          8.79          7.34         2.85 o                         
  -3   0   4        523.49        526.42         9.41 o                         
  -2   0   4        482.58        489.51         8.16 o                         
  -1   0   4        462.50        425.58         7.37 o                         
   0   0   4       5434.51       5305.09        51.10 o                         
   1   0   4        830.52        781.63        10.69 o                         
   2   0   4       1467.44       1409.61        18.55 o                         
   3   0   4        175.20        158.83         5.54 o                         
   4   0   4         14.43         14.53         2.85 o                         
   5   0   4        401.64        390.27         7.03 o                         
   6   0   4        649.59        699.13        11.36 o                         
   7   0   4       1025.44       1083.01        34.14 o                         
   8   0   4        972.12        963.81        13.96 o                         
   9   0   4        166.89        158.22         6.05 o                         
  10   0   4        331.00        292.35         8.37 o                         
  11   0   4          0.71          5.14         4.20 o                         
  12   0   4        263.87        255.18        12.34 o                         
  13   0   4         33.56         23.14         7.71 o                         
  14   0   4          0.61          0.00         7.27 o                         
  15   0   4          9.71         10.28         7.27 o                         
  16   0   4         62.09         62.13         8.56 o                         
  17   0   4        157.97        156.98        20.56 o                         
  18   0   4       4135.39       3951.68        77.12 o                         
  19   0   4          1.33         -5.14        12.85 o                         
  20   0   4        331.79        384.42        23.14 o                         
  21   0   4          9.53         19.54         8.56 o                         
  22   0   4        523.90        706.07        23.42 o                         
  23   0   4          8.23         -2.06         8.56 o                         
  24   0   4        166.27        218.73        16.06 o                         
  25   0   4         39.01         33.42        10.91 o                         
 -28   1   4        112.33        105.46        10.28 o                         
 -27   1   4        127.79        117.91        10.28 o                         
 -26   1   4         66.02         64.22         6.90 o                         
 -25   1   4          6.63         11.86         5.73 o                         
 -24   1   4        121.05        102.82        15.42 o                         
 -23   1   4         24.13         37.02         8.56 o                         
 -22   1   4        106.17        114.04        10.91 o                         
 -21   1   4        311.01        334.26        14.54 o                         
 -20   1   4         65.25         59.24        10.91 o                         
 -19   1   4          4.03         10.28         5.94 o                         
 -18   1   4         16.28         22.28         5.94 o                         
 -17   1   4        347.84        340.78        10.58 o                         
 -16   1   4        213.75        232.30         9.64 o                         
 -15   1   4          0.92         -0.86         3.71 o                         
 -14   1   4         16.70         13.71         3.25 o                         
 -13   1   4        373.56        396.15         8.72 o                         
 -12   1   4        238.60        248.41         5.99 o                         
 -11   1   4         80.57         81.85         3.64 o                         
 -10   1   4        417.91        428.53         9.95 o                         
  -9   1   4        646.73        694.55        13.32 o                         
  -8   1   4       8273.84       8869.99        75.19 o                         
  -7   1   4       4942.95       4764.01        33.83 o                         
  -6   1   4        473.54        473.08         7.55 o                         
  -5   1   4          1.03          1.03         1.91 o                         
  -4   1   4          0.30          0.00         1.82 o                         
  -3   1   4       3170.99       3206.50        27.85 o                         
  -2   1   4         92.94         84.83         3.43 o                         
  -1   1   4       1588.55       1515.46        15.13 o                         
   0   1   4        757.59        661.75         8.36 o                         
   1   1   4        175.43        163.27         5.36 o                         
   2   1   4         89.57         92.45         3.43 o                         
   3   1   4       1624.01       1651.73        16.38 o                         
   4   1   4        929.84        959.32        10.13 o                         
   5   1   4        356.09        355.95         5.68 o                         
   6   1   4        608.11        607.36         7.35 o                         
   7   1   4       3136.64       3191.66        25.38 o                         
   8   1   4       1475.42       1569.43        15.99 o                         
   9   1   4        477.95        508.99        12.26 o                         
  10   1   4        197.60        201.25         6.30 o                         
  11   1   4         34.40         32.70         5.84 o                         
  12   1   4        631.90        667.67        11.38 o                         
  13   1   4       1327.66       1288.55        16.91 o                         
  14   1   4          0.34         -1.29         5.14 o                         
  15   1   4       1201.67       1110.30        18.55 o                         
  16   1   4          0.80         -2.57         5.14 o                         
  17   1   4       1599.64       1472.65        21.74 o                         
  18   1   4        667.54        600.14        19.29 o                         
  19   1   4          7.57          6.17         6.05 o                         
  20   1   4          0.78         -1.29         5.14 o                         
  21   1   4        148.01        156.16         8.72 o                         
  22   1   4        242.84        235.69        17.07 o                         
  23   1   4        639.83        718.47        16.56 o                         
  24   1   4         15.41         14.85         7.26 o                         
  25   1   4        126.40        126.11         8.72 o                         
 -28   2   4        363.29        360.38        23.15 o                         
 -27   2   4          0.18          6.43         7.71 o                         
 -26   2   4          0.64          8.23         6.90 o                         
 -25   2   4         38.05         35.07         6.30 o                         
 -24   2   4        125.56        133.67        12.34 o                         
 -23   2   4         38.26         43.33         6.58 o                         
 -22   2   4          0.65          3.43         5.94 o                         
 -21   2   4        434.30        428.73        27.13 o                         
 -20   2   4        575.08        580.29        15.91 o                         
 -19   2   4          3.73         13.71         5.94 o                         
 -18   2   4         79.13         81.48         9.88 o                         
 -17   2   4         72.79         74.01         6.79 o                         
 -16   2   4        119.41        119.20         6.05 o                         
 -15   2   4          9.00          9.43         3.25 o                         
 -14   2   4          0.01          0.00         3.25 o                         
 -13   2   4        155.16        173.36         6.05 o                         
 -12   2   4        740.05        768.93        12.93 o                         
 -11   2   4        325.70        316.28         6.65 o                         
 -10   2   4         62.81         49.78         3.57 o                         
  -9   2   4         26.24         25.71         5.14 o                         
  -8   2   4       1008.07       1039.58        13.72 o                         
  -7   2   4       2106.14       2211.98        21.86 o                         
  -6   2   4        159.26        127.82         4.41 o                         
  -5   2   4        170.03        158.66         4.65 o                         
  -4   2   4       1078.07       1105.07        11.76 o                         
  -3   2   4         87.95         88.40         3.43 o                         
  -2   2   4         43.81         41.00         2.70 o                         
  -1   2   4        990.18        943.10        10.54 o                         
   0   2   4         43.25         41.70         3.53 o                         
   1   2   4         56.79         53.57         3.43 o                         
   2   2   4         13.73         14.40         2.42 o                         
   3   2   4        895.17        955.86        11.07 o                         
   4   2   4        904.89        924.20        11.07 o                         
   5   2   4       1923.38       1988.09        19.22 o                         
   6   2   4          6.84          3.43         2.30 o                         
   7   2   4        237.82        238.60         6.30 o                         
   8   2   4         64.85         65.46         4.20 o                         
   9   2   4        204.41        216.34         6.30 o                         
  10   2   4        139.24        143.03         6.13 o                         
  11   2   4       6710.42       7159.78        64.22 o                         
  12   2   4        251.62        264.27         7.59 o                         
  13   2   4          0.27          4.11         4.60 o                         
  14   2   4         49.04         50.83         5.21 o                         
  15   2   4          8.75         10.28         4.60 o                         
  16   2   4         19.51         20.93         4.88 o                         
  17   2   4         65.09         50.90         6.63 o                         
  18   2   4          4.32          4.11         4.73 o                         
  19   2   4        168.58        140.10         7.59 o                         
  20   2   4         89.95         90.63         7.71 o                         
  21   2   4        157.80        139.74         8.72 o                         
  22   2   4          3.21         -3.60         6.05 o                         
  23   2   4         36.55         37.02         6.73 o                         
  24   2   4         22.02         22.85         8.16 o                         
  25   2   4        236.96        190.78        18.18 o                         
 -27   3   4        461.05        470.03        13.80 o                         
 -26   3   4         31.08         25.26         6.90 o                         
 -25   3   4          4.38         -2.06         4.94 o                         
 -24   3   4          1.47          3.86         7.57 o                         
 -23   3   4        550.94        556.23        17.95 o                         
 -22   3   4         49.81         50.56         8.28 o                         
 -21   3   4         63.94         58.19         6.58 o                         
 -20   3   4         14.67         10.28         6.58 o                         
 -19   3   4        739.69        709.85        16.63 o                         
 -18   3   4        169.44        188.25         9.64 o                         
 -17   3   4          4.41          7.20         3.89 o                         
 -16   3   4         32.45         26.52         3.89 o                         
 -15   3   4        279.96        276.75         8.72 o                         
 -14   3   4        193.52        184.43         6.73 o                         
 -13   3   4        474.54        477.31        10.78 o                         
 -12   3   4        732.15        703.46        12.66 o                         
 -11   3   4        580.72        564.02        12.66 o                         
 -10   3   4         89.50         84.25         5.94 o                         
  -9   3   4        250.10        257.92         7.03 o                         
  -8   3   4        500.53        481.24         8.41 o                         
  -7   3   4        516.08        509.17         8.26 o                         
  -6   3   4         42.69         37.61         2.65 o                         
  -5   3   4        125.58        123.47         4.41 o                         
  -4   3   4       4103.19       4058.29        33.77 o                         
  -3   3   4         48.03         53.01         2.97 o                         
  -2   3   4         13.22         12.00         2.65 o                         
  -1   3   4        781.43        765.27         9.63 o                         
   0   3   4       1329.10       1246.33        13.52 o                         
   1   3   4         25.66         22.28         4.60 o                         
   2   3   4       2988.00       3130.66        27.52 o                         
   3   3   4        795.78        809.37        10.03 o                         
   4   3   4        688.29        774.17        10.03 o                         
   5   3   4        158.19        155.05         4.84 o                         
   6   3   4       1023.78       1094.51        19.93 o                         
   7   3   4         11.73         15.79         2.97 o                         
   8   3   4          0.95          2.28         3.87 o                         
   9   3   4          0.06         -2.97         2.97 o                         
  10   3   4       3063.02       3033.70        30.20 o                         
  11   3   4        491.61        570.49        30.83 o                         
  12   3   4       2940.74       3005.90        31.21 o                         
  13   3   4        264.80        272.52         8.03 o                         
  14   3   4        310.14        275.63        10.20 o                         
  15   3   4       1746.75       1580.24        20.16 o                         
  16   3   4        158.24        194.45         7.59 o                         
  17   3   4          1.42         -0.37         4.88 o                         
  18   3   4        236.72        241.45         8.56 o                         
  19   3   4          0.93         -1.03         4.60 o                         
  20   3   4        536.89        477.04        12.27 o                         
  21   3   4          9.38          4.35         5.21 o                         
  22   3   4        410.40        442.44        12.27 o                         
  23   3   4        130.45        133.30         9.73 o                         
  24   3   4        132.94        138.99         8.03 o                         
 -27   4   4       1050.14       1050.69        22.61 o                         
 -26   4   4         10.30         15.42         5.73 o                         
 -25   4   4         24.78         23.73         5.73 o                         
 -24   4   4         91.26         90.52         7.59 o                         
 -23   4   4          4.89          2.57         6.58 o                         
 -22   4   4         33.43         20.56         6.58 o                         
 -21   4   4         65.68         71.98         7.48 o                         
 -20   4   4          0.59          6.43         6.58 o                         
 -19   4   4         36.23         36.78         5.54 o                         
 -18   4   4         10.42         12.15         5.54 o                         
 -17   4   4        413.10        421.35        12.62 o                         
 -16   4   4         29.42         34.20         5.54 o                         
 -15   4   4        141.95        144.50         6.05 o                         
 -14   4   4         36.37         37.13         6.58 o                         
 -13   4   4          8.48         12.34         3.43 o                         
 -12   4   4        255.31        235.11        16.08 o                         
 -11   4   4        227.41        223.78         9.64 o                         
 -10   4   4        183.87        188.39         6.58 o                         
  -9   4   4        400.00        418.06         9.64 o                         
  -8   4   4       1124.53       1240.54        16.33 o                         
  -7   4   4        176.95        188.35         5.75 o                         
  -6   4   4        624.10        589.82        10.73 o                         
  -5   4   4        246.38        236.73         6.90 o                         
  -4   4   4          4.68          1.87         2.24 o                         
  -3   4   4        437.75        519.69        10.67 o                         
  -2   4   4       1020.34       1037.42        11.76 o                         
  -1   4   4        528.07        547.19         8.40 o                         
   0   4   4         20.42         13.14         3.07 o                         
   1   4   4        162.37        154.52         4.94 o                         
   2   4   4          8.27          2.06         2.42 o                         
   3   4   4        298.46        274.67         6.30 o                         
   4   4   4        708.04        720.94        10.03 o                         
   5   4   4        130.20        136.95         4.94 o                         
   6   4   4        219.39        226.06         6.30 o                         
   7   4   4        801.60        791.99        10.49 o                         
   8   4   4        168.35        185.34         5.73 o                         
   9   4   4          2.05         -1.29         2.97 o                         
  10   4   4       1459.16       1403.85        17.86 o                         
  11   4   4         48.23         59.98         6.34 o                         
  12   4   4       2312.80       2301.30        25.17 o                         
  13   4   4          0.99          1.03         4.60 o                         
  14   4   4        914.80        824.14        13.23 o                         
  15   4   4        233.17        217.07         8.03 o                         
  16   4   4       2886.85       2737.98        30.20 o                         
  17   4   4          0.00         -1.03         4.60 o                         
  18   4   4       1524.38       1528.28        25.84 o                         
  19   4   4          4.74          2.20         5.36 o                         
  20   4   4        142.12        124.16         7.59 o                         
  21   4   4          0.48          6.24         4.88 o                         
  22   4   4        148.46        134.45         8.82 o                         
  23   4   4          1.31         -3.56         5.21 o                         
  24   4   4         42.01         37.85         6.90 o                         
 -26   5   4        275.39        267.08        10.03 o                         
 -25   5   4          0.77          0.34         4.94 o                         
 -24   5   4          5.85         -0.34         4.94 o                         
 -23   5   4         18.87         14.14         5.63 o                         
 -22   5   4         61.83         65.29         7.48 o                         
 -21   5   4         23.39         34.85         6.58 o                         
 -20   5   4         68.70         72.44         6.07 o                         
 -19   5   4         22.02         28.17         6.65 o                         
 -18   5   4         88.84         91.17         6.05 o                         
 -17   5   4        107.80        111.07         7.48 o                         
 -16   5   4        433.79        458.42        12.66 o                         
 -15   5   4         46.20         51.83         6.58 o                         
 -14   5   4        213.10        240.87         9.64 o                         
 -13   5   4        171.30        191.18         9.64 o                         
 -12   5   4          1.00          1.03         3.43 o                         
 -11   5   4          6.68         -1.03         3.43 o                         
 -10   5   4          5.38          1.47         5.94 o                         
  -9   5   4         10.02         14.57         3.25 o                         
  -8   5   4         60.41         56.28         5.19 o                         
  -7   5   4        207.67        208.46         5.40 o                         
  -6   5   4        530.56        540.57         7.67 o                         
  -5   5   4       1812.15       1779.15        19.67 o                         
  -4   5   4         26.79         25.49         3.43 o                         
  -3   5   4         79.23         97.95         4.20 o                         
  -2   5   4        304.49        328.90         7.28 o                         
  -1   5   4       1331.72       1382.72        14.99 o                         
   0   5   4        540.58        550.60         8.66 o                         
   1   5   4          0.49          3.60         2.53 o                         
   2   5   4        468.97        468.45         9.67 o                         
   3   5   4         25.89         35.99         4.20 o                         
   4   5   4        552.31        553.62         8.40 o                         
   5   5   4         73.64         58.67         4.20 o                         
   6   5   4        579.54        615.30        10.35 o                         
   7   5   4         10.04         14.40         4.60 o                         
   8   5   4          6.82          8.08         3.43 o                         
   9   5   4         20.66         13.37         4.60 o                         
  10   5   4         12.63         14.40         4.60 o                         
  11   5   4        274.70        275.44        15.20 o                         
  12   5   4        278.08        255.94         9.20 o                         
  13   5   4         34.66         43.90         4.88 o                         
  14   5   4         85.34         84.79         6.17 o                         
  15   5   4       4325.56       4094.79        42.91 o                         
  16   5   4        477.05        478.62        12.49 o                         
  17   5   4        149.96        139.73         7.22 o                         
  18   5   4          8.24          7.34         4.88 o                         
  19   5   4         12.18         13.05         6.45 o                         
  20   5   4          0.39          2.20         4.88 o                         
  21   5   4         40.03         48.75         8.47 o                         
  22   5   4         44.03         56.93         6.90 o                         
  23   5   4         34.94         41.13         6.90 o                         
 -25   6   4          3.11         15.83         5.91 o                         
 -24   6   4         67.91         62.64         6.30 o                         
 -23   6   4         54.57         61.77         5.71 o                         
 -22   6   4         32.01         30.85         7.27 o                         
 -21   6   4         79.11         79.85         7.03 o                         
 -20   6   4        237.02        240.02         9.41 o                         
 -19   6   4          4.95          4.50         8.33 o                         
 -18   6   4        508.71        536.61        15.66 o                         
 -17   6   4          8.97          5.78         6.58 o                         
 -16   6   4         18.95         24.42         6.58 o                         
 -15   6   4        200.50        196.00         9.64 o                         
 -14   6   4        471.81        480.37        10.78 o                         
 -13   6   4        137.85        145.07         8.16 o                         
 -12   6   4        442.24        441.90         9.78 o                         
 -11   6   4          0.32         -2.85         2.85 o                         
 -10   6   4         58.87         61.19         4.05 o                         
  -9   6   4        532.22        530.46         9.78 o                         
  -8   6   4          1.74         -3.43         3.43 o                         
  -7   6   4        167.16        144.53         7.48 o                         
  -6   6   4        204.79        213.37         6.43 o                         
  -5   6   4        212.54        216.20         9.23 o                         
  -4   6   4        246.06        230.48         7.03 o                         
  -3   6   4         13.37         31.40         4.22 o                         
  -2   6   4         44.79         51.33         4.20 o                         
  -1   6   4         18.79          9.64         2.97 o                         
   0   6   4         80.50         83.97         4.60 o                         
   1   6   4       1182.26       1312.31        14.69 o                         
   2   6   4        106.08        115.44         6.51 o                         
   3   6   4        683.11        737.63        10.49 o                         
   4   6   4        650.26        644.55        10.45 o                         
   5   6   4         22.57         23.99         4.20 o                         
   6   6   4          2.73         -0.73         3.43 o                         
   7   6   4        266.92        280.75         7.48 o                         
   8   6   4         14.67         15.98         4.20 o                         
   9   6   4        245.65        275.99         9.20 o                         
  10   6   4        192.59        180.59         6.90 o                         
  11   6   4       2383.13       2197.68        24.78 o                         
  12   6   4        135.91        137.16         7.73 o                         
  13   6   4        520.18        544.21        11.50 o                         
  14   6   4        765.16        733.39        13.80 o                         
  15   6   4       1586.28       1514.00        20.16 o                         
  16   6   4        209.84        195.33         8.03 o                         
  17   6   4         50.06         34.52         4.88 o                         
  18   6   4          1.64          3.67         4.88 o                         
  19   6   4          6.43         17.40         5.34 o                         
  20   6   4         67.08         78.38         7.22 o                         
  21   6   4          8.69         11.75        10.94 o                         
  22   6   4          1.40          0.79         5.21 o                         
 -24   7   4          0.79          0.69         4.94 o                         
 -23   7   4         26.96         57.37         7.66 o                         
 -22   7   4          1.38          6.51         5.36 o                         
 -21   7   4         22.91         27.03         5.03 o                         
 -20   7   4         79.73         74.34         6.05 o                         
 -19   7   4        285.74        339.18        14.10 o                         
 -18   7   4         19.16         18.70         5.54 o                         
 -17   7   4         41.17         48.76         5.54 o                         
 -16   7   4        182.51        192.78         8.17 o                         
 -15   7   4        352.01        373.16        10.78 o                         
 -14   7   4         57.60         60.29         5.54 o                         
 -13   7   4         33.65         81.86        11.25 o                         
 -12   7   4          0.00          1.29         6.58 o                         
 -11   7   4        590.32        621.03        15.66 o                         
 -10   7   4       1003.43       1047.16        18.65 o                         
  -9   7   4         71.89         84.12         6.58 o                         
  -8   7   4        344.37        385.23        12.66 o                         
  -7   7   4          1.57         -5.14         5.94 o                         
  -6   7   4       1408.58       1445.67        20.32 o                         
  -5   7   4        608.70        616.86        12.46 o                         
  -4   7   4        250.12        262.33         7.22 o                         
  -3   7   4        441.41        553.04        22.26 o                         
  -2   7   4        256.84        256.05         6.54 o                         
  -1   7   4        151.52        157.85         5.75 o                         
   0   7   4        351.80        350.08         8.12 o                         
   1   7   4          2.58          0.73         3.43 o                         
   2   7   4        376.54        405.04         9.58 o                         
   3   7   4        571.26        607.84        12.26 o                         
   4   7   4        235.20        265.60         6.81 o                         
   5   7   4          7.63         12.00         4.20 o                         
   6   7   4        567.28        563.87        10.03 o                         
   7   7   4         11.88         10.28         7.27 o                         
   8   7   4        111.57        108.98         5.29 o                         
   9   7   4          2.32          1.03         4.60 o                         
  10   7   4         24.98         20.89         5.69 o                         
  11   7   4          2.36          6.17         4.60 o                         
  12   7   4        216.99        238.09         8.56 o                         
  13   7   4          0.23          8.45         4.88 o                         
  14   7   4          0.42         -4.11         4.60 o                         
  15   7   4          3.40          0.73         5.58 o                         
  16   7   4        872.50        820.68        14.59 o                         
  17   7   4          0.00         -4.60         4.60 o                         
  18   7   4        612.61        573.66        12.72 o                         
  19   7   4          4.98          7.34         4.88 o                         
  20   7   4         81.41         99.63         7.39 o                         
  21   7   4          0.90         -0.73         4.88 o                         
 -23   8   4        156.11        148.09        17.52 o                         
 -22   8   4          3.23          8.57         5.63 o                         
 -21   8   4          0.13          2.14         5.63 o                         
 -20   8   4         34.65         27.27         5.80 o                         
 -19   8   4          0.54          3.86         6.58 o                         
 -18   8   4        116.77        124.83        23.36 o                         
 -17   8   4        178.64        182.26        10.58 o                         
 -16   8   4         89.44         82.42         9.64 o                         
 -15   8   4          8.63         10.28         6.58 o                         
 -14   8   4          7.59         -5.14         6.58 o                         
 -13   8   4          0.22          7.07         6.82 o                         
 -12   8   4        489.94        486.50        15.66 o                         
 -11   8   4         55.73         52.99         7.64 o                         
 -10   8   4        239.45        255.72        11.87 o                         
  -9   8   4        573.81        619.20        15.66 o                         
  -8   8   4        732.81        782.25        43.44 o                         
  -7   8   4         69.82         54.07         6.58 o                         
  -6   8   4          7.95         10.28         5.94 o                         
  -5   8   4         42.05         48.76         5.54 o                         
  -4   8   4        165.74        168.87         8.68 o                         
  -3   8   4        293.65        319.74        19.29 o                         
  -2   8   4         81.62         91.26         5.94 o                         
  -1   8   4          1.86          5.88         3.43 o                         
   0   8   4         97.66         91.83         4.41 o                         
   1   8   4         43.92         49.15         4.41 o                         
   2   8   4       1307.73       1417.76        15.99 o                         
   3   8   4        260.86        271.72         7.48 o                         
   4   8   4        123.60        144.47         6.13 o                         
   5   8   4        466.10        453.55         8.66 o                         
   6   8   4        247.97        249.45         8.43 o                         
   7   8   4        243.63        237.39         8.68 o                         
   8   8   4        216.46        211.97         7.83 o                         
   9   8   4        820.20        799.09        17.26 o                         
  10   8   4        245.73        259.84         9.20 o                         
  11   8   4          0.00         11.31         4.60 o                         
  12   8   4        815.34        798.84        13.80 o                         
  13   8   4        124.03        128.12         6.90 o                         
  14   8   4         33.87         33.93         6.05 o                         
  15   8   4          8.06         11.22         5.54 o                         
  16   8   4         49.11         62.34         7.71 o                         
  17   8   4         94.82         96.73         8.17 o                         
  18   8   4         58.04         43.91         7.71 o                         
  19   8   4         47.59         83.71         7.71 o                         
  20   8   4          6.31         13.14         7.42 o                         
 -22   9   4         92.23         84.34         9.64 o                         
 -21   9   4         64.90         69.02         7.22 o                         
 -20   9   4          5.75          9.85         5.63 o                         
 -19   9   4        234.23        251.35         9.55 o                         
 -18   9   4        224.40        243.62        19.86 o                         
 -17   9   4         26.35         32.78         6.58 o                         
 -16   9   4        193.57        184.20        19.18 o                         
 -15   9   4        166.82        166.26         9.64 o                         
 -14   9   4         58.18         67.51         7.90 o                         
 -13   9   4         56.06         59.20         9.07 o                         
 -12   9   4        709.19        666.98        16.22 o                         
 -11   9   4          0.53         -3.86         6.58 o                         
 -10   9   4          6.55          3.86        15.45 o                         
  -9   9   4        167.67        161.79        13.97 o                         
  -8   9   4        801.86        897.04        18.65 o                         
  -7   9   4          0.00          7.07         6.58 o                         
  -6   9   4          0.25          9.00         6.58 o                         
  -5   9   4         41.72         56.88        12.04 o                         
  -4   9   4          1.31         -1.71         6.46 o                         
  -3   9   4        556.96        578.20        15.66 o                         
  -2   9   4        154.07        144.81         8.90 o                         
  -1   9   4         61.48         64.50         7.93 o                         
   0   9   4         23.36         20.10         5.54 o                         
   1   9   4        467.81        485.15        12.03 o                         
   2   9   4          1.48          1.29         5.14 o                         
   3   9   4        155.27        155.35         9.37 o                         
   4   9   4        104.75         88.55         6.17 o                         
   5   9   4        709.65        695.23        17.08 o                         
   6   9   4         70.41         73.19         6.29 o                         
   7   9   4       3676.47       3497.28        35.81 o                         
   8   9   4        799.20        773.66        17.07 o                         
   9   9   4       1864.68       1866.63        25.71 o                         
  10   9   4          0.06         -5.14         5.14 o                         
  11   9   4        562.37        528.51        23.45 o                         
  12   9   4         68.44         57.79         6.73 o                         
  13   9   4        722.92        716.73        15.42 o                         
  14   9   4         18.42         27.25         6.68 o                         
  15   9   4        167.04        202.47        10.28 o                         
  16   9   4          2.15          8.74         6.68 o                         
  17   9   4        525.05        549.00        15.42 o                         
  18   9   4          3.53         11.68         5.54 o                         
 -20  10   4        599.34        576.59        25.63 o                         
 -19  10   4         50.92         37.39         9.64 o                         
 -18  10   4         70.80         90.13         9.64 o                         
 -17  10   4        174.37        197.27        12.66 o                         
 -16  10   4        508.81        502.43        15.66 o                         
 -15  10   4          5.54          1.93         6.82 o                         
 -14  10   4        394.45        381.36        14.24 o                         
 -13  10   4         10.49         13.50         6.82 o                         
 -12  10   4       1016.92        999.12        21.64 o                         
 -11  10   4         99.35         89.48         9.64 o                         
 -10  10   4        145.08        122.47         9.64 o                         
  -9  10   4          9.17          8.35         6.58 o                         
  -8  10   4        238.69        239.79        12.55 o                         
  -7  10   4       1216.68       1245.67        24.62 o                         
  -6  10   4        444.28        432.21        14.46 o                         
  -5  10   4        335.64        321.05        17.50 o                         
  -4  10   4         64.03         59.08         7.48 o                         
  -3  10   4        731.47        785.59        21.57 o                         
  -2  10   4          5.24          7.07         6.58 o                         
  -1  10   4         54.97         61.90         7.48 o                         
   0  10   4       1395.40       1444.84        25.61 o                         
   1  10   4        224.62        225.15        11.87 o                         
   2  10   4        257.23        249.65        11.87 o                         
   3  10   4        571.69        531.49        35.60 o                         
   4  10   4         53.33         65.51        10.01 o                         
   5  10   4          6.39         13.71         8.89 o                         
   6  10   4       1182.16       1188.74        22.62 o                         
   7  10   4         41.22         40.10         7.71 o                         
   8  10   4        230.22        213.39        14.54 o                         
   9  10   4        480.19        447.35        18.18 o                         
  10  10   4         39.28         12.85        12.85 o                         
  11  10   4        408.08        417.01        18.18 o                         
  12  10   4         58.91         79.22        10.41 o                         
  13  10   4        115.35        109.73         8.90 o                         
  14  10   4        154.03        152.79        11.87 o                         
  15  10   4         76.00         74.25         8.90 o                         
  16  10   4         97.27         88.01         8.90 o                         
 -17  11   4         63.99         91.30        11.20 o                         
 -16  11   4        174.97        165.94        19.72 o                         
 -15  11   4        375.41        383.30        18.85 o                         
 -14  11   4        139.53        153.02        11.87 o                         
 -13  11   4        301.62        281.40        13.62 o                         
 -12  11   4         15.92         17.35         6.58 o                         
 -11  11   4          2.24         10.28         6.58 o                         
 -10  11   4         52.91         41.36         8.43 o                         
  -9  11   4         34.58         31.88         9.45 o                         
  -8  11   4        141.62        127.65         9.90 o                         
  -7  11   4         15.11         23.14         6.58 o                         
  -6  11   4          0.10          9.64         6.58 o                         
  -5  11   4        658.43        643.14        20.72 o                         
  -4  11   4        122.16        123.52         9.73 o                         
  -3  11   4         29.78         37.07         6.58 o                         
  -2  11   4        356.72        368.73        20.94 o                         
  -1  11   4         12.92         18.64         6.58 o                         
   0  11   4         38.08         29.38         7.48 o                         
   1  11   4        104.49        101.87         8.90 o                         
   2  11   4         99.24         90.17         8.90 o                         
   3  11   4        260.97        260.92        11.87 o                         
   4  11   4       1063.42       1052.41        20.78 o                         
   5  11   4         26.67         22.77         7.79 o                         
   6  11   4          6.29         -5.94         5.94 o                         
   7  11   4         60.15         78.49        10.91 o                         
   8  11   4         25.52         23.14         7.27 o                         
   9  11   4          9.83         12.85         7.27 o                         
  10  11   4          2.33         -5.14        10.28 o                         
  11  11   4          0.02         -2.57         7.71 o                         
  12  11   4        137.61        181.26        15.42 o                         
  13  11   4          9.26          5.14         7.27 o                         
  14  11   4        292.42        269.47        20.56 o                         
 -15  12   4          1.16         -5.14         9.20 o                         
 -14  12   4         19.35         17.01         7.90 o                         
 -13  12   4        664.64        708.34        18.65 o                         
 -12  12   4        363.95        394.78        17.92 o                         
 -11  12   4        172.20        156.34        11.62 o                         
 -10  12   4        171.21        160.82        11.87 o                         
  -9  12   4        267.98        278.11        13.62 o                         
  -8  12   4         57.78         50.48         9.64 o                         
  -7  12   4         28.15         37.27         7.48 o                         
  -6  12   4         11.36         10.93         6.58 o                         
  -5  12   4        557.33        531.26        34.34 o                         
  -4  12   4        772.90        725.88        18.65 o                         
  -3  12   4        396.32        356.37        15.66 o                         
  -2  12   4        196.10        190.32        11.87 o                         
  -1  12   4        387.37        403.61        15.66 o                         
   0  12   4        224.76        227.98        17.76 o                         
   1  12   4        423.59        470.02        15.66 o                         
   2  12   4        458.18        442.63        15.87 o                         
   3  12   4         16.23         21.59         8.56 o                         
   4  12   4        155.41        153.45        13.14 o                         
   5  12   4         74.99         70.60         8.90 o                         
   6  12   4         51.60         35.99        10.91 o                         
   7  12   4        317.65        334.50        18.18 o                         
   8  12   4          3.56        -10.28        10.28 o                         
   9  12   4        477.24        529.75        21.81 o                         
  10  12   4         12.85         12.34        15.42 o                         
  11  12   4        177.72        152.06        14.54 o                         
 -11  13   4        566.27        565.53        35.99 o                         
 -10  13   4         15.35          7.20         6.85 o                         
  -9  13   4        148.35        138.30        11.87 o                         
  -8  13   4        140.20        166.82        17.51 o                         
  -7  13   4        230.89        226.46        12.66 o                         
  -6  13   4         83.60         85.48         9.64 o                         
  -5  13   4          0.98         10.28         6.58 o                         
  -4  13   4        298.74        272.10        12.66 o                         
  -3  13   4        451.86        462.46        15.66 o                         
  -2  13   4          1.18         -6.58         6.58 o                         
  -1  13   4         26.03         23.99         8.90 o                         
   0  13   4         46.95         44.80         8.90 o                         
   1  13   4         86.42         81.63         9.64 o                         
   2  13   4         47.13         58.37         8.90 o                         
   3  13   4        102.57        108.73         9.64 o                         
   4  13   4        124.06        133.74         9.64 o                         
   5  13   4          1.96          2.57        12.85 o                         
   6  13   4         35.03         28.28        10.91 o                         
   7  13   4         65.76         60.13        10.91 o                         
 -26   1   5        263.46        221.76        38.56 o                         
 -25   1   5        122.43        116.21        12.34 o                         
 -24   1   5          0.56          2.57        10.91 o                         
 -23   1   5        115.13        113.34        10.91 o                         
 -22   1   5        120.39        133.79        12.85 o                         
 -21   1   5          8.80         23.14        10.91 o                         
 -20   1   5         15.34         23.14        10.91 o                         
 -19   1   5          2.97          6.85         5.94 o                         
 -18   1   5         19.85         23.78         6.82 o                         
 -17   1   5         90.36         83.53         7.48 o                         
 -16   1   5         16.10         18.85         5.94 o                         
 -15   1   5        332.55        374.01        11.21 o                         
 -14   1   5         31.19         32.56         5.66 o                         
 -13   1   5          8.41         16.16         4.20 o                         
 -12   1   5         37.61         26.73         5.94 o                         
 -11   1   5         24.79         24.60         5.19 o                         
 -10   1   5        376.66        433.40         8.00 o                         
  -9   1   5          7.08         17.01         2.75 o                         
  -8   1   5          1.74          4.00         2.65 o                         
  -7   1   5        315.27        338.20         6.73 o                         
  -6   1   5        561.56        558.83         8.17 o                         
  -5   1   5        226.86        256.78         5.68 o                         
  -4   1   5         96.34         97.89         3.61 o                         
  -3   1   5         42.11         40.80         3.25 o                         
  -2   1   5        623.46        636.67         9.55 o                         
  -1   1   5        237.97        218.92         7.07 o                         
   0   1   5         68.90         73.08         3.36 o                         
   1   1   5         25.55         22.49         3.25 o                         
   2   1   5       1219.91       1244.86        12.76 o                         
   3   1   5        121.62        123.22         4.81 o                         
   4   1   5       1559.00       1553.28        15.67 o                         
   5   1   5        792.25        817.40        10.21 o                         
   6   1   5         75.58         82.54         4.21 o                         
   7   1   5        478.64        520.29        10.91 o                         
   8   1   5          9.56          4.50         3.25 o                         
   9   1   5          9.38         13.37         4.60 o                         
  10   1   5        179.31        198.55        11.31 o                         
  11   1   5        766.62        759.04        15.42 o                         
  12   1   5         32.06         23.14         5.14 o                         
  13   1   5        412.76        410.83        13.97 o                         
  14   1   5        630.66        601.20        13.96 o                         
  15   1   5       1095.05       1061.14        19.15 o                         
  16   1   5        196.65        186.27        10.28 o                         
  17   1   5         19.70         13.37         6.05 o                         
  18   1   5         60.76         42.62         7.11 o                         
  19   1   5        156.79        146.61         8.72 o                         
  20   1   5        148.39        158.10        11.13 o                         
  21   1   5        408.07        440.81        13.96 o                         
  22   1   5         23.96         25.71         7.71 o                         
 -26   2   5         20.95         17.99        12.85 o                         
 -25   2   5         94.65         85.72        15.42 o                         
 -24   2   5         78.92         83.33        12.34 o                         
 -23   2   5          2.65         -2.06         8.56 o                         
 -22   2   5          1.76         -6.58         6.58 o                         
 -21   2   5         25.07         33.79         7.48 o                         
 -20   2   5        103.35        100.55        10.37 o                         
 -19   2   5          0.01         -3.43         5.94 o                         
 -18   2   5          3.33         17.14         5.94 o                         
 -17   2   5        181.06        169.12         9.64 o                         
 -16   2   5          3.02          6.43         7.57 o                         
 -15   2   5        110.11        104.75         7.48 o                         
 -14   2   5        285.72        267.46         8.72 o                         
 -13   2   5        239.50        233.78         8.72 o                         
 -12   2   5          1.62         -1.71         4.45 o                         
 -11   2   5       1420.94       1410.81        19.60 o                         
 -10   2   5       2888.12       2992.60        33.12 o                         
  -9   2   5       1255.79       1256.32        15.19 o                         
  -8   2   5         51.35         55.76         4.20 o                         
  -7   2   5        154.76        148.81         4.70 o                         
  -6   2   5        543.38        537.02         8.17 o                         
  -5   2   5        234.70        237.38         5.91 o                         
  -4   2   5        802.16        812.80        13.80 o                         
  -3   2   5        248.51        234.47         5.73 o                         
  -2   2   5        270.91        273.26         6.13 o                         
  -1   2   5         48.12         48.96         3.43 o                         
   0   2   5          7.20          8.81         3.43 o                         
   1   2   5        424.21        416.76         7.90 o                         
   2   2   5         77.93         69.66         3.53 o                         
   3   2   5          9.81         13.95         3.43 o                         
   4   2   5         70.38         67.64         4.22 o                         
   5   2   5          0.67          4.41         3.43 o                         
   6   2   5         24.64         29.07         3.43 o                         
   7   2   5         78.22         78.44         4.65 o                         
   8   2   5        355.40        370.52        10.73 o                         
   9   2   5        454.01        442.46         9.94 o                         
  10   2   5        502.46        500.49        14.73 o                         
  11   2   5        153.69        152.59         6.17 o                         
  12   2   5        982.37        964.33        15.79 o                         
  13   2   5        128.58        125.33         6.17 o                         
  14   2   5         10.85          7.20         4.60 o                         
  15   2   5         78.49         80.64         6.17 o                         
  16   2   5         31.84         28.64         5.21 o                         
  17   2   5          9.21          9.10         5.21 o                         
  18   2   5        858.27        877.35        24.49 o                         
  19   2   5         44.43         31.42         6.73 o                         
  20   2   5        318.03        364.44        13.37 o                         
  21   2   5         27.07         28.28         7.71 o                         
  22   2   5        236.03        272.80        12.03 o                         
 -25   3   5         21.14         27.91         7.48 o                         
 -24   3   5        263.87        217.29        12.66 o                         
 -23   3   5          9.74         -1.93         6.82 o                         
 -22   3   5         18.30         26.44         7.48 o                         
 -21   3   5         75.96         72.68        11.07 o                         
 -20   3   5         28.10         38.73         7.48 o                         
 -19   3   5         37.30         33.05         7.48 o                         
 -18   3   5          0.57          0.00         6.58 o                         
 -17   3   5          8.71         14.78         6.58 o                         
 -16   3   5          2.16          5.14         5.94 o                         
 -15   3   5          0.42         -2.06         3.89 o                         
 -14   3   5       1218.69       1216.99        23.43 o                         
 -13   3   5          9.84          4.11         5.64 o                         
 -12   3   5        118.36        114.20         6.05 o                         
 -11   3   5          5.60         10.54         4.53 o                         
 -10   3   5        397.45        408.17        10.21 o                         
  -9   3   5         32.86         25.02         7.11 o                         
  -8   3   5          0.02         -2.75         2.75 o                         
  -7   3   5         41.26         45.48         4.20 o                         
  -6   3   5        459.66        448.33         7.67 o                         
  -5   3   5         20.46         35.21         2.97 o                         
  -4   3   5         27.51         22.64         3.91 o                         
  -3   3   5         76.49         77.92         4.20 o                         
  -2   3   5          0.04         -1.14         2.65 o                         
  -1   3   5        109.23        102.24         4.41 o                         
   0   3   5        184.49        170.79         9.96 o                         
   1   3   5        260.12        281.00         6.81 o                         
   2   3   5        466.94        485.48         7.90 o                         
   3   3   5         21.71         19.10         3.45 o                         
   4   3   5          0.63          4.41         3.43 o                         
   5   3   5          4.89          5.88         3.43 o                         
   6   3   5          2.42         -3.61         3.61 o                         
   7   3   5         45.40         55.89         4.60 o                         
   8   3   5        344.63        328.22         8.43 o                         
   9   3   5        640.12        664.56        11.86 o                         
  10   3   5       1054.15       1066.36        20.26 o                         
  11   3   5         19.80         31.49         5.72 o                         
  12   3   5          4.73         -3.08         6.38 o                         
  13   3   5       2323.75       2117.43        24.78 o                         
  14   3   5        349.48        404.90        13.76 o                         
  15   3   5         27.40         30.85         5.21 o                         
  16   3   5         56.86         59.91         6.17 o                         
  17   3   5         16.40          8.81         4.88 o                         
  18   3   5        147.18        128.99         7.59 o                         
  19   3   5         88.87        107.15         7.59 o                         
  20   3   5         38.48         32.82         5.63 o                         
  21   3   5        185.00        220.64        11.36 o                         
  22   3   5         78.05         77.46        14.54 o                         
 -25   4   5         49.34         60.57        10.64 o                         
 -24   4   5         17.99         24.24         7.48 o                         
 -23   4   5        173.47        182.78        10.58 o                         
 -22   4   5        533.00        484.42        15.66 o                         
 -21   4   5         23.71         29.82         8.56 o                         
 -20   4   5         31.56         27.18         7.48 o                         
 -19   4   5        174.86        173.42        10.58 o                         
 -18   4   5         26.67         25.71         6.58 o                         
 -17   4   5          4.54          0.00         5.94 o                         
 -16   4   5        217.10        240.11         8.72 o                         
 -15   4   5        163.93        173.88         8.17 o                         
 -14   4   5        109.04         94.57         6.05 o                         
 -13   4   5         13.42         21.03         5.54 o                         
 -12   4   5        152.51        138.80         6.58 o                         
 -11   4   5        203.69        200.33         9.64 o                         
 -10   4   5          2.39         11.57         4.20 o                         
  -9   4   5          5.22          0.00         6.06 o                         
  -8   4   5          3.11         -2.06         4.45 o                         
  -7   4   5         15.99         16.54         3.10 o                         
  -6   4   5        276.87        272.08         7.12 o                         
  -5   4   5        164.71        154.50         5.29 o                         
  -4   4   5        103.12        101.00         4.41 o                         
  -3   4   5         37.18         41.77         4.20 o                         
  -2   4   5         18.48         24.17         3.43 o                         
  -1   4   5        808.88        845.87        11.76 o                         
   0   4   5         40.50         45.48         4.20 o                         
   1   4   5          8.19          7.34         3.43 o                         
   2   4   5         19.61         15.42         3.43 o                         
   3   4   5        202.97        224.94         6.54 o                         
   4   4   5         81.69         87.30         6.13 o                         
   5   4   5       1150.38       1178.05        14.27 o                         
   6   4   5        257.30        258.30         7.90 o                         
   7   4   5        346.15        344.80         9.20 o                         
   8   4   5        309.79        315.62         9.57 o                         
   9   4   5        181.53        210.87         8.03 o                         
  10   4   5        114.81        111.76         6.17 o                         
  11   4   5          3.59          8.23         4.60 o                         
  12   4   5        169.93        164.60         7.22 o                         
  13   4   5          1.39         -1.03         4.60 o                         
  14   4   5        312.96        337.21        14.09 o                         
  15   4   5         39.67         34.75         5.63 o                         
  16   4   5        107.14        103.44         6.90 o                         
  17   4   5         52.26        100.04         9.02 o                         
  18   4   5         29.09         24.42         5.63 o                         
  19   4   5          2.82          7.51         5.21 o                         
  20   4   5         14.87         17.80         5.21 o                         
  21   4   5          1.39          1.19         5.21 o                         
 -24   5   5        222.29        219.75        12.66 o                         
 -23   5   5        275.80        271.21        13.62 o                         
 -22   5   5         29.80         28.64         7.48 o                         
 -21   5   5         50.51         53.47         7.76 o                         
 -20   5   5          3.74         20.56         6.58 o                         
 -19   5   5         61.20         46.95         7.48 o                         
 -18   5   5          3.41         -2.57         6.58 o                         
 -17   5   5         37.71         28.04         5.54 o                         
 -16   5   5         51.68         43.84         6.05 o                         
 -15   5   5        240.04        255.56         9.64 o                         
 -14   5   5        284.03        292.87        12.08 o                         
 -13   5   5         81.64         84.12         6.58 o                         
 -12   5   5        111.13        120.59         6.61 o                         
 -11   5   5         39.93         34.17         6.58 o                         
 -10   5   5         24.02         21.21         6.58 o                         
  -9   5   5         75.37         72.63         6.58 o                         
  -8   5   5        838.89        811.72        16.63 o                         
  -7   5   5        243.30        226.76         8.17 o                         
  -6   5   5        979.95        985.64        15.96 o                         
  -5   5   5         18.66         23.27         4.60 o                         
  -4   5   5        722.50        724.90        10.77 o                         
  -3   5   5        160.05        148.84         6.13 o                         
  -2   5   5         30.07         19.71         4.20 o                         
  -1   5   5         31.05         37.70         4.20 o                         
   0   5   5        555.38        559.00         9.63 o                         
   1   5   5       1073.66       1120.81        17.24 o                         
   2   5   5       2580.32       2688.45        25.74 o                         
   3   5   5          0.39          9.43         4.20 o                         
   4   5   5       1452.23       1489.73        16.38 o                         
   5   5   5        128.82        148.13         6.90 o                         
   6   5   5        185.70        190.50         6.30 o                         
   7   5   5         15.90         12.00         4.20 o                         
   8   5   5         46.69         52.00         4.88 o                         
   9   5   5         29.66         37.51         4.88 o                         
  10   5   5        133.89        134.35         6.90 o                         
  11   5   5         90.25         95.58         6.17 o                         
  12   5   5         15.79         22.49         5.85 o                         
  13   5   5        846.51        843.28        15.04 o                         
  14   5   5        911.07        941.94        15.54 o                         
  15   5   5        160.06        182.15         8.56 o                         
  16   5   5         10.71         12.12         4.88 o                         
  17   5   5          1.86         -3.31         4.88 o                         
  18   5   5          0.12          0.73         4.88 o                         
  19   5   5          0.39          0.00         5.21 o                         
  20   5   5        380.76        426.79        12.27 o                         
 -23   6   5          0.49         -6.58         6.58 o                         
 -22   6   5        171.55        138.87        10.58 o                         
 -21   6   5         17.43         29.34        12.97 o                         
 -20   6   5          0.86         -5.14         6.58 o                         
 -19   6   5        258.43        249.08        12.66 o                         
 -18   6   5        220.75        212.73         8.72 o                         
 -17   6   5          0.94         -3.21         6.58 o                         
 -16   6   5          1.78         -3.21         6.58 o                         
 -15   6   5        185.75        203.48         9.64 o                         
 -14   6   5        373.44        361.81        12.66 o                         
 -13   6   5        104.61        101.65         8.76 o                         
 -12   6   5          1.59          5.78         6.58 o                         
 -11   6   5          1.59          1.71         5.94 o                         
 -10   6   5          1.24          5.14         5.94 o                         
  -9   6   5          9.26         17.99         6.58 o                         
  -8   6   5          0.23         -1.71         5.94 o                         
  -7   6   5         36.52         38.27         5.54 o                         
  -6   6   5          6.12         10.28         5.14 o                         
  -5   6   5         42.84         55.04         5.54 o                         
  -4   6   5        381.62        368.40         8.12 o                         
  -3   6   5         69.96         71.99         4.41 o                         
  -2   6   5        483.21        475.45         9.60 o                         
  -1   6   5         58.67         65.93         7.91 o                         
   0   6   5          1.98          0.00         4.20 o                         
   1   6   5        204.67        218.02         6.54 o                         
   2   6   5          4.98          3.43         4.20 o                         
   3   6   5        218.07        224.42         6.30 o                         
   4   6   5         84.93         85.06         4.94 o                         
   5   6   5         79.06         72.39         4.65 o                         
   6   6   5         58.93         55.62         4.41 o                         
   7   6   5        362.84        367.02         9.20 o                         
   8   6   5         14.65         13.37         4.60 o                         
   9   6   5        131.27        124.71         6.90 o                         
  10   6   5        725.82        735.70        13.23 o                         
  11   6   5        354.60        343.18         9.55 o                         
  12   6   5         71.71         59.33         6.17 o                         
  13   6   5        613.33        582.97        12.27 o                         
  14   6   5        264.13        226.28         9.20 o                         
  15   6   5          1.43          3.67         4.88 o                         
  16   6   5         11.11         19.77         5.21 o                         
  17   6   5          5.71         -4.88         4.88 o                         
  18   6   5        157.96        215.45         9.55 o                         
  19   6   5          8.91         17.76         6.17 o                         
 -22   7   5        127.18        109.61        12.50 o                         
 -21   7   5         56.81         47.66         7.90 o                         
 -20   7   5          4.90         -1.29         9.39 o                         
 -19   7   5        141.69        143.18         9.64 o                         
 -18   7   5         81.43         86.70         9.64 o                         
 -17   7   5         29.30         28.92         6.58 o                         
 -16   7   5         98.22        115.94         9.64 o                         
 -15   7   5        338.94        356.97        12.66 o                         
 -14   7   5          8.69         10.93         6.58 o                         
 -13   7   5          8.11         12.85         6.58 o                         
 -12   7   5         14.47         17.99         6.58 o                         
 -11   7   5        265.90        276.38        12.66 o                         
 -10   7   5        488.62        513.89        14.24 o                         
  -9   7   5          0.99         -6.58         6.58 o                         
  -8   7   5         51.74         54.07         6.58 o                         
  -7   7   5          5.58         13.71         8.08 o                         
  -6   7   5        531.80        547.04        12.46 o                         
  -5   7   5        840.42        884.40        15.96 o                         
  -4   7   5         27.96         24.30         5.54 o                         
  -3   7   5        140.68        145.18         6.13 o                         
  -2   7   5         41.22         37.24         4.41 o                         
  -1   7   5          1.90         -0.86         4.20 o                         
   0   7   5          1.43         -4.60         4.60 o                         
   1   7   5         97.71         92.24         5.29 o                         
   2   7   5        126.66        120.93         6.90 o                         
   3   7   5       1386.15       1412.72        23.76 o                         
   4   7   5       1040.75       1006.88        15.59 o                         
   5   7   5       4658.65       4578.85        45.90 o                         
   6   7   5        350.07        357.63        11.45 o                         
   7   7   5          1.09          8.23         4.60 o                         
   8   7   5        161.71        168.58         7.82 o                         
   9   7   5        461.59        518.81        24.63 o                         
  10   7   5         11.87         17.91         6.93 o                         
  11   7   5        223.05        229.40         8.56 o                         
  12   7   5         32.57         35.25         6.76 o                         
  13   7   5        646.92        712.96        23.15 o                         
  14   7   5          0.88          4.77         4.88 o                         
  15   7   5          1.07          5.88         4.88 o                         
  16   7   5          4.43         -3.16         5.21 o                         
  17   7   5        116.15        115.55         7.22 o                         
  18   7   5          3.07         -0.40         5.21 o                         
 -21   8   5         12.93         35.99        15.42 o                         
 -20   8   5        174.48        170.00        10.04 o                         
 -19   8   5         19.40         24.80        10.69 o                         
 -18   8   5         56.17         61.19         7.90 o                         
 -17   8   5          6.97         -3.86         6.58 o                         
 -16   8   5          2.65          2.57         6.66 o                         
 -15   8   5        219.14        202.62        12.66 o                         
 -14   8   5        230.91        211.47        11.12 o                         
 -13   8   5        111.60        109.67         9.64 o                         
 -12   8   5         42.10         52.20         8.67 o                         
 -11   8   5        199.37        196.09        10.58 o                         
 -10   8   5        478.40        521.44        16.45 o                         
  -9   8   5         11.66         12.85         6.66 o                         
  -8   8   5          0.06         -4.50         6.58 o                         
  -7   8   5         38.87         53.84         7.48 o                         
  -6   8   5        126.08        114.55         7.71 o                         
  -5   8   5        339.48        326.95        10.78 o                         
  -4   8   5         78.08         74.65         6.68 o                         
  -3   8   5          5.97          2.57         5.14 o                         
  -2   8   5        128.61        114.64         6.30 o                         
  -1   8   5        708.52        741.96        15.85 o                         
   0   8   5        330.32        351.51         8.66 o                         
   1   8   5        346.76        353.98        10.84 o                         
   2   8   5         47.15         56.19         4.41 o                         
   3   8   5         21.38         17.14         4.20 o                         
   4   8   5        541.62        537.93        10.49 o                         
   5   8   5        125.00        136.60         6.30 o                         
   6   8   5        222.19        270.23        11.15 o                         
   7   8   5        742.75        757.06        13.80 o                         
   8   8   5         15.74         13.37         4.60 o                         
   9   8   5        105.16        105.97        10.60 o                         
  10   8   5        255.04        240.23         9.20 o                         
  11   8   5        403.11        399.89        11.50 o                         
  12   8   5         67.34         74.00         7.71 o                         
  13   8   5         37.03         32.74         6.73 o                         
  14   8   5          4.33         10.75         6.07 o                         
  15   8   5         99.17         90.34         7.71 o                         
  16   8   5          1.31          0.00         6.05 o                         
  17   8   5         63.48         85.40         8.90 o                         
 -19   9   5          9.30         12.34         6.85 o                         
 -18   9   5          0.43         -3.86         6.58 o                         
 -17   9   5        120.27         94.61         9.64 o                         
 -16   9   5         23.91         16.45         6.85 o                         
 -15   9   5        124.61        112.64         9.64 o                         
 -14   9   5          4.12          0.00         6.58 o                         
 -13   9   5         32.40         39.94         7.90 o                         
 -12   9   5         60.41         58.55        12.86 o                         
 -11   9   5        204.27        186.61        14.90 o                         
 -10   9   5         61.62         52.71         7.48 o                         
  -9   9   5        201.20        185.73        10.58 o                         
  -8   9   5         23.81         26.99         6.58 o                         
  -7   9   5         65.17         66.84         8.90 o                         
  -6   9   5         46.78         54.90        13.72 o                         
  -5   9   5         39.48         50.76         7.48 o                         
  -4   9   5         78.20         86.58         8.90 o                         
  -3   9   5         32.74         26.92         6.58 o                         
  -2   9   5         29.58         31.49         6.58 o                         
  -1   9   5         64.77         62.84         8.90 o                         
   0   9   5         14.21         19.10         4.88 o                         
   1   9   5        423.86        392.80        12.65 o                         
   2   9   5        528.26        541.04        12.97 o                         
   3   9   5         97.15         91.26         6.90 o                         
   4   9   5        913.69        904.45        14.59 o                         
   5   9   5          0.31         10.28         4.60 o                         
   6   9   5        997.22       1004.97        17.99 o                         
   7   9   5         28.85         27.35         8.90 o                         
   8   9   5         67.18         57.72         7.71 o                         
   9   9   5         75.66         77.99         7.71 o                         
  10   9   5         32.05         15.42         6.05 o                         
  11   9   5         84.76         97.00         7.71 o                         
  12   9   5        334.07        357.81        12.85 o                         
  13   9   5          3.38          9.77         6.05 o                         
  14   9   5        445.25        482.46        13.37 o                         
  15   9   5          9.82          4.63         8.90 o                         
 -17  10   5        106.38        121.31        10.91 o                         
 -16  10   5        304.56        247.02        12.66 o                         
 -15  10   5        856.49        846.05        21.64 o                         
 -14  10   5        163.83        190.35        16.93 o                         
 -13  10   5         26.77         28.08         7.90 o                         
 -12  10   5          4.49         17.99         6.58 o                         
 -11  10   5         32.26         30.54         6.58 o                         
 -10  10   5        262.65        266.71        12.66 o                         
  -9  10   5          8.46          0.00         6.58 o                         
  -8  10   5         37.63         28.64         7.48 o                         
  -7  10   5        745.14        691.78        18.65 o                         
  -6  10   5       1442.58       1407.12        26.38 o                         
  -5  10   5        160.17        139.86         9.94 o                         
  -4  10   5        251.00        255.91        12.66 o                         
  -3  10   5        262.03        296.96        12.66 o                         
  -2  10   5        736.51        744.35        18.65 o                         
  -1  10   5         14.09         12.85         6.58 o                         
   0  10   5          4.70         -6.58         6.58 o                         
   1  10   5        560.60        527.44        15.66 o                         
   2  10   5        703.00        689.92        17.81 o                         
   3  10   5        280.86        231.58        11.87 o                         
   4  10   5          6.15          2.57         6.58 o                         
   5  10   5        277.75        288.92        18.42 o                         
   6  10   5        415.86        398.84        28.57 o                         
   7  10   5         11.94          0.00         6.58 o                         
   8  10   5          1.65          5.14         5.94 o                         
   9  10   5        788.02        756.72        19.16 o                         
  10  10   5         21.76         12.49         7.48 o                         
  11  10   5         10.57          9.00         6.58 o                         
  12  10   5        159.36        149.19        10.58 o                         
  13  10   5         24.05         13.95        11.25 o                         
 -14  11   5         63.73         51.69         9.64 o                         
 -13  11   5        202.05        194.66        22.86 o                         
 -12  11   5          9.30          2.06         6.85 o                         
 -11  11   5          1.86          3.86         6.58 o                         
 -10  11   5         15.16          1.93         6.58 o                         
  -9  11   5        307.72        321.41        14.24 o                         
  -8  11   5       1046.14       1071.46        23.37 o                         
  -7  11   5        295.58        294.91        14.98 o                         
  -6  11   5         25.64         30.85         7.48 o                         
  -5  11   5         10.92         13.50         6.58 o                         
  -4  11   5         83.90         63.05        11.23 o                         
  -3  11   5         33.58         39.42         8.90 o                         
  -2  11   5         52.22         46.27         8.90 o                         
  -1  11   5        119.91        112.30        14.35 o                         
   0  11   5        109.51        115.02         9.64 o                         
   1  11   5          2.54          1.93         6.82 o                         
   2  11   5          2.13          3.21         6.58 o                         
   3  11   5         64.25         62.72         8.90 o                         
   4  11   5        137.35        149.54        33.42 o                         
   5  11   5        108.92         90.63        10.91 o                         
   6  11   5        113.32         95.11        15.42 o                         
   7  11   5        872.65        805.10        23.42 o                         
   8  11   5         39.03         38.56        10.91 o                         
   9  11   5         17.80          9.25        17.99 o                         
  10  11   5         63.54         58.42        10.91 o                         
 -10  12   5         39.61         30.85        15.42 o                         
  -9  12   5         34.00         40.66         9.64 o                         
  -8  12   5        162.80        153.25        11.87 o                         
  -7  12   5         15.17         18.85         8.90 o                         
  -6  12   5         79.41         64.45         9.64 o                         
  -5  12   5       1237.20       1207.20        43.70 o                         
  -4  12   5         58.31         72.05         9.71 o                         
  -3  12   5         13.64         13.22         7.48 o                         
  -2  12   5         98.50         97.94        13.39 o                         
  -1  12   5        877.37        863.68        21.64 o                         
   0  12   5        269.97        259.37        20.06 o                         
   1  12   5         10.46         17.14         8.90 o                         
   2  12   5         90.08         89.76        10.25 o                         
   3  12   5         43.89         59.12        15.15 o                         
   4  12   5         56.24         46.54        10.91 o                         
   5  12   5         19.47         10.28        10.91 o                         
 -23   0   6        164.80        133.67        20.56 o                         
 -22   0   6          7.82         25.71        15.42 o                         
 -21   0   6         24.54         30.85        15.42 o                         
 -20   0   6         36.89         25.71        15.42 o                         
 -19   0   6         16.34         15.42        15.42 o                         
 -18   0   6          2.45         20.56        15.42 o                         
 -17   0   6        160.53        159.38        20.56 o                         
 -16   0   6        538.87        550.11        30.85 o                         
 -15   0   6        466.44        431.86        25.71 o                         
 -14   0   6          0.93         15.42        15.42 o                         
 -13   0   6       7399.21       7043.47       154.24 o                         
 -12   0   6       5068.45       5166.93       118.25 o                         
 -11   0   6        954.53        899.71        35.99 o                         
 -10   0   6        107.70        118.25        15.42 o                         
  -9   0   6          3.74         -2.57         7.27 o                         
  -8   0   6         24.90         42.16         8.24 o                         
  -7   0   6        360.65        369.75        11.12 o                         
  -6   0   6        307.73        311.15        10.58 o                         
  -5   0   6        310.22        289.82        10.58 o                         
  -4   0   6        482.75        498.24        13.62 o                         
  -3   0   6        263.06        249.13        10.58 o                         
  -2   0   6         71.97         69.35         7.48 o                         
  -1   0   6          1.68         -1.71         5.94 o                         
   0   0   6          1.77          3.43         5.94 o                         
   1   0   6        295.34        299.85        14.15 o                         
   2   0   6        428.18        431.74        18.15 o                         
   3   0   6       1604.75       1653.86        26.71 o                         
   4   0   6         12.67         22.28         5.94 o                         
   5   0   6        226.02        196.53         9.64 o                         
   6   0   6         45.32         34.61         7.59 o                         
   7   0   6         34.83         31.88         5.94 o                         
   8   0   6        448.57        434.57        18.18 o                         
   9   0   6         67.44         98.77        10.91 o                         
  10   0   6        186.18        185.23        14.54 o                         
  11   0   6         34.15         31.88         8.56 o                         
  12   0   6         33.74         25.71        12.85 o                         
  13   0   6        187.32        199.57        17.99 o                         
  14   0   6       3147.50       2979.64        52.62 o                         
  15   0   6         58.42         59.24        10.91 o                         
  16   0   6        153.69        200.64        23.14 o                         
  17   0   6          5.94         17.99        10.91 o                         
  18   0   6        304.21        364.56        33.42 o                         
  19   0   6         53.00         70.51        12.34 o                         
 -23   1   6         25.02         23.14        10.91 o                         
 -22   1   6          0.21          0.00        15.42 o                         
 -21   1   6         51.75         59.24        10.91 o                         
 -20   1   6          8.75         10.28        15.42 o                         
 -19   1   6          0.00          2.06         8.56 o                         
 -18   1   6          1.43         17.99        10.91 o                         
 -17   1   6        109.09         95.18        10.91 o                         
 -16   1   6        119.55        125.29        12.34 o                         
 -15   1   6        155.08        144.14        14.54 o                         
 -14   1   6        424.25        385.66        18.18 o                         
 -13   1   6          5.46         -8.56         8.56 o                         
 -12   1   6       1936.06       1961.41        39.99 o                         
 -11   1   6       2171.44       2072.54        39.99 o                         
 -10   1   6        344.64        359.89        13.62 o                         
  -9   1   6         15.40         19.28         6.58 o                         
  -8   1   6        124.68        127.89         6.90 o                         
  -7   1   6        524.83        497.73         9.63 o                         
  -6   1   6         54.23         54.20         4.94 o                         
  -5   1   6        232.23        229.65         7.48 o                         
  -4   1   6         25.99         33.67         4.20 o                         
  -3   1   6         38.48         39.21         4.41 o                         
  -2   1   6         49.77         47.22         4.20 o                         
  -1   1   6        857.49        828.34        12.16 o                         
   0   1   6          0.69         -4.28         4.34 o                         
   1   1   6         78.94         77.71         5.29 o                         
   2   1   6         23.48         27.65         4.20 o                         
   3   1   6        605.24        618.87        12.26 o                         
   4   1   6        902.09        905.71        13.19 o                         
   5   1   6        100.80         93.30         6.30 o                         
   6   1   6        153.15        164.14         6.30 o                         
   7   1   6        216.92        223.25         7.48 o                         
   8   1   6         97.83         95.76         6.90 o                         
   9   1   6        414.57        395.73        11.36 o                         
  10   1   6          1.48         -2.57         5.14 o                         
  11   1   6        696.98        653.79        15.42 o                         
  12   1   6         96.36        105.68         7.71 o                         
  13   1   6        361.66        341.97        14.10 o                         
  14   1   6        254.38        231.18        10.44 o                         
  15   1   6          4.40          3.86         5.14 o                         
  16   1   6          1.47         -4.11         6.05 o                         
  17   1   6         54.15         56.55         7.71 o                         
  18   1   6        254.26        258.20        12.03 o                         
  19   1   6        387.39        414.57        13.96 o                         
 -23   2   6          2.82          2.57        10.91 o                         
 -22   2   6         51.87         35.99        10.91 o                         
 -21   2   6          3.03         -2.57        12.85 o                         
 -20   2   6         73.26         84.91        10.91 o                         
 -19   2   6         10.34          0.00         8.56 o                         
 -18   2   6          0.15          5.14        12.85 o                         
 -17   2   6         20.72         19.54         8.56 o                         
 -16   2   6         96.77         77.46        10.91 o                         
 -15   2   6        139.62        136.12        15.42 o                         
 -14   2   6         33.74         25.71        10.91 o                         
 -13   2   6          5.67          5.14        20.56 o                         
 -12   2   6       1055.85       1100.51        77.12 o                         
 -11   2   6        130.26        127.24         7.90 o                         
 -10   2   6         79.20         88.41        12.36 o                         
  -9   2   6          0.37          0.00         5.94 o                         
  -8   2   6        342.81        351.06        10.78 o                         
  -7   2   6        131.10        113.43         5.73 o                         
  -6   2   6          2.09          8.57         5.62 o                         
  -5   2   6        225.66        216.81         9.20 o                         
  -4   2   6         58.81         51.36         4.94 o                         
  -3   2   6          5.83          0.86         4.20 o                         
  -2   2   6         49.48         41.68         4.20 o                         
  -1   2   6         55.41         63.47         4.94 o                         
   0   2   6        398.73        430.19         9.63 o                         
   1   2   6        167.76        160.86         6.30 o                         
   2   2   6          1.45          0.00         4.20 o                         
   3   2   6        334.24        337.06         8.40 o                         
   4   2   6        278.09        263.65         8.40 o                         
   5   2   6         36.03         36.22         4.60 o                         
   6   2   6        401.54        428.68        16.09 o                         
   7   2   6       1930.87       2008.71        23.83 o                         
   8   2   6        418.11        407.19        16.04 o                         
   9   2   6          9.44          2.57         5.14 o                         
  10   2   6        103.41         97.55         7.71 o                         
  11   2   6          1.77          3.86         5.14 o                         
  12   2   6         53.75         51.29         7.71 o                         
  13   2   6         70.84         58.84         7.71 o                         
  14   2   6        141.89        136.82         8.90 o                         
  15   2   6         36.33         22.28         6.73 o                         
  16   2   6         25.11         30.85         7.71 o                         
  17   2   6        129.40        117.52         9.41 o                         
  18   2   6          0.48         14.85         6.73 o                         
 -22   3   6          8.48         10.28        15.42 o                         
 -21   3   6         30.54         33.42        10.91 o                         
 -20   3   6         23.18         12.85        10.91 o                         
 -19   3   6        110.47        121.59        12.34 o                         
 -18   3   6         14.09         23.14        12.85 o                         
 -17   3   6        152.97        146.57        14.54 o                         
 -16   3   6          0.08         -6.17         8.56 o                         
 -15   3   6         47.12         36.80        15.42 o                         
 -14   3   6          1.15         -5.14         8.56 o                         
 -13   3   6        121.19        133.67        12.34 o                         
 -12   3   6         45.88         65.70         7.48 o                         
 -11   3   6        321.70        338.81        13.62 o                         
 -10   3   6          0.58          0.00         8.48 o                         
  -9   3   6         29.73         25.10         9.84 o                         
  -8   3   6        390.59        380.34        11.36 o                         
  -7   3   6          7.10          4.41         5.21 o                         
  -6   3   6         33.10         34.19         4.88 o                         
  -5   3   6        511.04        519.45        10.90 o                         
  -4   3   6        200.99        202.47         8.03 o                         
  -3   3   6         46.24         35.25         4.88 o                         
  -2   3   6        573.56        594.96        13.74 o                         
  -1   3   6        630.41        659.00        12.72 o                         
   0   3   6        123.66        121.17         6.90 o                         
   1   3   6         78.72         86.44         6.27 o                         
   2   3   6        442.15        458.37        10.90 o                         
   3   3   6          1.17          1.03         4.60 o                         
   4   3   6          4.78          8.23         4.60 o                         
   5   3   6          0.11          0.00         5.14 o                         
   6   3   6        896.99        895.88        15.04 o                         
   7   3   6       1384.97       1462.03        60.11 o                         
   8   3   6        280.59        297.90        10.28 o                         
   9   3   6        198.97        193.81        10.68 o                         
  10   3   6        431.87        387.27        12.85 o                         
  11   3   6        836.53        811.95        17.07 o                         
  12   3   6         17.36         15.42         5.54 o                         
  13   3   6          2.83          2.80         5.54 o                         
  14   3   6        177.81        171.44        10.28 o                         
  15   3   6         41.84         33.42         7.71 o                         
  16   3   6        255.05        233.16        11.36 o                         
  17   3   6         17.10         15.42         7.71 o                         
  18   3   6        223.11        241.80        11.36 o                         
 -22   4   6          4.04          0.00         7.48 o                         
 -21   4   6        140.91        139.61        10.58 o                         
 -20   4   6         30.35         42.42         7.48 o                         
 -19   4   6          1.32          1.93         6.58 o                         
 -18   4   6         14.98         11.02         9.52 o                         
 -17   4   6          0.85          0.00         6.58 o                         
 -16   4   6          8.44         10.93         6.58 o                         
 -15   4   6        128.45        118.74         9.58 o                         
 -14   4   6         23.84         33.42        11.51 o                         
 -13   4   6        379.56        351.33        11.36 o                         
 -12   4   6        265.17        267.33        15.58 o                         
 -11   4   6        138.00        127.35         6.73 o                         
 -10   4   6         82.57         95.31        11.87 o                         
  -9   4   6        178.31        160.66         9.64 o                         
  -8   4   6          0.63          4.11         3.89 o                         
  -7   4   6        107.55        101.67         7.01 o                         
  -6   4   6         67.79         65.78         6.73 o                         
  -5   4   6        185.25        183.49         9.65 o                         
  -4   4   6         11.77         11.31         4.60 o                         
  -3   4   6         27.93         22.62         4.60 o                         
  -2   4   6         20.89         18.36         4.88 o                         
  -1   4   6        137.07        140.33         6.90 o                         
   0   4   6        183.17        191.08         9.34 o                         
   1   4   6          2.95          0.00         4.60 o                         
   2   4   6        146.67        150.31         7.83 o                         
   3   4   6        211.24        203.11         7.59 o                         
   4   4   6          0.55          3.08         4.60 o                         
   5   4   6          6.00         12.27         9.34 o                         
   6   4   6        151.36        142.55         7.71 o                         
   7   4   6         41.16         51.77         9.75 o                         
   8   4   6       1061.44       1064.54        20.87 o                         
   9   4   6          2.60          5.14         5.14 o                         
  10   4   6        610.59        571.89        13.96 o                         
  11   4   6       1067.74       1037.46        21.95 o                         
  12   4   6        733.25        757.68        16.56 o                         
  13   4   6         18.78         14.91         6.05 o                         
  14   4   6        576.57        578.17        26.04 o                         
  15   4   6          1.44          2.57         7.42 o                         
  16   4   6        158.79        144.05        10.28 o                         
  17   4   6          0.01         -5.66         6.05 o                         
 -21   5   6          0.00          0.00         7.48 o                         
 -20   5   6         75.62         80.49         9.64 o                         
 -19   5   6          6.24         20.56         7.48 o                         
 -18   5   6         19.24         26.44         9.52 o                         
 -17   5   6         72.04         64.36         7.90 o                         
 -16   5   6         93.37        100.62         9.64 o                         
 -15   5   6          4.56          1.29         6.58 o                         
 -14   5   6         45.71         58.11         7.42 o                         
 -13   5   6          0.00         -0.47         5.54 o                         
 -12   5   6          3.20          7.07         9.24 o                         
 -11   5   6         17.19         19.05         9.34 o                         
 -10   5   6        380.45        418.74        12.66 o                         
  -9   5   6        186.51        195.43        14.53 o                         
  -8   5   6          2.84          2.34         5.54 o                         
  -7   5   6         48.40         50.63         5.54 o                         
  -6   5   6        284.76        277.86        10.35 o                         
  -5   5   6         70.11         68.21         6.17 o                         
  -4   5   6        139.55        131.50         6.17 o                         
  -3   5   6          0.19          7.71         4.20 o                         
  -2   5   6        192.01        183.21         6.81 o                         
  -1   5   6        144.98        150.05         8.67 o                         
   0   5   6         77.77         70.34         5.29 o                         
   1   5   6          5.05          4.28         4.22 o                         
   2   5   6         80.63         83.97         5.73 o                         
   3   5   6         78.62         82.58         6.90 o                         
   4   5   6         10.14         10.28         4.60 o                         
   5   5   6         19.83         21.59         4.60 o                         
   6   5   6         68.55         62.34         7.71 o                         
   7   5   6        406.51        384.90        12.03 o                         
   8   5   6        759.19        739.67        18.00 o                         
   9   5   6          1.30          0.93         5.54 o                         
  10   5   6        431.88        442.55        15.58 o                         
  11   5   6       1681.31       1594.97        24.32 o                         
  12   5   6       1146.69       1127.01        31.17 o                         
  13   5   6          0.01          1.40         5.94 o                         
  14   5   6          0.21         -1.03         6.05 o                         
  15   5   6         48.73         68.22         7.71 o                         
  16   5   6          7.17         14.14         7.71 o                         
 -20   6   6         44.29         43.12         8.95 o                         
 -19   6   6          2.06         -7.34        10.39 o                         
 -18   6   6        109.12        106.79         9.64 o                         
 -17   6   6         38.65         35.99         7.48 o                         
 -16   6   6        106.50        100.62         9.64 o                         
 -15   6   6         21.88         23.14         9.09 o                         
 -14   6   6          0.16          8.35         6.58 o                         
 -13   6   6        291.69        296.39        17.75 o                         
 -12   6   6         12.30         10.28         6.58 o                         
 -11   6   6         13.06          8.35         6.58 o                         
 -10   6   6         28.83         14.14         6.58 o                         
  -9   6   6        211.39        213.08        10.58 o                         
  -8   6   6         59.72         62.98         7.48 o                         
  -7   6   6         23.56         26.64         5.54 o                         
  -6   6   6         38.42         32.70         5.54 o                         
  -5   6   6          9.71          4.77         4.88 o                         
  -4   6   6          0.02         -3.08         4.60 o                         
  -3   6   6        306.41        301.86        11.38 o                         
  -2   6   6        134.11        146.82         6.54 o                         
  -1   6   6        109.73        116.19         5.73 o                         
   0   6   6        329.62        318.67         8.66 o                         
   1   6   6          0.25          2.57         4.22 o                         
   2   6   6        129.79        127.98         6.30 o                         
   3   6   6         73.14         78.24         5.73 o                         
   4   6   6         12.30          6.85         4.20 o                         
   5   6   6         67.22         65.54         6.17 o                         
   6   6   6        276.21        267.20         9.20 o                         
   7   6   6        756.65        724.46        13.23 o                         
   8   6   6         23.65         31.70         5.63 o                         
   9   6   6        164.90        183.15        10.28 o                         
  10   6   6        574.26        559.79        14.64 o                         
  11   6   6        106.68        101.64         7.71 o                         
  12   6   6         24.17         24.56         6.73 o                         
  13   6   6         11.37         13.71         6.73 o                         
  14   6   6          3.78         12.85         7.71 o                         
  15   6   6         22.65         28.28         7.71 o                         
 -19   7   6        169.13        143.95        15.42 o                         
 -18   7   6         10.07          7.34         7.48 o                         
 -17   7   6         12.32          9.25         8.56 o                         
 -16   7   6         39.46         41.37         6.58 o                         
 -15   7   6        149.87        160.73        10.58 o                         
 -14   7   6        142.75        141.74         9.64 o                         
 -13   7   6         73.13         67.65         8.90 o                         
 -12   7   6         82.93         71.21         9.51 o                         
 -11   7   6          4.93          3.21         6.82 o                         
 -10   7   6        213.06        211.94        11.18 o                         
  -9   7   6        223.93        235.38        10.58 o                         
  -8   7   6         15.30         23.14         6.58 o                         
  -7   7   6        100.53        115.44         8.17 o                         
  -6   7   6         85.16         89.68         8.17 o                         
  -5   7   6         52.70         39.64         6.05 o                         
  -4   7   6         96.31        101.62         6.40 o                         
  -3   7   6          0.05         -0.73         4.88 o                         
  -2   7   6        113.05        110.06         8.02 o                         
  -1   7   6        726.05        753.98        12.16 o                         
   0   7   6         44.64         43.01         5.26 o                         
   1   7   6          8.64         11.49         4.41 o                         
   2   7   6        290.86        284.85         8.40 o                         
   3   7   6         95.67        115.29         6.30 o                         
   4   7   6         53.16         52.96         5.29 o                         
   5   7   6         18.44         32.85         6.88 o                         
   6   7   6         43.47         60.71         6.17 o                         
   7   7   6         11.87          7.71         5.40 o                         
   8   7   6          2.22          2.06         4.60 o                         
   9   7   6          1.45         11.07         5.21 o                         
  10   7   6         33.41         26.64         6.17 o                         
  11   7   6         65.71         62.12         7.67 o                         
  12   7   6        679.94        687.44        16.09 o                         
  13   7   6          0.02          2.57         6.05 o                         
  14   7   6        337.78        335.79        12.85 o                         
 -17   8   6         49.74         42.33         8.76 o                         
 -16   8   6         70.03         69.40        10.30 o                         
 -15   8   6         64.99         73.92         9.64 o                         
 -14   8   6        116.71        125.45         9.64 o                         
 -13   8   6        245.60        250.39        12.66 o                         
 -12   8   6         54.47         41.69         8.35 o                         
 -11   8   6          7.62         14.78         6.58 o                         
 -10   8   6          0.14         -3.21         6.58 o                         
  -9   8   6        145.86        140.69         9.64 o                         
  -8   8   6         24.74         45.63         7.48 o                         
  -7   8   6          2.36          9.00         7.57 o                         
  -6   8   6        104.22        111.23         8.17 o                         
  -5   8   6          2.39          8.41         5.54 o                         
  -4   8   6         54.02         59.24         6.73 o                         
  -3   8   6         74.68         65.20         6.73 o                         
  -2   8   6        323.55        358.82         9.94 o                         
  -1   8   6        130.63        125.79         7.22 o                         
   0   8   6         59.64         68.69         5.29 o                         
   1   8   6        317.81        321.38         8.95 o                         
   2   8   6         22.41         21.99         4.81 o                         
   3   8   6        464.99        456.50        10.77 o                         
   4   8   6         34.67         31.64         5.21 o                         
   5   8   6        151.41        147.55         7.22 o                         
   6   8   6         61.96         61.69         6.90 o                         
   7   8   6         11.45          9.18         6.28 o                         
   8   8   6        648.30        665.24        13.80 o                         
   9   8   6         61.09         75.55         6.90 o                         
  10   8   6          2.82         -1.54         6.05 o                         
  11   8   6         50.71         59.24         7.71 o                         
  12   8   6         10.27          7.71         6.05 o                         
 -14   9   6         10.86          7.91         7.90 o                         
 -13   9   6          0.30         -1.03         8.56 o                         
 -12   9   6        262.63        279.49        17.74 o                         
 -11   9   6         44.11         27.42        12.93 o                         
 -10   9   6          6.00          6.43         6.58 o                         
  -9   9   6         58.61         78.45        19.70 o                         
  -8   9   6         76.75         88.45         9.64 o                         
  -7   9   6        244.44        245.10        17.36 o                         
  -6   9   6        137.37        125.45        15.03 o                         
  -5   9   6          6.40          0.64         8.33 o                         
  -4   9   6         15.75          4.50         6.58 o                         
  -3   9   6        252.04        256.98        13.31 o                         
  -2   9   6          0.01         -7.42         7.42 o                         
  -1   9   6         35.80         27.91         7.48 o                         
   0   9   6        118.65        107.16         9.64 o                         
   1   9   6        202.75        206.97        12.62 o                         
   2   9   6        239.98        229.01        13.13 o                         
   3   9   6       1066.76       1044.91        27.89 o                         
   4   9   6       1118.02       1080.63        22.54 o                         
   5   9   6        534.83        523.77        13.37 o                         
   6   9   6          0.91          0.00         5.14 o                         
   7   9   6        146.65        142.95         8.72 o                         
   8   9   6         67.85         63.84         9.52 o                         
   9   9   6        310.42        307.00        12.03 o                         
  10   9   6         63.43         62.02         7.71 o                         
 -11  10   6        375.34        352.19        15.66 o                         
 -10  10   6        173.20        171.43        12.66 o                         
  -9  10   6          3.66         -3.21         8.94 o                         
  -8  10   6         50.44         47.82         9.64 o                         
  -7  10   6         84.74         97.82        14.51 o                         
  -6  10   6          4.57         12.49         7.48 o                         
  -5  10   6          1.16         -2.57         6.58 o                         
  -4  10   6        343.32        368.73        15.66 o                         
  -3  10   6        107.38        110.16         9.64 o                         
  -2  10   6        267.80        280.96        13.62 o                         
  -1  10   6        110.59        106.41         9.64 o                         
   0  10   6          0.07         -0.64         6.58 o                         
   1  10   6         12.55          4.41         7.48 o                         
   2  10   6        739.69        759.74        19.63 o                         
   3  10   6         84.35         91.55         9.46 o                         
   4  10   6          8.76          5.14         7.48 o                         
   5  10   6        414.00        404.85        14.84 o                         
   6  10   6          0.35         -5.94         5.94 o                         
  -5  11   6          9.82         15.42        10.28 o                         
  -4  11   6         36.83         31.78         9.64 o                         
  -3  11   6         77.68         70.80         9.64 o                         
  -2  11   6         59.11         53.94         9.64 o                         
  -1  11   6        308.01        280.18        13.62 o                         
   0  11   6        309.91        344.46        25.71 o                         
 -19   1   7         65.01         43.70        10.91 o                         
 -18   1   7         16.57         10.28        10.91 o                         
 -17   1   7          0.47          7.71        10.91 o                         
 -16   1   7         44.46         38.56        10.91 o                         
 -15   1   7          0.05         -7.71        10.91 o                         
 -14   1   7        220.26        210.92        14.54 o                         
 -13   1   7         15.90         23.14        10.91 o                         
 -12   1   7         21.74         28.28        10.91 o                         
 -11   1   7        110.17        109.87        12.34 o                         
 -10   1   7        138.26        144.14        14.54 o                         
  -9   1   7         75.95         72.34        10.91 o                         
  -8   1   7         15.89         18.28         6.73 o                         
  -7   1   7         36.59         42.51         6.17 o                         
  -6   1   7         47.82         57.66         6.17 o                         
  -5   1   7          4.62          4.23         4.41 o                         
  -4   1   7         58.39         61.55         5.29 o                         
  -3   1   7         32.60         44.81         6.51 o                         
  -2   1   7        238.46        231.45         7.90 o                         
  -1   1   7        102.56        114.76         6.76 o                         
   0   1   7        505.75        511.94        11.07 o                         
   1   1   7        207.41        196.90         8.40 o                         
   2   1   7          0.26          0.86         4.34 o                         
   3   1   7        186.39        197.11        12.26 o                         
   4   1   7         18.00         20.56         4.20 o                         
   5   1   7         25.35         24.60         5.29 o                         
   6   1   7         21.94         23.99         5.63 o                         
   7   1   7        275.10        274.73        10.78 o                         
   8   1   7          0.21         -3.27         5.54 o                         
   9   1   7        112.92        111.60         8.72 o                         
  10   1   7        462.76        438.93        13.37 o                         
  11   1   7        520.07        497.14        14.64 o                         
  12   1   7         48.52         51.78         7.71 o                         
  13   1   7         18.17         24.42         7.71 o                         
  14   1   7         17.16          8.57         6.73 o                         
 -19   2   7         12.05          7.71        10.91 o                         
 -18   2   7         91.14         66.84        12.85 o                         
 -17   2   7         97.18        110.47        23.14 o                         
 -16   2   7          3.62         12.85        10.91 o                         
 -15   2   7        903.48        775.20        33.42 o                         
 -14   2   7        396.60        339.40        18.18 o                         
 -13   2   7        541.13        510.28        25.71 o                         
 -12   2   7          1.44          0.00        10.91 o                         
 -11   2   7        121.64        118.25        14.54 o                         
 -10   2   7         95.74        100.85        10.91 o                         
  -9   2   7        118.97        122.37         9.64 o                         
  -8   2   7         54.18         53.02         6.73 o                         
  -7   2   7         24.11         25.24         6.17 o                         
  -6   2   7         58.54         61.57         6.17 o                         
  -5   2   7         27.75         30.42         5.63 o                         
  -4   2   7         10.43         12.40         4.41 o                         
  -3   2   7        117.12        106.28         6.30 o                         
  -2   2   7          0.39          7.71         5.75 o                         
  -1   2   7          0.04          3.43         4.20 o                         
   0   2   7         23.47         20.89         4.65 o                         
   1   2   7          0.23         -4.20         4.20 o                         
   2   2   7          3.74          2.57         4.98 o                         
   3   2   7         22.96         33.93         5.75 o                         
   4   2   7         76.38         80.92         6.30 o                         
   5   2   7        280.56        291.66        10.66 o                         
   6   2   7         80.33         78.34         6.90 o                         
   7   2   7        131.06        138.02        10.39 o                         
   8   2   7        341.37        309.57        18.55 o                         
   9   2   7        356.04        340.91        12.03 o                         
  10   2   7          0.65          2.86         6.73 o                         
  11   2   7         83.24         74.64         8.16 o                         
  12   2   7         36.05         37.66         7.71 o                         
  13   2   7         22.33         21.85         7.71 o                         
  14   2   7        273.30        257.16        18.18 o                         
 -18   3   7        223.29        193.63        16.06 o                         
 -17   3   7          4.24         12.85        10.91 o                         
 -16   3   7         60.30         30.85        10.91 o                         
 -15   3   7         31.68          7.71        10.91 o                         
 -14   3   7        204.29        191.48        15.42 o                         
 -13   3   7        130.23        116.19        14.54 o                         
 -12   3   7         25.65         30.85        10.91 o                         
 -11   3   7          1.50          5.14        10.91 o                         
 -10   3   7        118.10        118.37        10.58 o                         
  -9   3   7         51.25         42.42         7.48 o                         
  -8   3   7          1.12          4.63         6.05 o                         
  -7   3   7         53.75         60.79         6.90 o                         
  -6   3   7         38.48         48.72         6.93 o                         
  -5   3   7          1.32          7.51         5.21 o                         
  -4   3   7         22.25         17.80         5.21 o                         
  -3   3   7        172.87        164.99         7.48 o                         
  -2   3   7        132.35        145.01         6.54 o                         
  -1   3   7          6.98          4.84         4.60 o                         
   0   3   7          1.18          6.00         4.20 o                         
   1   3   7          5.64         12.10         4.41 o                         
   2   3   7          0.83          1.21         4.41 o                         
   3   3   7         51.82         62.00         6.30 o                         
   4   3   7         20.22         14.40         4.94 o                         
   5   3   7        304.96        324.28        10.39 o                         
   6   3   7        403.35        377.86        11.50 o                         
   7   3   7          0.02         -4.60         4.60 o                         
   8   3   7         77.08         67.64         7.71 o                         
   9   3   7        753.94        692.63        16.56 o                         
  10   3   7        282.94        281.78        21.24 o                         
  11   3   7         14.74          8.57         6.73 o                         
  12   3   7         28.21         38.56         7.71 o                         
  13   3   7          9.02          7.71         7.71 o                         
 -17   4   7          0.52          7.71        12.85 o                         
 -16   4   7         48.07         47.27        12.34 o                         
 -15   4   7         41.97         25.71        20.56 o                         
 -14   4   7         19.96         23.14        10.91 o                         
 -13   4   7         14.19          5.14        10.91 o                         
 -12   4   7         12.20         -2.57        17.99 o                         
 -11   4   7          2.66         -4.41         7.48 o                         
 -10   4   7         41.24         30.11         8.66 o                         
  -9   4   7          2.51          5.88         7.48 o                         
  -8   4   7         80.99         83.60         7.71 o                         
  -7   4   7          0.45         -5.54         5.54 o                         
  -6   4   7          3.78          1.84         4.88 o                         
  -5   4   7        171.36        169.93         8.56 o                         
  -4   4   7          0.49          2.94         4.88 o                         
  -3   4   7          4.09         12.15         5.54 o                         
  -2   4   7         38.10         45.38         8.83 o                         
  -1   4   7          5.89          0.73         4.88 o                         
   0   4   7         14.21         12.49         4.88 o                         
   1   4   7        211.12        209.80         8.56 o                         
   2   4   7         85.25         73.93         6.90 o                         
   3   4   7        138.36        131.79         7.39 o                         
   4   4   7        129.26        136.45         8.17 o                         
   5   4   7         34.91         39.95         7.42 o                         
   6   4   7         18.60         25.13         6.73 o                         
   7   4   7         21.88         30.85         7.71 o                         
   8   4   7         74.78         76.93        10.39 o                         
   9   4   7         62.28         66.23         7.71 o                         
  10   4   7         40.35         41.00         8.16 o                         
  11   4   7         49.51         49.03         7.71 o                         
  12   4   7         41.67         40.16         7.71 o                         
 -16   5   7         33.07         25.71        20.56 o                         
 -15   5   7         14.33         25.71        10.91 o                         
 -14   5   7         20.51         23.14        12.85 o                         
 -13   5   7         39.73         44.80        12.34 o                         
 -12   5   7        145.06        133.67        10.58 o                         
 -11   5   7        151.74        148.75        12.04 o                         
 -10   5   7        113.69        111.79        10.58 o                         
  -9   5   7         42.11         48.67         8.90 o                         
  -8   5   7        128.13        115.53         9.64 o                         
  -7   5   7         10.99          4.41        11.94 o                         
  -6   5   7          0.00         -0.47         5.54 o                         
  -5   5   7          1.45          3.74         5.54 o                         
  -4   5   7        146.94        138.40         8.72 o                         
  -3   5   7        679.04        747.53        17.81 o                         
  -2   5   7        398.17        372.25        12.85 o                         
  -1   5   7          7.06         13.88         7.42 o                         
   0   5   7        382.49        383.54        10.90 o                         
   1   5   7         98.17         91.84         6.90 o                         
   2   5   7         64.92         62.05         6.90 o                         
   3   5   7          0.30          3.67         4.88 o                         
   4   5   7         22.90         20.56         6.05 o                         
   5   5   7         29.38         28.56         6.73 o                         
   6   5   7         40.35         40.16         7.71 o                         
   7   5   7        128.58        118.64         8.72 o                         
   8   5   7          1.58          0.00         6.05 o                         
   9   5   7        518.80        546.08        26.29 o                         
  10   5   7        294.84        327.78        12.85 o                         
  11   5   7        151.02        155.89        13.36 o                         
 -15   6   7         37.20         12.85        10.91 o                         
 -14   6   7          0.17          5.14        10.91 o                         
 -13   6   7         11.06         12.00         8.90 o                         
 -12   6   7          5.15          1.47         7.48 o                         
 -11   6   7          4.73         12.34         8.56 o                         
 -10   6   7          0.13          2.06        15.42 o                         
  -9   6   7          4.54         10.28        12.85 o                         
  -8   6   7        121.75        115.85        15.42 o                         
  -7   6   7         31.01         23.50         7.48 o                         
  -6   6   7         53.04         37.70         8.90 o                         
  -5   6   7         74.42         68.45         7.71 o                         
  -4   6   7         22.24         28.25         8.90 o                         
  -3   6   7         15.30         28.28         7.71 o                         
  -2   6   7          9.84         17.71         6.73 o                         
  -1   6   7        313.23        316.79        12.85 o                         
   0   6   7        106.95        110.26         8.17 o                         
   1   6   7         52.17         40.80         6.90 o                         
   2   6   7         66.23         68.73         8.04 o                         
   3   6   7        286.14        299.92        17.81 o                         
   4   6   7         28.53         21.71         6.73 o                         
   5   6   7         20.97         25.71         7.71 o                         
   6   6   7        140.82        135.13        12.62 o                         
   7   6   7         99.90        105.53         8.17 o                         
   8   6   7          9.10         12.85         7.71 o                         
   9   6   7        283.44        291.83        12.85 o                         
  10   6   7        207.63        245.29        38.56 o                         
 -13   7   7         21.58         10.28        15.42 o                         
 -12   7   7          4.40         -8.56         8.56 o                         
 -11   7   7          0.80          5.14        10.91 o                         
 -10   7   7        221.36        208.23        20.56 o                         
  -9   7   7        138.70        128.53        17.99 o                         
  -8   7   7         38.42         38.56        10.91 o                         
  -7   7   7         44.54         34.27         8.90 o                         
  -6   7   7         79.09         79.60         9.64 o                         
  -5   7   7         10.31          3.21         6.58 o                         
  -4   7   7          0.06         -5.54         5.54 o                         
  -3   7   7          5.97          2.06         6.05 o                         
  -2   7   7         85.62         85.29         8.17 o                         
  -1   7   7        200.82        207.72        10.28 o                         
   0   7   7        831.23        807.20        17.99 o                         
   1   7   7       1030.15       1017.28        25.43 o                         
   2   7   7        250.25        268.72        15.58 o                         
   3   7   7          7.72          6.85         6.73 o                         
   4   7   7         60.37         64.53         7.71 o                         
   5   7   7        104.12        106.57         7.71 o                         
   6   7   7          6.13         -2.57         6.05 o                         
   7   7   7        269.59        282.36        12.03 o                         
   8   7   7         67.52         61.69        10.91 o                         
  -9   8   7         37.25         37.46        12.34 o                         
  -8   8   7         13.54         25.71        10.91 o                         
  -7   8   7         23.06         15.42        10.91 o                         
  -6   8   7         13.01          8.57         8.90 o                         
  -5   8   7        379.44        406.20        15.66 o                         
  -4   8   7         75.89         64.52        10.36 o                         
  -3   8   7        128.25        123.32        10.58 o                         
  -2   8   7          4.89          1.71         8.90 o                         
  -1   8   7         19.90         12.85         7.71 o                         
   0   8   7        213.07        206.14        10.78 o                         
   1   8   7        126.80        109.60         8.72 o                         
   2   8   7        299.72        317.36        14.87 o                         
   3   8   7         91.95         94.69         8.90 o                         
   4   8   7          1.11         -0.51         6.05 o                         
   5   8   7         95.81         97.68        20.56 o                         
 -12   0   8          0.83         10.28        15.42 o                         
 -11   0   8         95.94        138.81        20.56 o                         
 -10   0   8        123.77        123.39        20.56 o                         
  -9   0   8        105.70        118.25        20.56 o                         
  -8   0   8          6.92         15.42        10.91 o                         
  -7   0   8         15.64          2.57        10.91 o                         
  -6   0   8          0.10        -13.37        15.42 o                         
  -5   0   8         71.70         65.19        10.91 o                         
  -4   0   8         42.00         28.28        17.99 o                         
  -3   0   8         45.97         37.70         8.90 o                         
  -2   0   8        110.64        107.91        10.58 o                         
  -1   0   8        810.58        831.49        19.63 o                         
   0   0   8         97.21         82.81         8.90 o                         
   1   0   8         55.10         60.67         8.90 o                         
   2   0   8          0.90          1.47         8.83 o                         
   3   0   8        121.06        115.71        15.14 o                         
   4   0   8        196.78        205.65        14.54 o                         
   5   0   8        144.53        154.92        14.54 o                         
   6   0   8        194.49        182.55        14.54 o                         
   7   0   8        150.02        128.53        20.56 o                         
 -12   1   8        106.75        103.08        14.54 o                         
 -11   1   8         47.55         55.49        12.34 o                         
 -10   1   8         23.75         41.13        10.91 o                         
  -9   1   8          6.38         15.42        10.91 o                         
  -8   1   8          0.50          6.85         8.90 o                         
  -7   1   8         10.42         16.71         7.71 o                         
  -6   1   8         53.26         66.12         8.16 o                         
  -5   1   8        193.89        168.39        10.28 o                         
  -4   1   8         72.33         75.26         6.90 o                         
  -3   1   8          5.55          3.43         6.00 o                         
  -2   1   8         18.67         15.42         5.75 o                         
  -1   1   8         18.40         19.77         5.73 o                         
   0   1   8        233.76        214.97         9.96 o                         
   1   1   8         15.96         15.82         5.73 o                         
   2   1   8         97.18         91.81         6.54 o                         
   3   1   8        134.86        132.73         8.56 o                         
   4   1   8          1.88          2.57         7.71 o                         
   5   1   8        130.70        141.80        10.28 o                         
   6   1   8          5.19          4.57         6.73 o                         
 -12   2   8         49.47         23.14        10.91 o                         
 -11   2   8         54.00         65.08        12.34 o                         
 -10   2   8          0.12         17.99        10.91 o                         
  -9   2   8         29.10         43.70        10.91 o                         
  -8   2   8         38.06         27.42         8.90 o                         
  -7   2   8          6.85          5.14         7.71 o                         
  -6   2   8         35.33         28.28         7.71 o                         
  -5   2   8          4.89          7.48         6.17 o                         
  -4   2   8         58.90         59.12         6.90 o                         
  -3   2   8          5.06         -5.63         5.63 o                         
  -2   2   8          0.66         -5.14         5.63 o                         
  -1   2   8        126.34        123.91         7.48 o                         
   0   2   8        266.07        254.89         9.27 o                         
   1   2   8          6.08          7.51         5.73 o                         
   2   2   8        266.64        278.73        15.55 o                         
   3   2   8        236.70        239.19        12.09 o                         
   4   2   8        144.22        152.19         9.20 o                         
   5   2   8         21.04         10.28         7.71 o                         
   6   2   8         85.68         73.45        10.91 o                         
 -11   3   8          0.11          0.00        15.42 o                         
 -10   3   8         10.67         -2.57        10.91 o                         
  -9   3   8        200.20        201.17        33.42 o                         
  -8   3   8         12.31         12.00         8.90 o                         
  -7   3   8         34.89         24.25         8.37 o                         
  -6   3   8         74.49         79.27         7.59 o                         
  -5   3   8        280.77        294.72        11.66 o                         
  -4   3   8         10.58         10.75         6.17 o                         
  -3   3   8          6.70         16.45         6.90 o                         
  -2   3   8        179.92        187.37         9.20 o                         
  -1   3   8          8.06         11.31         6.90 o                         
   0   3   8         43.83         52.92         6.30 o                         
   1   3   8          1.60         10.68         7.66 o                         
   2   3   8         92.03         87.97         7.59 o                         
   3   3   8        732.60        762.14        21.47 o                         
   4   3   8         12.57         26.73         6.90 o                         
   5   3   8         73.31         80.75        15.42 o                         
  -9   4   8         28.22         25.71        15.42 o                         
  -8   4   8          2.25         12.85         7.71 o                         
  -7   4   8          0.69          0.00         7.42 o                         
  -6   4   8         10.72         10.75         6.17 o                         
  -5   4   8         32.30         31.88         6.90 o                         
  -4   4   8         41.03         29.82         6.90 o                         
  -3   4   8         17.23          9.25         6.90 o                         
  -2   4   8         29.83         22.62         6.90 o                         
  -1   4   8          9.98         17.48         6.90 o                         
   0   4   8          5.10         13.09         6.17 o                         
   1   4   8          1.30          6.17         6.90 o                         
   2   4   8          7.12         10.28         6.90 o                         
   3   4   8        182.38        189.19        12.36 o                         
  -6   5   8         31.77         20.56        15.42 o                         
  -5   5   8         99.56        104.23        10.58 o                         
  -4   5   8          9.15          9.00         7.71 o                         
  -3   5   8         14.74          7.71         7.71 o                         
  -2   5   8          7.11         10.28        12.12 o                         
  -1   5   8         64.26         57.89        17.99 o                         
   0   5   8         50.09         52.11        17.99 o                         
                                                                                
