# Supplementary material for: Effect of counter-ion on packing and crystal density of 5,5′-(3,3′-bi[1,2,4-oxa­diazole]-5,5′-di­yl)bis­(1H-tetra­zol-1-olate) with five different cations
Source: Acta Crystallogr E Crystallogr Commun. 2018 Mar 9;74(Pt 4):505–13. doi: 10.1107/S205698901800364X (PMC5946978; doi:10.1107/S205698901800364X)
Supplement: Supplementary file 6 [file e-74-00505-5sup8.hkl]

#
# h,k,l, Fo-squared, sigma(Fo-squared), Fc and phi(calc)
#
data_5
_shelx_title ' PAG100 in P2(1)/n'
_shelx_refln_list_code          6
_shelx_F_calc_maximum      170.54
_exptl_crystal_F_000       468.00
_reflns_d_resolution_high  0.7985

loop_
 _space_group_symop_operation_xyz
 'x, y, z'
 '-x+1/2, y+1/2, -z+1/2'
 '-x, -y, -z'
 'x-1/2, -y-1/2, z-1/2'

_cell_length_a     7.9458
_cell_length_b     5.5586
_cell_length_c    20.6066
_cell_angle_alpha  90.000
_cell_angle_beta   97.647
_cell_angle_gamma  90.000

loop_
 _refln_index_h
 _refln_index_k
 _refln_index_l
 _refln_F_squared_meas
 _refln_F_squared_sigma
 _refln_F_calc
 _refln_phase_calc
2 0 0 2717.17 61.52 51.14 0.0
4 0 0 189.02 3.03 15.20 0.0
6 0 0 614.76 7.46 24.93 180.0
8 0 0 6.60 1.20 2.38 180.0
1 1 0 2875.71 38.34 57.83 180.0
2 1 0 254.00 3.49 17.62 0.0
3 1 0 29.71 1.01 7.06 180.0
4 1 0 282.41 2.59 14.19 180.0
5 1 0 151.15 1.83 12.65 180.0
6 1 0 11.68 0.85 3.28 180.0
7 1 0 1.83 0.87 0.77 0.0
8 1 0 36.39 1.21 5.89 0.0
9 1 0 9.63 1.04 2.86 0.0
0 2 0 917.10 18.94 30.81 180.0
1 2 0 404.49 7.19 19.74 180.0
2 2 0 796.13 8.85 27.38 0.0
3 2 0 20.50 1.01 3.51 180.0
4 2 0 559.91 8.39 24.84 180.0
5 2 0 8.49 1.27 2.68 180.0
6 2 0 11.25 1.02 2.90 0.0
7 2 0 17.25 1.00 3.82 180.0
8 2 0 6.92 1.21 2.89 0.0
9 2 0 22.05 1.69 4.39 180.0
1 3 0 13.12 0.76 4.44 180.0
2 3 0 316.00 3.32 17.85 0.0
3 3 0 40.23 1.38 6.27 180.0
4 3 0 0.28 0.80 1.04 180.0
5 3 0 151.68 2.13 12.95 180.0
6 3 0 37.13 1.39 5.54 180.0
7 3 0 11.61 1.43 3.82 0.0
8 3 0 86.93 2.41 8.44 180.0
0 4 0 666.32 7.80 24.78 0.0
1 4 0 48.49 1.93 6.34 0.0
2 4 0 13.36 0.75 4.04 180.0
3 4 0 1447.49 8.68 38.95 0.0
4 4 0 50.25 1.67 7.79 180.0
5 4 0 317.85 3.40 18.41 0.0
6 4 0 33.02 1.61 5.21 0.0
7 4 0 0.11 1.81 0.92 180.0
8 4 0 15.21 1.65 3.80 0.0
1 5 0 92.39 1.85 9.70 0.0
2 5 0 7.04 1.10 2.34 0.0
3 5 0 30.75 1.11 5.77 0.0
4 5 0 76.41 1.70 8.38 180.0
5 5 0 5.13 1.23 1.71 0.0
6 5 0 7.36 1.38 2.49 180.0
0 6 0 0.88 2.88 1.31 0.0
1 6 0 29.34 1.45 4.99 0.0
2 6 0 10.37 2.30 3.58 180.0
3 6 0 33.06 1.56 5.55 180.0
4 6 0 0.00 1.18 0.05 0.0
5 6 0 11.82 2.12 2.59 0.0
-9 0 1 0.00 1.51 1.37 180.0
-7 0 1 51.06 4.70 6.93 180.0
-5 0 1 1014.53 11.30 32.12 0.0
-3 0 1 2694.38 44.85 52.18 180.0
-1 0 1 0.00 0.21 5.26 180.0
3 0 1 1074.75 30.15 33.36 0.0
5 0 1 1539.66 31.82 40.47 0.0
7 0 1 223.76 3.07 14.29 0.0
9 0 1 26.30 1.66 5.67 180.0
-9 1 1 24.60 1.18 5.15 0.0
-8 1 1 2.03 1.18 1.77 0.0
-7 1 1 66.22 2.36 8.46 0.0
-6 1 1 42.31 1.28 6.35 0.0
-5 1 1 967.74 7.66 30.45 0.0
-4 1 1 1885.66 24.06 41.70 0.0
-3 1 1 1319.48 16.36 39.17 180.0
-2 1 1 11380.68 117.70 103.88 0.0
-1 1 1 1669.38 31.05 39.68 0.0
0 1 1 787.52 17.82 31.65 180.0
1 1 1 1744.30 14.52 42.39 180.0
2 1 1 2821.69 33.11 54.14 180.0
3 1 1 998.67 8.43 29.78 0.0
4 1 1 160.03 2.57 14.84 180.0
5 1 1 38.86 0.98 6.06 180.0
6 1 1 0.75 0.62 1.93 180.0
7 1 1 19.62 0.88 3.64 0.0
8 1 1 230.84 3.16 14.94 0.0
9 1 1 2.45 0.93 1.95 180.0
-9 2 1 115.91 2.81 10.27 180.0
-8 2 1 2.48 1.28 1.61 180.0
-7 2 1 282.87 3.60 16.67 180.0
-6 2 1 36.86 1.61 6.08 180.0
-5 2 1 79.87 2.02 8.42 180.0
-4 2 1 1373.58 15.26 37.82 180.0
-3 2 1 22.44 1.07 5.12 0.0
-2 2 1 4.66 0.73 3.23 180.0
-1 2 1 1625.58 10.09 40.83 180.0
0 2 1 526.02 4.15 23.16 0.0
1 2 1 655.42 5.93 27.49 0.0
2 2 1 215.54 2.44 12.65 0.0
3 2 1 879.37 6.22 29.26 180.0
4 2 1 139.28 1.36 10.38 0.0
5 2 1 6.37 0.53 3.29 180.0
6 2 1 59.53 1.62 7.33 0.0
7 2 1 19.13 1.04 4.45 180.0
8 2 1 4.33 1.71 2.24 0.0
9 2 1 154.98 4.47 12.76 180.0
-8 3 1 1.74 1.35 1.69 180.0
-7 3 1 283.25 3.87 17.43 180.0
-6 3 1 279.20 3.60 17.31 180.0
-5 3 1 101.91 2.09 10.79 180.0
-4 3 1 106.85 3.64 10.34 180.0
-3 3 1 1798.87 22.88 42.43 0.0
-2 3 1 1.36 0.43 2.77 180.0
-1 3 1 5.08 0.43 1.68 180.0
0 3 1 29.92 1.18 3.73 0.0
1 3 1 572.22 3.36 23.78 0.0
2 3 1 2.67 0.57 2.31 180.0
3 3 1 243.39 2.89 15.98 180.0
4 3 1 16.18 0.85 2.98 0.0
5 3 1 339.27 2.74 19.28 180.0
6 3 1 0.00 0.96 0.03 0.0
7 3 1 2.87 2.68 1.90 180.0
8 3 1 5.77 1.47 2.61 180.0
-8 4 1 0.00 1.47 1.66 0.0
-7 4 1 5.57 1.38 3.01 0.0
-6 4 1 1.52 1.20 1.00 0.0
-5 4 1 211.80 3.11 14.66 0.0
-4 4 1 18.86 1.41 5.01 180.0
-3 4 1 304.47 2.37 17.71 0.0
-2 4 1 61.97 1.35 6.61 0.0
-1 4 1 4.33 1.16 0.65 0.0
0 4 1 3.20 0.64 1.67 180.0
1 4 1 309.55 3.43 17.80 180.0
2 4 1 471.96 3.21 23.48 180.0
3 4 1 0.00 3.01 0.92 180.0
4 4 1 113.37 2.20 12.00 180.0
5 4 1 726.25 9.19 27.16 0.0
6 4 1 6.55 1.28 2.97 180.0
7 4 1 2.52 1.28 1.19 0.0
8 4 1 0.00 1.82 0.33 0.0
-6 5 1 0.00 1.31 0.93 180.0
-5 5 1 21.77 0.94 5.48 180.0
-4 5 1 8.87 0.92 2.84 180.0
-3 5 1 22.72 1.13 3.37 0.0
-2 5 1 205.30 2.85 14.55 0.0
-1 5 1 214.64 2.85 13.88 0.0
0 5 1 11.17 0.91 2.99 180.0
1 5 1 421.80 4.53 19.80 0.0
2 5 1 55.20 1.73 7.69 0.0
3 5 1 4.14 0.77 0.39 0.0
4 5 1 41.29 1.80 6.30 180.0
5 5 1 16.58 3.34 3.86 180.0
6 5 1 1.06 1.68 1.61 180.0
-5 6 1 22.42 1.15 5.33 0.0
-4 6 1 1.19 1.20 0.93 180.0
-3 6 1 23.78 1.45 4.55 180.0
-2 6 1 8.64 1.20 2.66 180.0
-1 6 1 56.07 1.80 7.52 180.0
0 6 1 68.68 1.88 8.00 0.0
1 6 1 76.05 1.98 8.80 180.0
2 6 1 11.12 1.66 3.96 180.0
3 6 1 33.47 1.63 6.09 0.0
4 6 1 29.19 1.38 4.58 0.0
-8 0 2 15.88 1.31 3.50 0.0
-6 0 2 0.00 1.01 0.52 180.0
-4 0 2 523.23 6.08 23.19 0.0
-2 0 2 4725.59 121.07 71.79 180.0
2 0 2 5061.89 49.12 66.90 0.0
4 0 2 413.28 4.07 20.41 0.0
6 0 2 3.69 0.88 2.19 0.0
8 0 2 0.76 1.20 1.27 0.0
-9 1 2 5.63 1.16 2.59 180.0
-8 1 2 209.23 2.65 14.74 180.0
-7 1 2 125.57 2.26 11.13 0.0
-6 1 2 4.55 0.71 2.46 0.0
-5 1 2 31.93 1.05 4.84 180.0
-4 1 2 11.72 0.54 2.33 0.0
-3 1 2 908.11 6.97 28.10 180.0
-2 1 2 29994.42 254.57 170.54 0.0
-1 1 2 352.74 3.62 16.55 180.0
0 1 2 21.33 0.40 4.28 0.0
1 1 2 305.02 3.07 15.94 180.0
2 1 2 2456.25 19.61 50.47 0.0
3 1 2 1343.09 7.76 35.97 0.0
4 1 2 41.86 0.69 6.63 180.0
5 1 2 2.30 0.43 1.32 180.0
6 1 2 0.16 0.53 0.95 0.0
7 1 2 75.49 1.26 8.34 180.0
8 1 2 5.19 1.52 3.07 180.0
9 1 2 21.90 1.22 4.50 180.0
-9 2 2 14.51 1.37 3.75 180.0
-8 2 2 14.61 1.47 3.54 180.0
-7 2 2 188.92 3.60 13.47 0.0
-6 2 2 129.42 2.36 9.64 0.0
-5 2 2 38.86 1.56 5.66 0.0
-4 2 2 28.31 1.22 6.45 180.0
-3 2 2 7.43 0.86 2.55 180.0
-2 2 2 335.86 4.39 18.72 180.0
-1 2 2 1088.93 6.84 31.83 180.0
0 2 2 325.48 3.45 18.79 180.0
1 2 2 143.52 2.04 11.23 180.0
2 2 2 11.90 0.75 2.31 180.0
3 2 2 644.03 4.04 24.03 180.0
4 2 2 21.58 0.65 6.19 180.0
5 2 2 2.19 0.51 0.83 0.0
6 2 2 314.58 3.37 17.30 0.0
7 2 2 8.47 1.06 3.01 0.0
8 2 2 7.40 1.17 2.30 0.0
9 2 2 1.59 1.47 0.35 180.0
-8 3 2 15.19 1.58 3.44 180.0
-7 3 2 409.72 4.83 20.19 0.0
-6 3 2 52.58 1.86 5.86 180.0
-5 3 2 449.84 4.87 21.73 0.0
-4 3 2 431.08 5.44 21.40 0.0
-3 3 2 3.87 0.95 0.49 180.0
-2 3 2 505.88 3.51 21.51 180.0
-1 3 2 808.21 7.19 28.02 180.0
0 3 2 13.36 0.64 1.93 180.0
1 3 2 706.29 4.09 26.08 180.0
2 3 2 66.25 1.54 7.34 0.0
3 3 2 8.22 0.75 2.93 0.0
4 3 2 1.02 0.53 1.29 180.0
5 3 2 62.70 1.36 7.74 180.0
6 3 2 36.44 1.56 6.10 0.0
7 3 2 287.38 3.87 17.42 180.0
8 3 2 0.64 1.51 0.86 180.0
-8 4 2 1.59 1.91 1.35 180.0
-7 4 2 8.65 2.03 3.10 180.0
-6 4 2 66.75 2.47 7.89 180.0
-5 4 2 78.56 4.77 8.96 0.0
-4 4 2 35.25 1.38 6.17 0.0
-3 4 2 212.65 2.01 14.93 180.0
-2 4 2 2.30 0.52 1.78 180.0
-1 4 2 8.25 0.75 2.57 180.0
0 4 2 349.98 3.24 19.13 0.0
1 4 2 1021.31 7.19 32.21 180.0
2 4 2 0.00 0.70 0.20 180.0
3 4 2 47.61 1.92 7.36 180.0
4 4 2 54.99 2.53 7.15 180.0
5 4 2 31.08 1.11 5.60 0.0
6 4 2 116.45 4.13 10.49 180.0
7 4 2 22.98 1.65 5.08 180.0
-6 5 2 0.58 1.31 1.40 180.0
-5 5 2 99.00 1.65 9.78 180.0
-4 5 2 59.26 1.37 8.47 0.0
-3 5 2 94.10 1.79 9.49 180.0
-2 5 2 32.65 1.40 5.39 0.0
-1 5 2 118.67 2.83 10.70 180.0
0 5 2 24.74 1.09 5.48 180.0
1 5 2 507.92 5.23 22.91 0.0
2 5 2 36.99 1.63 6.68 180.0
3 5 2 390.51 3.27 20.25 0.0
4 5 2 122.38 1.80 10.84 0.0
5 5 2 133.51 7.82 11.47 0.0
6 5 2 4.46 1.74 1.15 0.0
-5 6 2 22.00 1.75 4.92 0.0
-4 6 2 10.40 1.31 2.80 0.0
-3 6 2 68.32 2.02 7.97 0.0
-2 6 2 33.39 1.51 6.39 0.0
-1 6 2 3.73 1.55 2.10 0.0
0 6 2 13.74 1.28 2.95 180.0
1 6 2 2.88 1.10 1.47 180.0
2 6 2 57.26 1.91 7.68 180.0
3 6 2 67.49 4.74 7.85 180.0
4 6 2 108.39 2.36 11.34 180.0
-9 0 3 7.36 1.31 2.15 0.0
-7 0 3 612.36 6.04 24.58 180.0
-5 0 3 121.96 2.33 11.73 0.0
-3 0 3 4523.90 130.01 68.39 180.0
-1 0 3 1.52 0.36 2.85 180.0
1 0 3 414.73 3.96 22.42 180.0
3 0 3 25.51 0.76 6.65 180.0
5 0 3 50.78 1.43 5.15 180.0
7 0 3 5.06 1.07 2.44 0.0
9 0 3 221.41 2.90 15.02 180.0
-9 1 3 92.29 2.62 9.59 0.0
-8 1 3 2.10 0.98 0.53 180.0
-7 1 3 135.52 2.01 11.58 0.0
-6 1 3 50.51 1.34 6.28 0.0
-5 1 3 110.37 1.56 10.28 180.0
-4 1 3 14.90 0.64 4.80 180.0
-3 1 3 7.06 0.45 3.86 0.0
-2 1 3 9310.65 109.51 93.13 0.0
-1 1 3 3145.43 33.57 54.50 180.0
0 1 3 4016.82 28.66 62.81 0.0
1 1 3 343.44 3.23 21.44 0.0
2 1 3 14.03 0.62 4.41 0.0
3 1 3 1125.99 6.43 34.55 0.0
4 1 3 147.46 1.06 11.74 180.0
5 1 3 249.86 1.74 15.47 0.0
6 1 3 22.90 0.76 4.56 180.0
7 1 3 57.04 1.17 7.44 0.0
8 1 3 82.01 1.54 8.99 0.0
9 1 3 78.27 1.75 9.22 0.0
-9 2 3 214.54 4.22 14.97 0.0
-8 2 3 156.22 3.54 12.77 0.0
-7 2 3 100.77 3.18 9.38 0.0
-6 2 3 655.12 6.62 24.96 0.0
-5 2 3 1562.88 23.27 41.46 180.0
-4 2 3 975.74 13.60 32.20 0.0
-3 2 3 129.02 2.42 12.32 180.0
-2 2 3 380.44 3.65 17.99 180.0
-1 2 3 2619.43 15.66 53.41 180.0
0 2 3 121.29 1.53 12.07 0.0
1 2 3 1252.77 11.90 31.53 0.0
2 2 3 33.80 0.80 5.20 180.0
3 2 3 63.48 0.83 8.43 180.0
4 2 3 35.06 0.85 6.91 0.0
5 2 3 153.73 2.34 13.24 180.0
6 2 3 27.53 1.74 5.51 0.0
7 2 3 43.63 1.56 6.97 180.0
8 2 3 25.51 1.36 4.71 180.0
9 2 3 23.73 1.83 5.08 180.0
-8 3 3 2.47 1.35 0.65 0.0
-7 3 3 106.26 5.19 9.58 180.0
-6 3 3 311.20 3.95 18.32 180.0
-5 3 3 761.96 14.42 27.46 180.0
-4 3 3 20.42 1.23 4.75 180.0
-3 3 3 309.98 7.43 16.82 180.0
-2 3 3 86.42 1.10 9.17 0.0
-1 3 3 32.47 1.23 4.18 180.0
0 3 3 1166.63 7.97 32.60 0.0
1 3 3 15.94 0.85 4.23 0.0
2 3 3 0.94 0.72 1.26 180.0
3 3 3 210.11 2.61 14.42 180.0
4 3 3 251.01 2.42 16.00 0.0
5 3 3 21.99 0.94 3.87 180.0
6 3 3 60.18 1.96 8.31 0.0
7 3 3 52.43 2.05 7.22 180.0
8 3 3 22.00 2.11 4.82 0.0
-8 4 3 1.61 1.47 1.48 180.0
-7 4 3 0.00 1.64 1.26 180.0
-6 4 3 88.15 2.23 10.24 0.0
-5 4 3 48.15 2.18 7.52 0.0
-4 4 3 191.88 3.41 13.82 180.0
-3 4 3 155.62 2.44 12.93 180.0
-2 4 3 0.37 0.75 0.25 180.0
-1 4 3 7.01 0.78 2.53 0.0
0 4 3 54.53 1.20 6.55 180.0
1 4 3 45.36 0.98 6.62 0.0
2 4 3 33.49 0.93 5.88 0.0
3 4 3 110.18 2.18 9.89 180.0
4 4 3 1.67 1.32 1.32 0.0
5 4 3 2.40 1.76 1.24 180.0
6 4 3 13.46 1.74 3.69 0.0
7 4 3 3.11 1.80 2.08 0.0
-6 5 3 5.23 1.38 2.37 0.0
-5 5 3 9.42 0.89 2.77 0.0
-4 5 3 15.60 0.99 3.62 0.0
-3 5 3 24.94 1.28 4.10 180.0
-2 5 3 49.93 1.63 6.64 0.0
-1 5 3 26.24 1.89 4.08 180.0
0 5 3 150.77 2.03 12.89 180.0
1 5 3 3.53 0.92 0.06 180.0
2 5 3 282.93 3.54 17.51 180.0
3 5 3 776.21 5.59 28.96 0.0
4 5 3 47.32 1.35 6.90 180.0
5 5 3 93.49 2.30 9.92 180.0
6 5 3 8.06 1.41 2.51 0.0
-5 6 3 6.09 1.72 2.86 180.0
-4 6 3 32.26 2.68 5.55 0.0
-3 6 3 26.18 1.45 5.05 0.0
-2 6 3 75.89 1.98 8.35 180.0
-1 6 3 177.48 5.39 13.58 0.0
0 6 3 218.30 3.08 15.25 0.0
1 6 3 35.28 1.63 6.52 0.0
2 6 3 1.39 1.10 0.72 180.0
3 6 3 60.81 2.09 8.23 0.0
4 6 3 36.64 1.78 5.66 0.0
-8 0 4 8.80 1.23 3.29 0.0
-6 0 4 239.88 3.46 15.40 0.0
-4 0 4 74.87 1.38 7.21 180.0
-2 0 4 733.13 4.94 27.14 0.0
0 0 4 7657.86 81.68 88.56 180.0
2 0 4 1835.91 15.14 44.61 180.0
4 0 4 313.34 3.15 19.92 180.0
6 0 4 739.63 7.16 26.80 0.0
8 0 4 68.70 2.05 8.49 0.0
-9 1 4 201.35 2.51 14.19 180.0
-8 1 4 8.25 1.07 3.00 180.0
-7 1 4 49.52 1.54 6.34 180.0
-6 1 4 22.95 0.89 4.89 0.0
-5 1 4 356.94 3.85 19.17 180.0
-4 1 4 308.81 4.24 18.44 180.0
-3 1 4 3.43 0.31 2.59 180.0
-2 1 4 2485.02 18.20 49.80 0.0
-1 1 4 2.15 0.23 0.23 180.0
0 1 4 3800.49 49.79 60.22 0.0
1 1 4 212.78 2.44 12.09 0.0
2 1 4 1023.31 6.34 34.26 0.0
3 1 4 202.04 1.70 13.76 0.0
4 1 4 215.37 1.49 13.03 180.0
5 1 4 19.91 0.54 3.34 0.0
6 1 4 60.81 1.09 7.30 180.0
7 1 4 207.70 1.92 14.92 180.0
8 1 4 110.93 1.88 10.77 0.0
9 1 4 8.62 1.29 3.42 180.0
-9 2 4 76.74 2.80 8.44 180.0
-8 2 4 46.75 1.95 7.44 180.0
-7 2 4 185.23 2.94 14.06 180.0
-6 2 4 11.71 1.07 2.81 180.0
-5 2 4 55.15 3.43 7.40 180.0
-4 2 4 6475.01 73.95 77.94 0.0
-3 2 4 132.51 1.85 10.69 0.0
-2 2 4 936.77 8.36 26.18 0.0
-1 2 4 356.56 2.62 18.50 0.0
0 2 4 70.42 0.86 8.67 180.0
1 2 4 616.86 4.09 22.96 0.0
2 2 4 8.44 0.40 4.06 180.0
3 2 4 2.35 0.40 0.25 0.0
4 2 4 111.24 1.21 11.67 180.0
5 2 4 175.38 1.82 13.62 0.0
6 2 4 59.40 1.56 7.01 0.0
7 2 4 0.00 1.16 0.06 0.0
8 2 4 53.54 1.88 6.47 0.0
9 2 4 4.57 2.28 2.45 180.0
-8 3 4 153.59 6.67 12.04 0.0
-7 3 4 42.27 6.11 6.23 180.0
-6 3 4 284.27 3.70 16.86 180.0
-5 3 4 157.48 2.76 12.89 0.0
-4 3 4 60.31 1.89 7.56 180.0
-3 3 4 251.52 5.30 15.62 180.0
-2 3 4 349.06 2.35 19.98 180.0
-1 3 4 687.82 6.08 26.60 0.0
0 3 4 36.30 0.84 6.79 180.0
1 3 4 898.74 5.08 29.15 180.0
2 3 4 13.04 0.78 1.73 0.0
3 3 4 17.23 0.70 2.93 0.0
4 3 4 242.18 2.59 14.13 0.0
5 3 4 20.90 1.10 4.47 0.0
6 3 4 61.66 1.96 7.94 180.0
7 3 4 17.65 1.47 4.64 180.0
8 3 4 30.32 1.83 5.66 180.0
-8 4 4 40.17 4.40 6.23 180.0
-7 4 4 0.00 1.28 0.64 0.0
-6 4 4 1.98 1.20 1.03 180.0
-5 4 4 73.25 2.54 8.04 0.0
-4 4 4 6.47 1.23 2.79 0.0
-3 4 4 12.46 0.63 2.69 0.0
-2 4 4 5.14 0.75 1.80 0.0
-1 4 4 11.85 0.80 3.36 0.0
0 4 4 97.80 1.28 9.16 0.0
1 4 4 23.69 1.04 4.47 180.0
2 4 4 86.61 1.26 9.79 180.0
3 4 4 630.51 5.59 25.16 180.0
4 4 4 76.58 2.07 8.87 0.0
5 4 4 183.00 2.44 13.80 180.0
6 4 4 87.57 2.36 9.52 180.0
7 4 4 32.78 1.77 5.42 180.0
-6 5 4 1.73 1.34 1.66 180.0
-5 5 4 76.85 1.52 8.85 180.0
-4 5 4 56.69 1.33 7.35 180.0
-3 5 4 0.00 0.92 0.53 180.0
-2 5 4 197.15 2.97 14.11 0.0
-1 5 4 211.98 2.79 15.05 180.0
0 5 4 0.95 0.79 0.84 180.0
1 5 4 117.66 2.20 10.52 0.0
2 5 4 60.73 1.53 6.62 0.0
3 5 4 83.05 1.34 9.03 0.0
4 5 4 15.54 0.76 3.45 180.0
5 5 4 8.75 1.49 2.69 0.0
6 5 4 31.38 2.75 5.84 0.0
-4 6 4 0.94 1.20 0.40 0.0
-3 6 4 14.87 1.92 4.19 180.0
-2 6 4 2.23 1.10 0.46 180.0
-1 6 4 187.14 3.43 13.26 0.0
0 6 4 372.45 6.50 19.86 180.0
1 6 4 83.92 3.79 7.73 0.0
2 6 4 1.21 1.14 0.36 180.0
3 6 4 10.59 1.73 2.39 0.0
4 6 4 18.76 1.08 4.25 180.0
-9 0 5 7.60 2.12 3.23 180.0
-7 0 5 6.46 1.02 1.58 180.0
-5 0 5 5.96 0.66 1.17 180.0
-3 0 5 760.76 9.98 29.81 0.0
-1 0 5 36.32 1.97 5.31 180.0
1 0 5 270.95 2.27 15.06 0.0
3 0 5 284.35 2.53 16.60 180.0
5 0 5 828.24 6.97 28.59 180.0
7 0 5 447.26 4.95 21.24 180.0
9 0 5 43.49 2.24 6.99 0.0
-9 1 5 64.19 1.68 7.74 180.0
-8 1 5 6.19 0.96 1.82 180.0
-7 1 5 312.50 3.59 17.53 0.0
-6 1 5 84.94 1.54 9.04 0.0
-5 1 5 82.56 1.39 8.93 180.0
-4 1 5 7.63 0.59 2.83 180.0
-3 1 5 156.41 2.42 12.07 0.0
-2 1 5 1662.40 21.40 40.93 180.0
-1 1 5 366.95 3.30 17.84 180.0
0 1 5 285.41 3.50 17.83 180.0
1 1 5 74.21 0.86 8.68 180.0
2 1 5 505.76 4.20 24.06 180.0
3 1 5 559.06 4.03 26.11 0.0
4 1 5 626.84 4.13 24.80 0.0
5 1 5 100.46 1.03 10.45 0.0
6 1 5 227.35 1.90 14.80 0.0
7 1 5 44.23 1.17 6.76 180.0
8 1 5 6.05 0.96 1.11 0.0
9 1 5 56.47 1.97 7.23 180.0
-9 2 5 114.51 3.51 10.51 0.0
-8 2 5 10.31 2.43 3.36 0.0
-7 2 5 334.59 4.18 18.42 0.0
-6 2 5 12.08 1.07 3.03 0.0
-5 2 5 8.38 1.36 1.75 180.0
-4 2 5 2730.89 39.85 50.36 0.0
-3 2 5 398.22 8.06 18.06 180.0
-2 2 5 103.81 2.21 10.78 0.0
-1 2 5 1121.27 9.82 30.63 180.0
0 2 5 795.20 3.80 27.79 0.0
1 2 5 2260.28 13.75 48.24 0.0
2 2 5 1141.67 8.22 35.76 180.0
3 2 5 242.81 1.93 14.72 0.0
4 2 5 196.95 1.73 14.40 180.0
5 2 5 70.30 1.13 7.96 180.0
6 2 5 43.57 1.66 5.81 0.0
7 2 5 68.60 1.75 8.78 0.0
8 2 5 87.55 2.41 8.50 0.0
-8 3 5 13.25 1.81 2.88 0.0
-7 3 5 84.79 3.91 10.17 180.0
-6 3 5 545.54 8.07 23.98 0.0
-5 3 5 3.29 0.82 1.04 0.0
-4 3 5 27.69 1.04 5.49 180.0
-3 3 5 107.09 1.97 11.22 180.0
-2 3 5 168.22 2.76 13.10 0.0
-1 3 5 201.35 1.84 16.11 180.0
0 3 5 59.69 0.86 7.06 180.0
1 3 5 327.22 2.08 19.44 180.0
2 3 5 0.46 0.43 0.21 180.0
3 3 5 150.18 1.58 13.75 180.0
4 3 5 12.65 0.85 3.12 180.0
5 3 5 157.69 2.13 13.75 180.0
6 3 5 0.06 1.10 1.08 180.0
7 3 5 62.92 2.09 8.39 180.0
8 3 5 31.01 1.83 5.25 0.0
-8 4 5 181.55 11.06 13.67 180.0
-7 4 5 62.18 2.80 7.19 180.0
-6 4 5 0.00 1.05 0.43 0.0
-5 4 5 19.29 1.09 4.02 180.0
-4 4 5 28.93 1.23 5.28 180.0
-3 4 5 105.97 1.36 9.97 180.0
-2 4 5 297.63 3.32 16.00 0.0
-1 4 5 17.97 1.23 4.24 0.0
0 4 5 155.80 1.64 11.09 0.0
1 4 5 176.05 2.44 14.08 180.0
2 4 5 388.50 2.52 18.67 0.0
3 4 5 152.71 1.96 12.35 0.0
4 4 5 24.53 1.12 4.89 0.0
5 4 5 114.17 2.56 10.89 180.0
6 4 5 35.70 2.87 5.82 0.0
7 4 5 3.14 1.47 1.23 180.0
-6 5 5 5.54 2.49 2.44 180.0
-5 5 5 2.74 0.70 2.28 180.0
-4 5 5 49.58 1.38 6.57 0.0
-3 5 5 6.25 1.38 1.98 0.0
-2 5 5 173.01 2.94 12.97 180.0
-1 5 5 30.39 1.38 5.57 180.0
0 5 5 3.33 0.92 1.34 180.0
1 5 5 613.88 7.67 25.99 180.0
2 5 5 114.14 1.56 10.69 180.0
3 5 5 0.74 0.66 0.79 180.0
4 5 5 5.12 0.69 2.40 180.0
5 5 5 5.24 1.31 1.63 180.0
6 5 5 4.46 1.41 2.04 0.0
-4 6 5 131.81 5.00 10.85 0.0
-3 6 5 1.98 1.68 0.44 0.0
-2 6 5 30.11 5.00 6.58 180.0
-1 6 5 87.35 4.39 10.22 0.0
0 6 5 10.78 3.79 0.57 0.0
1 6 5 871.85 17.59 30.18 0.0
2 6 5 44.31 1.50 6.37 0.0
3 6 5 4.28 1.01 1.97 180.0
4 6 5 12.06 0.87 2.57 0.0
-8 0 6 20.02 1.74 4.26 0.0
-6 0 6 8.53 0.86 2.33 0.0
-4 0 6 548.30 11.52 24.85 180.0
-2 0 6 1841.73 17.54 43.89 180.0
0 0 6 1373.77 14.57 39.58 180.0
2 0 6 2247.01 16.66 43.56 0.0
4 0 6 783.12 6.26 27.30 0.0
6 0 6 56.38 1.73 8.40 180.0
8 0 6 177.66 2.96 13.50 0.0
-9 1 6 50.87 1.59 6.81 0.0
-8 1 6 130.72 1.90 11.57 0.0
-7 1 6 26.55 1.16 4.94 180.0
-6 1 6 13.15 0.87 2.51 180.0
-5 1 6 494.86 7.35 22.23 180.0
-4 1 6 82.10 1.54 7.14 180.0
-3 1 6 762.14 9.74 28.54 180.0
-2 1 6 106.98 1.00 9.42 180.0
-1 1 6 236.80 2.83 14.28 0.0
0 1 6 2053.05 20.04 45.86 180.0
1 1 6 43.62 0.75 7.86 180.0
2 1 6 20.07 0.58 2.86 180.0
3 1 6 1626.53 10.02 38.55 180.0
4 1 6 597.40 4.01 24.54 0.0
5 1 6 81.17 1.03 8.54 180.0
6 1 6 2.20 0.61 0.86 180.0
7 1 6 83.76 1.61 9.24 180.0
8 1 6 290.39 3.40 17.75 0.0
9 1 6 36.15 2.45 5.51 180.0
-9 2 6 2.28 1.35 1.38 0.0
-8 2 6 78.03 2.23 8.24 0.0
-7 2 6 407.04 4.75 20.20 180.0
-6 2 6 51.41 1.83 7.91 180.0
-5 2 6 5.08 0.71 1.89 180.0
-4 2 6 1204.32 14.26 34.38 0.0
-3 2 6 1353.60 12.80 35.49 180.0
-2 2 6 2030.29 14.76 44.50 0.0
-1 2 6 536.36 4.56 23.48 0.0
0 2 6 53.32 0.61 9.23 0.0
1 2 6 84.68 0.97 10.43 0.0
2 2 6 11.38 0.49 1.21 0.0
3 2 6 7.95 0.54 0.52 0.0
4 2 6 68.97 1.06 9.51 0.0
5 2 6 97.04 1.25 10.39 180.0
6 2 6 439.65 4.19 21.38 0.0
7 2 6 0.11 0.94 0.82 0.0
8 2 6 2.60 1.32 1.67 0.0
-8 3 6 119.01 2.67 11.12 0.0
-7 3 6 163.94 2.94 12.96 180.0
-6 3 6 646.87 6.74 24.52 0.0
-5 3 6 133.15 1.93 12.15 180.0
-4 3 6 140.10 1.95 11.08 0.0
-3 3 6 308.41 2.71 17.43 180.0
-2 3 6 101.34 1.24 9.32 180.0
-1 3 6 540.39 3.66 22.61 0.0
0 3 6 13.24 0.46 2.97 0.0
1 3 6 451.58 3.16 20.80 0.0
2 3 6 121.30 1.39 11.49 180.0
3 3 6 36.65 1.04 6.30 0.0
4 3 6 497.93 3.99 22.16 0.0
5 3 6 24.41 1.10 4.85 0.0
6 3 6 187.31 3.85 12.80 0.0
7 3 6 4.68 1.28 1.29 180.0
8 3 6 7.25 1.47 2.78 180.0
-8 4 6 24.84 2.43 4.19 180.0
-7 4 6 39.74 2.92 6.36 0.0
-6 4 6 0.20 1.20 1.32 0.0
-5 4 6 72.14 3.11 7.67 180.0
-4 4 6 71.26 1.41 8.97 180.0
-3 4 6 12.23 0.73 4.52 0.0
-2 4 6 0.76 0.66 0.42 180.0
-1 4 6 1395.34 14.13 37.11 180.0
0 4 6 202.80 1.73 14.43 180.0
1 4 6 6.65 0.55 1.77 180.0
2 4 6 19.40 0.65 3.16 0.0
3 4 6 132.88 1.82 10.96 180.0
4 4 6 11.53 1.00 3.03 180.0
5 4 6 18.58 1.21 5.26 180.0
6 4 6 0.00 1.20 0.05 180.0
7 4 6 9.44 1.47 2.62 0.0
-6 5 6 12.77 1.56 3.86 0.0
-5 5 6 0.00 1.00 0.20 180.0
-4 5 6 6.72 0.86 1.81 180.0
-3 5 6 13.19 1.10 4.56 0.0
-2 5 6 571.71 5.69 24.15 0.0
-1 5 6 9.46 1.30 3.30 0.0
0 5 6 11.66 1.10 3.83 0.0
1 5 6 90.14 1.63 9.04 180.0
2 5 6 169.55 2.62 13.77 0.0
3 5 6 146.69 2.92 11.37 180.0
4 5 6 27.03 1.27 5.26 180.0
5 5 6 117.62 4.37 10.23 180.0
6 5 6 23.93 2.22 4.42 180.0
-4 6 6 1.77 1.11 0.50 0.0
-3 6 6 143.52 2.43 11.97 180.0
-2 6 6 3.29 3.03 1.47 180.0
-1 6 6 14.17 1.16 3.20 180.0
0 6 6 18.59 1.22 4.78 180.0
1 6 6 15.27 1.14 2.39 0.0
2 6 6 108.41 1.92 10.49 180.0
3 6 6 16.14 1.15 4.45 180.0
4 6 6 23.62 1.56 4.73 0.0
-9 0 7 291.32 4.87 17.02 180.0
-7 0 7 214.94 3.57 15.45 180.0
-5 0 7 72.97 2.12 9.54 180.0
-3 0 7 277.58 4.20 12.22 0.0
-1 0 7 162.76 2.36 8.44 0.0
1 0 7 3471.33 47.90 62.36 180.0
3 0 7 407.88 3.48 22.80 180.0
5 0 7 181.06 2.76 14.37 180.0
7 0 7 1.32 1.07 0.39 180.0
9 0 7 70.10 4.09 8.34 0.0
-9 1 7 227.47 3.07 14.78 180.0
-8 1 7 2.51 0.86 2.11 180.0
-7 1 7 0.91 0.74 0.37 180.0
-6 1 7 0.73 0.71 0.90 180.0
-5 1 7 102.87 1.87 10.64 0.0
-4 1 7 272.89 2.56 14.83 0.0
-3 1 7 946.64 7.97 31.06 0.0
-2 1 7 707.04 4.70 27.58 180.0
-1 1 7 3.08 0.29 0.43 0.0
0 1 7 984.20 6.77 30.31 0.0
1 1 7 352.19 2.44 17.99 180.0
2 1 7 39.91 0.88 5.03 0.0
3 1 7 1.63 0.42 1.08 180.0
4 1 7 96.73 1.93 8.48 0.0
5 1 7 454.19 3.26 21.08 180.0
6 1 7 7.08 0.92 2.18 0.0
7 1 7 50.44 2.19 7.01 0.0
8 1 7 121.13 2.25 11.12 180.0
9 1 7 313.38 4.77 17.99 180.0
-9 2 7 0.00 1.31 0.21 0.0
-8 2 7 10.45 1.31 3.36 180.0
-7 2 7 61.51 2.09 7.75 180.0
-6 2 7 25.36 1.25 4.26 180.0
-5 2 7 46.09 1.71 7.59 180.0
-4 2 7 446.87 11.83 21.13 180.0
-3 2 7 720.74 8.77 27.25 0.0
-2 2 7 23.97 0.55 5.77 180.0
-1 2 7 53.65 0.99 6.59 0.0
0 2 7 4.46 0.30 2.76 180.0
1 2 7 684.67 5.74 27.25 0.0
2 2 7 1432.91 8.88 38.15 0.0
3 2 7 580.75 5.00 24.38 0.0
4 2 7 3.12 0.52 2.34 0.0
5 2 7 79.02 1.25 8.90 180.0
6 2 7 3.82 0.94 1.29 0.0
7 2 7 23.91 1.31 5.71 180.0
8 2 7 12.43 1.47 3.52 180.0
-8 3 7 3.04 1.41 1.31 180.0
-7 3 7 15.53 1.47 3.61 180.0
-6 3 7 1338.18 12.60 35.09 0.0
-5 3 7 26.45 1.20 5.12 180.0
-4 3 7 80.22 1.34 8.31 0.0
-3 3 7 199.16 1.36 13.18 180.0
-2 3 7 4.69 0.40 1.93 0.0
-1 3 7 879.62 5.28 31.41 0.0
0 3 7 1065.41 5.45 33.55 180.0
1 3 7 174.18 1.68 12.16 180.0
2 3 7 52.99 1.07 8.12 180.0
3 3 7 2.81 0.60 1.22 180.0
4 3 7 3.81 0.66 1.31 0.0
5 3 7 60.34 1.48 8.96 0.0
6 3 7 0.35 1.14 0.43 180.0
7 3 7 121.67 2.59 10.46 180.0
8 3 7 13.24 1.65 3.43 180.0
-7 4 7 13.17 2.32 3.58 180.0
-6 4 7 74.89 2.23 8.32 180.0
-5 4 7 63.34 1.72 8.01 180.0
-4 4 7 147.04 1.47 12.52 0.0
-3 4 7 0.00 0.82 0.96 180.0
-2 4 7 3.00 0.57 1.11 180.0
-1 4 7 159.06 1.60 12.21 0.0
0 4 7 248.13 1.95 16.11 0.0
1 4 7 15.01 0.55 4.29 180.0
2 4 7 36.99 0.90 6.54 0.0
3 4 7 38.50 1.36 6.81 180.0
4 4 7 0.19 0.89 1.02 180.0
5 4 7 24.11 1.49 5.12 180.0
6 4 7 8.61 1.46 2.81 180.0
7 4 7 0.91 1.38 0.92 0.0
-6 5 7 71.28 2.84 7.76 180.0
-5 5 7 70.05 2.09 7.74 180.0
-4 5 7 79.41 3.85 8.99 0.0
-3 5 7 38.88 1.33 6.65 180.0
-2 5 7 97.91 1.61 9.98 180.0
-1 5 7 260.45 2.86 16.44 180.0
0 5 7 21.34 0.95 4.51 180.0
1 5 7 0.00 0.77 0.33 0.0
2 5 7 8.58 0.78 3.64 0.0
3 5 7 8.95 0.78 2.40 180.0
4 5 7 14.82 0.80 4.16 0.0
5 5 7 48.24 2.09 7.55 0.0
-4 6 7 5.35 1.17 2.27 0.0
-3 6 7 3.64 1.86 1.84 180.0
-2 6 7 0.77 1.16 0.78 0.0
-1 6 7 96.40 1.97 10.04 180.0
0 6 7 44.30 2.06 6.27 180.0
1 6 7 18.89 1.10 5.13 0.0
2 6 7 0.64 1.06 0.31 180.0
3 6 7 32.95 1.17 5.59 0.0
-8 0 8 6.24 1.51 2.40 0.0
-6 0 8 199.14 3.13 13.66 0.0
-4 0 8 376.41 4.02 19.97 180.0
-2 0 8 1041.90 9.44 32.34 0.0
0 0 8 826.90 9.11 31.04 180.0
2 0 8 523.24 4.23 23.74 180.0
4 0 8 663.09 5.37 23.31 0.0
6 0 8 958.46 9.07 32.39 180.0
8 0 8 0.90 1.45 0.01 180.0
-9 1 8 63.09 3.15 7.60 0.0
-8 1 8 1.95 0.86 2.19 0.0
-7 1 8 3.81 0.81 2.44 0.0
-6 1 8 86.36 1.63 9.80 180.0
-5 1 8 490.81 4.65 22.94 0.0
-4 1 8 840.58 7.10 29.85 180.0
-3 1 8 230.47 3.55 14.10 180.0
-2 1 8 4.24 0.50 0.14 0.0
-1 1 8 187.13 2.44 12.42 0.0
0 1 8 441.92 3.71 16.36 0.0
1 1 8 49.00 1.21 7.09 0.0
2 1 8 0.00 0.42 0.00 0.0
3 1 8 237.45 1.91 14.52 180.0
4 1 8 289.89 2.55 17.83 180.0
5 1 8 54.52 0.99 7.36 180.0
6 1 8 191.14 2.45 13.19 0.0
7 1 8 116.78 2.11 11.02 0.0
8 1 8 2.28 1.14 0.87 180.0
-9 2 8 12.64 1.44 2.84 0.0
-8 2 8 52.72 2.13 7.76 0.0
-7 2 8 4.06 1.14 2.44 180.0
-6 2 8 13.86 1.52 3.05 180.0
-5 2 8 47.33 1.10 6.33 0.0
-4 2 8 1.08 0.44 0.24 180.0
-3 2 8 14.52 0.56 3.67 180.0
-2 2 8 701.08 4.57 26.90 180.0
-1 2 8 785.65 6.06 28.68 180.0
0 2 8 39.26 0.61 6.08 180.0
1 2 8 428.54 5.54 20.24 180.0
2 2 8 24.65 0.76 4.12 0.0
3 2 8 265.20 2.15 15.74 180.0
4 2 8 90.72 1.20 9.13 180.0
5 2 8 265.26 2.27 16.85 180.0
6 2 8 271.63 3.05 16.42 0.0
7 2 8 119.49 2.15 11.31 180.0
8 2 8 51.72 2.23 7.39 0.0
-8 3 8 30.68 1.83 5.74 180.0
-7 3 8 3.94 1.32 1.80 180.0
-6 3 8 269.23 4.40 15.80 0.0
-5 3 8 141.09 2.24 12.24 180.0
-4 3 8 452.97 3.80 20.28 0.0
-3 3 8 842.35 4.86 29.47 0.0
-2 3 8 663.13 4.34 24.46 0.0
-1 3 8 166.84 1.34 13.21 0.0
0 3 8 87.52 0.89 10.36 0.0
1 3 8 639.74 3.58 23.43 0.0
2 3 8 0.68 0.56 0.24 180.0
3 3 8 171.46 1.89 13.21 180.0
4 3 8 175.38 1.99 12.97 0.0
5 3 8 9.88 0.80 3.15 0.0
6 3 8 53.57 2.00 7.49 0.0
7 3 8 13.20 2.18 3.60 0.0
-7 4 8 24.07 1.69 6.08 180.0
-6 4 8 78.62 2.31 8.22 0.0
-5 4 8 100.12 3.38 10.90 180.0
-4 4 8 565.19 5.22 23.38 180.0
-3 4 8 23.54 0.86 3.80 0.0
-2 4 8 129.41 1.97 12.23 180.0
-1 4 8 6.26 0.52 3.21 180.0
0 4 8 216.52 1.82 15.46 180.0
1 4 8 20.21 0.67 2.75 0.0
2 4 8 138.95 1.34 11.41 0.0
3 4 8 64.56 1.43 7.47 0.0
4 4 8 140.75 2.13 11.25 0.0
5 4 8 123.26 2.54 10.90 180.0
6 4 8 29.84 1.73 5.47 180.0
7 4 8 0.31 1.47 0.11 180.0
-6 5 8 15.17 1.89 2.69 0.0
-5 5 8 18.21 1.23 4.13 0.0
-4 5 8 6.00 1.02 1.58 0.0
-3 5 8 33.21 1.31 5.29 180.0
-2 5 8 30.93 1.66 5.28 0.0
-1 5 8 62.41 1.54 8.25 0.0
0 5 8 289.27 5.16 16.15 0.0
1 5 8 0.00 0.77 0.53 180.0
2 5 8 0.95 0.72 0.53 180.0
3 5 8 93.42 1.40 10.54 180.0
4 5 8 0.52 0.68 0.61 0.0
5 5 8 81.95 4.17 8.75 180.0
-4 6 8 42.98 3.13 5.75 0.0
-3 6 8 2.94 1.25 1.97 180.0
-2 6 8 2.89 1.20 1.02 180.0
-1 6 8 51.41 2.04 7.29 180.0
0 6 8 117.00 2.49 11.65 0.0
1 6 8 3.58 0.93 2.28 180.0
2 6 8 4.30 0.96 1.78 0.0
3 6 8 108.19 1.90 10.24 180.0
-9 0 9 3.03 3.03 1.38 0.0
-7 0 9 96.99 3.03 9.71 180.0
-5 0 9 1248.46 13.59 35.08 180.0
-3 0 9 30.66 1.18 6.55 0.0
-1 0 9 223.22 3.00 15.17 0.0
1 0 9 2995.36 31.48 49.21 180.0
3 0 9 151.84 1.73 12.46 0.0
5 0 9 154.93 1.95 12.25 180.0
7 0 9 422.77 5.87 21.50 0.0
-9 1 9 73.16 1.95 8.85 180.0
-8 1 9 4.95 1.16 2.59 0.0
-7 1 9 14.81 0.90 3.91 0.0
-6 1 9 23.56 0.88 5.18 0.0
-5 1 9 241.38 2.90 16.77 180.0
-4 1 9 5.97 0.39 1.44 180.0
-3 1 9 9.45 0.43 1.76 0.0
-2 1 9 366.91 2.57 18.16 180.0
-1 1 9 1600.65 10.73 42.21 180.0
0 1 9 238.51 2.31 13.78 180.0
1 1 9 1439.47 11.08 39.95 180.0
2 1 9 869.57 6.09 29.77 0.0
3 1 9 172.79 1.56 14.32 180.0
4 1 9 89.05 1.20 9.23 0.0
5 1 9 32.09 0.98 5.89 180.0
6 1 9 199.00 2.57 14.02 0.0
7 1 9 7.86 1.08 2.57 0.0
8 1 9 52.30 2.18 7.11 180.0
-9 2 9 0.83 1.18 0.68 180.0
-8 2 9 42.97 1.62 6.07 180.0
-7 2 9 0.47 1.14 0.49 180.0
-6 2 9 23.55 1.32 4.30 0.0
-5 2 9 40.50 1.26 6.92 0.0
-4 2 9 18.43 0.70 4.52 180.0
-3 2 9 3.83 0.44 1.40 0.0
-2 2 9 536.83 5.23 22.01 0.0
-1 2 9 196.62 2.67 13.39 0.0
0 2 9 20.33 0.49 5.43 180.0
1 2 9 165.38 2.25 11.35 180.0
2 2 9 591.08 4.01 22.35 0.0
3 2 9 408.29 2.97 19.76 180.0
4 2 9 357.04 2.73 17.50 0.0
5 2 9 181.58 1.86 13.44 0.0
6 2 9 82.99 1.87 8.70 0.0
7 2 9 270.40 5.71 16.72 180.0
8 2 9 3.27 1.43 1.53 180.0
-8 3 9 2.18 1.41 1.61 0.0
-7 3 9 3.85 1.28 1.76 180.0
-6 3 9 137.87 3.14 11.54 180.0
-5 3 9 11.97 0.98 3.65 0.0
-4 3 9 1.23 0.58 0.40 0.0
-3 3 9 514.04 4.44 22.35 180.0
-2 3 9 327.39 2.71 17.43 180.0
-1 3 9 16.88 0.52 4.46 0.0
0 3 9 187.29 1.41 14.77 0.0
1 3 9 65.01 0.81 8.31 0.0
2 3 9 0.88 0.49 1.84 0.0
3 3 9 261.40 2.45 16.96 180.0
4 3 9 278.61 2.66 17.01 0.0
5 3 9 0.00 0.77 0.04 0.0
6 3 9 0.00 1.66 0.25 0.0
7 3 9 0.00 1.28 0.51 180.0
-7 4 9 4.24 1.43 2.74 180.0
-6 4 9 33.26 2.30 5.08 0.0
-5 4 9 0.00 0.96 1.74 0.0
-4 4 9 397.65 4.42 19.54 0.0
-3 4 9 479.67 5.00 23.20 0.0
-2 4 9 4.20 0.50 0.97 0.0
-1 4 9 2.81 0.54 0.05 180.0
0 4 9 3.67 0.58 2.99 180.0
1 4 9 175.14 1.48 12.98 180.0
2 4 9 7.20 0.57 1.72 0.0
3 4 9 44.43 1.33 5.70 180.0
4 4 9 5.14 0.84 1.16 180.0
5 4 9 30.11 1.81 5.09 180.0
6 4 9 26.37 1.65 4.20 0.0
-6 5 9 14.98 1.89 3.62 180.0
-5 5 9 6.43 1.31 2.24 180.0
-4 5 9 4.06 1.02 1.49 180.0
-3 5 9 9.77 1.02 3.30 180.0
-2 5 9 52.40 1.86 7.91 0.0
-1 5 9 34.87 1.63 7.46 180.0
0 5 9 5.58 1.48 1.55 0.0
1 5 9 276.87 3.06 17.41 180.0
2 5 9 3.56 0.84 1.11 0.0
3 5 9 76.52 1.46 9.02 180.0
4 5 9 40.73 1.13 6.74 180.0
5 5 9 11.86 1.49 3.07 0.0
-4 6 9 1.32 1.33 0.60 0.0
-3 6 9 8.74 1.33 3.31 180.0
-2 6 9 13.20 1.90 3.81 0.0
-1 6 9 12.05 1.80 4.02 180.0
0 6 9 0.01 1.50 1.54 0.0
1 6 9 75.02 2.18 9.40 180.0
2 6 9 4.01 1.10 2.52 180.0
3 6 9 10.66 1.58 2.56 180.0
-8 0 10 6.97 2.73 2.35 0.0
-6 0 10 458.84 9.09 20.87 0.0
-4 0 10 365.75 5.03 19.67 180.0
-2 0 10 44.94 1.27 8.46 0.0
0 0 10 1413.78 15.31 38.81 0.0
2 0 10 1249.41 11.24 34.43 0.0
4 0 10 216.04 2.29 13.57 180.0
6 0 10 674.89 10.30 26.26 180.0
8 0 10 487.81 6.85 22.18 180.0
-9 1 10 47.54 2.12 7.24 180.0
-8 1 10 36.28 1.49 5.82 0.0
-7 1 10 113.71 2.00 11.07 180.0
-6 1 10 142.65 2.71 11.81 180.0
-5 1 10 110.91 1.99 9.74 0.0
-4 1 10 223.62 2.32 14.55 0.0
-3 1 10 305.10 2.78 16.43 0.0
-2 1 10 165.35 1.43 14.78 180.0
-1 1 10 160.69 1.41 13.26 180.0
0 1 10 36.57 1.06 4.75 0.0
1 1 10 92.40 1.07 8.25 0.0
2 1 10 1328.57 8.35 34.54 0.0
3 1 10 13.52 0.57 3.12 0.0
4 1 10 927.25 7.09 30.44 180.0
5 1 10 40.89 1.11 6.29 0.0
6 1 10 92.86 2.01 9.66 180.0
7 1 10 48.49 1.76 6.36 0.0
8 1 10 226.94 3.55 14.72 180.0
-9 2 10 3.02 1.31 2.20 0.0
-8 2 10 0.96 1.10 0.07 180.0
-7 2 10 60.07 1.97 8.28 0.0
-6 2 10 135.27 2.45 12.06 180.0
-5 2 10 371.71 7.80 18.53 180.0
-4 2 10 318.66 2.67 17.83 180.0
-3 2 10 5.15 0.47 2.22 0.0
-2 2 10 8.25 0.41 3.73 180.0
-1 2 10 687.15 6.13 24.70 180.0
0 2 10 65.19 0.72 7.04 0.0
1 2 10 26.54 0.72 5.08 180.0
2 2 10 1.74 0.46 0.95 0.0
3 2 10 131.64 1.42 10.81 180.0
4 2 10 31.11 0.97 5.07 0.0
5 2 10 30.67 0.99 6.16 0.0
6 2 10 333.66 3.58 17.57 180.0
7 2 10 20.83 1.61 4.85 180.0
8 2 10 49.20 2.23 6.45 180.0
-8 3 10 23.15 1.69 4.10 180.0
-7 3 10 14.69 1.47 3.70 0.0
-6 3 10 206.92 5.38 13.59 0.0
-5 3 10 20.54 0.85 4.73 0.0
-4 3 10 1.35 0.63 0.89 0.0
-3 3 10 6.61 0.61 1.89 0.0
-2 3 10 33.99 0.86 6.18 0.0
-1 3 10 48.21 0.78 5.82 180.0
0 3 10 167.05 1.38 13.20 0.0
1 3 10 148.69 1.19 11.50 180.0
2 3 10 94.43 1.29 9.43 180.0
3 3 10 34.07 1.16 6.19 180.0
4 3 10 358.62 3.21 19.00 0.0
5 3 10 199.64 2.29 14.26 180.0
6 3 10 27.51 1.56 5.34 0.0
7 3 10 61.48 3.20 8.56 0.0
-7 4 10 82.57 2.59 9.37 180.0
-6 4 10 111.63 2.59 11.10 0.0
-5 4 10 1.05 1.02 1.32 180.0
-4 4 10 0.02 0.98 0.38 180.0
-3 4 10 30.70 1.27 5.08 180.0
-2 4 10 235.05 2.27 14.92 180.0
-1 4 10 29.60 0.91 4.79 0.0
0 4 10 5.79 0.83 1.80 180.0
1 4 10 6.12 0.54 0.61 0.0
2 4 10 80.74 1.12 8.60 0.0
3 4 10 554.03 4.51 23.56 0.0
4 4 10 134.74 1.91 11.84 0.0
5 4 10 2.18 1.25 0.25 180.0
6 4 10 0.45 1.38 0.07 0.0
-6 5 10 20.99 1.89 3.51 180.0
-5 5 10 16.12 1.45 3.69 0.0
-4 5 10 18.75 2.15 4.87 180.0
-3 5 10 1.97 1.23 1.49 180.0
-2 5 10 97.19 2.54 10.29 180.0
-1 5 10 12.97 1.38 4.56 180.0
0 5 10 2.31 1.16 0.92 180.0
1 5 10 75.65 1.72 8.70 0.0
2 5 10 44.17 1.18 6.47 0.0
3 5 10 19.57 0.86 3.76 0.0
4 5 10 2.44 0.74 0.55 180.0
5 5 10 79.54 2.36 8.30 0.0
-3 6 10 4.85 1.60 1.68 180.0
-2 6 10 8.90 1.60 2.39 0.0
-1 6 10 12.70 3.03 2.95 180.0
0 6 10 0.77 1.38 0.89 0.0
1 6 10 23.75 1.56 4.97 180.0
2 6 10 0.00 1.23 1.24 0.0
-9 0 11 24.55 3.33 4.92 180.0
-7 0 11 507.94 10.30 22.69 0.0
-5 0 11 19.07 0.85 4.21 180.0
-3 0 11 667.43 6.40 26.04 0.0
-1 0 11 2546.78 26.99 50.26 0.0
1 0 11 32.90 1.50 6.12 0.0
3 0 11 183.49 2.03 13.40 0.0
5 0 11 117.07 1.79 11.00 0.0
7 0 11 109.83 2.98 10.82 0.0
-9 1 11 12.89 3.49 3.27 180.0
-8 1 11 2.97 1.19 1.71 0.0
-7 1 11 146.29 3.43 12.43 180.0
-6 1 11 31.36 1.43 5.96 180.0
-5 1 11 0.30 0.51 0.48 0.0
-4 1 11 9.96 0.51 3.67 180.0
-3 1 11 231.72 2.26 14.10 180.0
-2 1 11 52.84 0.85 5.82 0.0
-1 1 11 750.33 4.85 26.57 180.0
0 1 11 265.32 2.61 17.01 180.0
1 1 11 1.91 0.43 2.05 0.0
2 1 11 420.04 3.00 21.17 180.0
3 1 11 505.84 3.58 21.69 180.0
4 1 11 1076.07 6.97 33.53 180.0
5 1 11 237.69 2.15 15.66 0.0
6 1 11 3.10 0.95 2.44 180.0
7 1 11 11.50 1.38 4.28 0.0
8 1 11 147.13 2.99 11.88 0.0
-9 2 11 3.11 1.23 1.60 0.0
-8 2 11 37.70 1.59 6.05 0.0
-7 2 11 2.66 1.02 1.38 180.0
-6 2 11 4.04 0.96 1.58 180.0
-5 2 11 453.91 5.40 20.41 0.0
-4 2 11 55.08 1.11 6.81 0.0
-3 2 11 3.37 0.45 3.00 180.0
-2 2 11 16.62 0.51 3.45 0.0
-1 2 11 53.33 0.89 9.35 180.0
0 2 11 551.04 3.06 23.10 0.0
1 2 11 15.76 0.72 4.62 180.0
2 2 11 75.08 1.12 8.16 180.0
3 2 11 207.49 2.82 14.24 180.0
4 2 11 139.03 1.61 11.57 0.0
5 2 11 219.98 2.11 14.79 0.0
6 2 11 56.01 1.69 7.88 180.0
7 2 11 0.00 1.28 0.83 0.0
-8 3 11 2.37 1.47 1.45 0.0
-7 3 11 15.59 1.51 4.62 180.0
-6 3 11 387.84 11.88 19.76 180.0
-5 3 11 34.08 1.13 6.66 180.0
-4 3 11 99.86 1.62 10.34 180.0
-3 3 11 1.76 0.61 0.63 180.0
-2 3 11 56.78 1.05 8.22 180.0
-1 3 11 59.09 1.13 7.95 0.0
0 3 11 439.43 5.56 19.06 0.0
1 3 11 20.26 0.60 4.04 0.0
2 3 11 291.19 2.51 16.49 0.0
3 3 11 1.22 0.67 0.28 180.0
4 3 11 1.96 0.76 0.41 0.0
5 3 11 312.65 2.99 18.24 180.0
6 3 11 68.58 2.23 8.21 180.0
7 3 11 141.15 3.59 12.37 180.0
-7 4 11 2.60 1.60 0.82 0.0
-6 4 11 13.69 1.47 3.52 0.0
-5 4 11 0.00 1.02 0.88 180.0
-4 4 11 13.96 0.98 3.86 180.0
-3 4 11 56.66 1.47 8.04 0.0
-2 4 11 154.36 3.50 13.15 0.0
-1 4 11 460.07 4.12 22.20 0.0
0 4 11 5.51 0.66 1.71 180.0
1 4 11 176.56 1.53 13.78 180.0
2 4 11 426.66 2.78 21.16 0.0
3 4 11 45.66 1.42 6.69 180.0
4 4 11 0.48 1.23 0.20 0.0
5 4 11 11.35 1.40 2.71 180.0
6 4 11 65.78 2.27 8.43 0.0
-5 5 11 21.34 1.51 5.20 0.0
-4 5 11 40.70 4.85 7.30 180.0
-3 5 11 0.00 1.16 1.52 0.0
-2 5 11 0.61 1.67 0.64 0.0
-1 5 11 3.76 1.36 2.30 0.0
0 5 11 73.33 2.33 8.71 0.0
1 5 11 27.74 1.97 4.92 0.0
2 5 11 20.44 0.89 4.01 0.0
3 5 11 359.06 2.74 18.50 180.0
4 5 11 4.78 0.80 3.13 180.0
-3 6 11 0.70 1.38 0.52 180.0
-2 6 11 29.48 3.18 5.89 0.0
-1 6 11 75.61 2.54 8.77 180.0
0 6 11 1.78 1.45 1.32 0.0
1 6 11 1.70 1.38 1.33 180.0
2 6 11 2.14 1.28 0.86 180.0
-8 0 12 57.88 4.24 7.89 0.0
-6 0 12 54.25 3.64 7.01 180.0
-4 0 12 1.04 0.47 1.63 0.0
-2 0 12 867.34 13.72 27.20 180.0
0 0 12 1469.26 15.96 36.31 180.0
2 0 12 671.47 7.92 25.57 0.0
4 0 12 1217.67 9.56 34.83 0.0
6 0 12 611.29 7.68 24.38 0.0
8 0 12 26.43 3.03 5.79 180.0
-9 1 12 1.65 2.11 0.63 180.0
-8 1 12 96.21 3.32 9.56 0.0
-7 1 12 22.05 1.39 4.25 0.0
-6 1 12 2.28 0.94 1.05 0.0
-5 1 12 21.21 0.76 5.29 0.0
-4 1 12 182.16 1.56 13.67 0.0
-3 1 12 593.29 5.17 24.52 0.0
-2 1 12 446.60 3.10 21.47 0.0
-1 1 12 290.61 2.17 15.24 180.0
0 1 12 194.96 2.12 12.87 0.0
1 1 12 7.12 0.52 2.07 0.0
2 1 12 0.55 0.48 0.81 180.0
3 1 12 30.23 0.94 5.12 0.0
4 1 12 84.65 1.36 9.80 180.0
5 1 12 69.65 1.31 8.57 0.0
6 1 12 17.39 1.20 3.87 180.0
7 1 12 4.15 1.28 1.53 180.0
8 1 12 95.69 3.53 9.92 180.0
-8 2 12 222.14 3.67 13.81 180.0
-7 2 12 0.35 1.43 0.34 180.0
-6 2 12 1.84 0.87 1.13 180.0
-5 2 12 22.59 0.87 4.56 180.0
-4 2 12 211.20 1.76 14.70 180.0
-3 2 12 156.58 1.43 13.37 180.0
-2 2 12 8.30 0.49 3.13 180.0
-1 2 12 0.68 0.42 1.00 180.0
0 2 12 830.46 4.78 28.50 0.0
1 2 12 149.76 1.85 12.76 180.0
2 2 12 511.37 4.14 23.05 180.0
3 2 12 106.19 1.39 9.43 0.0
4 2 12 6.92 0.68 2.67 180.0
5 2 12 9.35 0.92 3.00 180.0
6 2 12 28.88 1.75 5.51 180.0
7 2 12 1.62 1.43 1.17 0.0
-8 3 12 26.66 1.50 5.35 180.0
-7 3 12 3.49 1.10 2.36 0.0
-6 3 12 6.69 1.25 1.86 0.0
-5 3 12 191.76 2.90 14.36 0.0
-4 3 12 356.48 3.05 17.63 0.0
-3 3 12 22.68 0.78 3.90 180.0
-2 3 12 43.25 1.20 5.12 0.0
-1 3 12 406.57 4.20 19.99 180.0
0 3 12 90.00 1.51 9.08 0.0
1 3 12 1591.24 7.87 39.23 180.0
2 3 12 5.26 0.68 3.55 180.0
3 3 12 107.01 1.67 10.69 0.0
4 3 12 0.99 0.76 0.46 180.0
5 3 12 4.55 0.85 2.78 180.0
6 3 12 32.89 1.73 5.44 0.0
7 3 12 101.22 5.15 9.63 0.0
-7 4 12 0.00 1.65 0.24 0.0
-6 4 12 0.00 1.28 0.29 0.0
-5 4 12 1.35 1.02 0.82 180.0
-4 4 12 25.19 1.13 5.83 0.0
-3 4 12 12.67 0.98 3.35 0.0
-2 4 12 307.13 3.10 17.73 0.0
-1 4 12 144.47 2.04 12.67 180.0
0 4 12 5.92 1.14 1.99 180.0
1 4 12 554.62 4.88 24.33 180.0
2 4 12 113.82 1.42 10.17 0.0
3 4 12 411.00 3.62 20.44 180.0
4 4 12 1.05 1.05 0.91 180.0
5 4 12 37.21 1.53 6.39 0.0
6 4 12 1.24 1.47 0.68 180.0
-5 5 12 12.84 1.97 3.31 0.0
-4 5 12 2.68 2.58 1.75 180.0
-3 5 12 22.36 1.67 4.42 0.0
-2 5 12 0.00 1.16 0.61 180.0
-1 5 12 38.50 1.69 6.54 180.0
0 5 12 29.91 1.45 3.99 0.0
1 5 12 9.26 1.04 2.88 0.0
2 5 12 96.71 1.71 9.20 0.0
3 5 12 4.23 0.84 2.28 0.0
4 5 12 9.42 0.99 2.14 0.0
-2 6 12 0.58 1.38 0.25 180.0
-1 6 12 17.67 3.79 3.83 0.0
0 6 12 81.53 2.73 8.79 0.0
1 6 12 33.34 2.03 5.41 180.0
-9 0 13 5.76 3.03 3.44 0.0
-7 0 13 30.00 3.03 5.39 0.0
-5 0 13 573.58 7.49 24.06 0.0
-3 0 13 23.55 1.05 5.69 0.0
-1 0 13 156.09 2.79 12.13 0.0
1 0 13 746.90 8.68 27.03 0.0
3 0 13 16.61 0.98 3.13 180.0
5 0 13 16.24 1.14 4.29 180.0
7 0 13 32.43 3.33 5.80 0.0
-9 1 13 75.34 3.43 8.50 0.0
-8 1 13 2.27 1.93 0.64 0.0
-7 1 13 221.56 11.21 14.41 180.0
-6 1 13 174.51 4.01 13.04 180.0
-5 1 13 1.07 0.51 1.07 0.0
-4 1 13 97.83 1.46 9.02 180.0
-3 1 13 128.21 1.36 12.08 0.0
-2 1 13 0.69 0.40 0.89 0.0
-1 1 13 5.07 0.47 1.85 180.0
0 1 13 497.05 4.35 22.52 0.0
1 1 13 401.87 3.55 18.77 0.0
2 1 13 35.07 1.12 7.04 0.0
3 1 13 0.97 0.58 0.64 0.0
4 1 13 82.66 1.37 7.83 180.0
5 1 13 39.56 1.18 6.30 0.0
6 1 13 850.82 10.54 28.30 180.0
7 1 13 7.64 1.38 2.85 0.0
-8 2 13 96.30 2.67 8.92 0.0
-7 2 13 59.98 1.77 8.56 0.0
-6 2 13 207.27 3.79 14.06 0.0
-5 2 13 5.17 0.69 1.26 180.0
-4 2 13 87.89 1.22 9.01 0.0
-3 2 13 823.99 5.45 28.02 180.0
-2 2 13 147.10 1.47 11.98 180.0
-1 2 13 484.47 3.73 20.73 180.0
0 2 13 347.41 2.32 19.04 180.0
1 2 13 9.14 0.57 1.86 180.0
2 2 13 491.78 3.59 23.16 180.0
3 2 13 157.19 2.10 12.96 0.0
4 2 13 56.09 1.24 6.86 0.0
5 2 13 391.13 3.16 21.09 0.0
6 2 13 5.36 1.40 1.85 0.0
7 2 13 17.72 1.61 3.38 180.0
-8 3 13 5.40 1.31 1.41 180.0
-7 3 13 0.00 1.10 1.14 0.0
-6 3 13 1.07 1.00 0.84 180.0
-5 3 13 31.68 1.04 6.13 180.0
-4 3 13 33.37 1.13 6.24 180.0
-3 3 13 520.41 3.46 23.90 180.0
-2 3 13 198.09 2.02 14.45 0.0
-1 3 13 0.74 0.56 1.11 180.0
0 3 13 118.67 1.90 10.93 180.0
1 3 13 17.95 0.61 3.50 0.0
2 3 13 201.48 2.17 13.73 0.0
3 3 13 271.05 2.60 16.46 0.0
4 3 13 317.60 2.99 17.77 180.0
5 3 13 12.57 1.12 3.92 180.0
6 3 13 2.08 1.63 1.64 180.0
-7 4 13 2.60 1.47 1.89 0.0
-6 4 13 0.09 2.24 1.11 0.0
-5 4 13 0.25 0.91 1.00 180.0
-4 4 13 30.37 1.40 5.74 180.0
-3 4 13 81.32 1.91 9.00 180.0
-2 4 13 40.56 1.62 4.96 0.0
-1 4 13 45.91 1.38 5.88 180.0
0 4 13 7.39 1.05 2.25 0.0
1 4 13 259.04 2.14 16.14 0.0
2 4 13 100.37 1.61 9.93 0.0
3 4 13 67.93 1.66 7.24 0.0
4 4 13 24.49 1.15 5.20 0.0
5 4 13 23.24 1.36 4.90 180.0
-5 5 13 0.00 1.38 0.13 0.0
-4 5 13 2.26 2.12 1.05 0.0
-3 5 13 98.06 7.12 9.96 0.0
-2 5 13 0.44 1.02 1.02 180.0
-1 5 13 259.57 3.44 16.42 180.0
0 5 13 86.87 2.09 9.33 0.0
1 5 13 24.14 1.38 4.41 0.0
2 5 13 15.39 0.99 3.54 180.0
3 5 13 2.42 0.75 1.10 0.0
4 5 13 31.26 1.19 6.15 0.0
-1 6 13 0.00 1.38 1.06 180.0
-8 0 14 58.79 4.24 7.70 180.0
-6 0 14 172.13 3.64 13.83 180.0
-4 0 14 103.99 1.98 11.79 180.0
-2 0 14 1.36 0.75 0.72 0.0
0 0 14 164.26 2.89 13.01 180.0
2 0 14 557.31 6.85 23.53 180.0
4 0 14 452.11 7.58 21.43 180.0
6 0 14 762.81 13.94 27.02 0.0
-8 1 14 0.51 2.03 0.83 0.0
-7 1 14 65.39 2.89 7.42 0.0
-6 1 14 35.04 1.69 6.56 0.0
-5 1 14 25.02 0.93 4.76 0.0
-4 1 14 197.90 1.73 13.82 180.0
-3 1 14 126.06 1.38 10.54 0.0
-2 1 14 528.75 3.67 22.69 180.0
-1 1 14 224.23 1.90 14.64 0.0
0 1 14 149.77 2.99 12.44 0.0
1 1 14 16.30 0.82 3.19 180.0
2 1 14 921.28 6.05 30.59 0.0
3 1 14 230.20 2.09 15.88 0.0
4 1 14 62.56 1.28 7.34 0.0
5 1 14 14.83 0.82 3.98 0.0
6 1 14 69.14 2.23 8.26 0.0
7 1 14 13.74 1.55 3.87 0.0
-8 2 14 77.35 3.32 8.89 180.0
-7 2 14 60.01 4.24 7.99 180.0
-6 2 14 127.89 2.08 11.26 180.0
-5 2 14 9.82 0.77 2.71 0.0
-4 2 14 73.39 1.21 8.64 0.0
-3 2 14 22.95 0.91 5.02 0.0
-2 2 14 15.38 0.62 2.47 0.0
-1 2 14 1106.75 13.34 33.48 0.0
0 2 14 89.23 1.08 9.29 0.0
1 2 14 18.33 0.72 3.95 180.0
2 2 14 1076.37 7.03 32.43 180.0
3 2 14 28.40 0.87 5.30 0.0
4 2 14 609.31 4.39 24.24 180.0
5 2 14 169.63 1.97 12.76 180.0
6 2 14 194.16 3.24 13.58 180.0
7 2 14 39.82 2.46 6.78 180.0
-7 3 14 0.00 1.13 0.26 0.0
-6 3 14 59.01 1.54 7.68 180.0
-5 3 14 105.26 1.54 10.59 180.0
-4 3 14 69.56 1.26 8.10 180.0
-3 3 14 53.63 1.05 6.95 0.0
-2 3 14 84.16 1.40 9.47 0.0
-1 3 14 123.39 1.64 11.14 0.0
0 3 14 36.90 1.03 5.42 180.0
1 3 14 148.24 1.62 11.93 0.0
2 3 14 35.20 1.36 6.63 0.0
3 3 14 4.23 0.79 0.74 0.0
4 3 14 2.89 0.80 0.69 180.0
5 3 14 9.80 1.07 3.57 0.0
6 3 14 3.19 1.96 2.21 180.0
-6 4 14 3.98 1.43 1.44 0.0
-5 4 14 22.98 1.27 4.53 180.0
-4 4 14 3.19 1.02 1.23 0.0
-3 4 14 17.27 1.00 3.40 180.0
-2 4 14 120.05 1.92 11.34 0.0
-1 4 14 61.18 1.50 7.54 180.0
0 4 14 0.74 0.82 0.09 180.0
1 4 14 5.99 0.70 1.40 0.0
2 4 14 5.07 0.69 2.19 180.0
3 4 14 576.42 5.44 24.53 180.0
4 4 14 72.02 1.94 8.48 180.0
5 4 14 2.38 1.12 2.04 180.0
-5 5 14 0.00 1.45 0.32 0.0
-4 5 14 99.83 7.27 9.95 0.0
-3 5 14 27.18 1.62 5.04 180.0
-2 5 14 52.62 2.81 6.24 180.0
-1 5 14 65.13 1.91 7.97 180.0
0 5 14 147.64 2.61 12.49 0.0
1 5 14 74.77 2.04 8.45 180.0
2 5 14 76.86 1.59 8.70 0.0
3 5 14 0.78 0.72 0.03 180.0
-7 0 15 48.79 3.94 6.83 0.0
-5 0 15 152.37 2.48 11.76 0.0
-3 0 15 7.03 0.92 2.00 0.0
-1 0 15 289.23 5.76 16.75 180.0
1 0 15 55.38 2.03 6.12 0.0
3 0 15 7.68 1.16 1.51 0.0
5 0 15 41.73 2.03 5.91 180.0
7 0 15 14.55 3.03 3.79 180.0
-8 1 15 127.59 3.64 11.35 180.0
-7 1 15 77.66 3.10 8.48 0.0
-6 1 15 27.15 1.54 5.36 180.0
-5 1 15 88.12 1.40 9.43 0.0
-4 1 15 1.16 0.67 0.66 0.0
-3 1 15 601.04 4.66 24.23 0.0
-2 1 15 11.47 0.64 2.82 0.0
-1 1 15 6.43 0.52 1.81 0.0
0 1 15 72.11 1.75 8.85 180.0
1 1 15 3.06 0.96 1.36 0.0
2 1 15 34.03 1.17 6.18 180.0
3 1 15 489.95 3.62 23.48 180.0
4 1 15 350.63 3.73 17.51 0.0
5 1 15 38.05 1.30 5.98 0.0
6 1 15 0.16 1.82 0.63 0.0
7 1 15 0.00 2.56 1.32 180.0
-8 2 15 15.46 2.36 3.72 180.0
-7 2 15 40.77 2.57 6.43 0.0
-6 2 15 9.54 1.28 2.47 0.0
-5 2 15 454.81 4.00 21.66 0.0
-4 2 15 4.46 0.62 1.79 0.0
-3 2 15 28.39 0.90 5.17 180.0
-2 2 15 503.75 3.64 22.75 0.0
-1 2 15 133.22 1.60 12.00 180.0
0 2 15 2.10 0.43 1.84 0.0
1 2 15 3.58 0.79 1.14 180.0
2 2 15 1.55 0.64 0.19 0.0
3 2 15 81.84 1.45 9.00 0.0
4 2 15 151.23 1.84 11.96 180.0
5 2 15 95.66 1.72 9.76 0.0
6 2 15 73.95 2.84 8.52 0.0
-7 3 15 2.11 1.51 1.21 180.0
-6 3 15 38.83 1.42 6.64 0.0
-5 3 15 8.49 0.95 1.79 180.0
-4 3 15 5.27 0.71 2.46 0.0
-3 3 15 29.72 1.07 5.45 180.0
-2 3 15 0.00 0.66 0.27 180.0
-1 3 15 436.52 3.60 21.05 180.0
0 3 15 675.45 4.54 26.73 180.0
1 3 15 301.56 2.27 17.48 180.0
2 3 15 76.56 1.78 9.56 180.0
3 3 15 105.51 2.00 10.87 0.0
4 3 15 0.76 0.80 1.77 180.0
5 3 15 71.49 1.85 7.32 180.0
6 3 15 48.83 2.18 6.20 0.0
-6 4 15 2.42 1.18 1.22 0.0
-5 4 15 92.37 2.20 9.73 180.0
-4 4 15 43.99 2.13 6.45 0.0
-3 4 15 23.14 1.08 4.18 0.0
-2 4 15 9.03 0.92 2.37 0.0
-1 4 15 105.02 1.84 10.18 180.0
0 4 15 247.82 2.87 15.52 0.0
1 4 15 57.15 1.39 8.10 0.0
2 4 15 118.87 1.52 11.13 180.0
3 4 15 31.01 1.66 5.15 0.0
4 4 15 24.26 1.36 4.70 0.0
-4 5 15 79.60 3.94 9.02 0.0
-3 5 15 2.83 1.20 1.39 0.0
-2 5 15 48.64 1.83 6.51 0.0
-1 5 15 19.31 1.38 3.74 0.0
0 5 15 120.37 2.44 11.02 0.0
1 5 15 38.92 1.73 6.19 180.0
2 5 15 15.35 1.03 3.91 180.0
3 5 15 32.66 1.45 5.35 180.0
-8 0 16 87.28 4.85 9.83 180.0
-6 0 16 40.28 2.24 7.48 0.0
-4 0 16 79.49 1.98 9.70 0.0
-2 0 16 2.26 0.89 1.19 0.0
0 0 16 546.82 6.85 22.60 180.0
2 0 16 169.24 4.55 13.95 0.0
4 0 16 1006.62 11.76 31.56 180.0
6 0 16 28.79 3.03 5.72 180.0
-8 1 16 28.48 2.46 4.75 0.0
-7 1 16 82.08 3.21 10.42 0.0
-6 1 16 4.19 1.28 2.98 180.0
-5 1 16 137.30 1.74 10.92 180.0
-4 1 16 1.41 0.71 1.85 0.0
-3 1 16 676.61 5.25 25.72 180.0
-2 1 16 337.54 3.01 18.70 180.0
-1 1 16 55.17 1.04 7.92 0.0
0 1 16 14.41 0.51 4.36 180.0
1 1 16 16.72 1.31 4.60 0.0
2 1 16 32.10 1.25 5.17 0.0
3 1 16 242.93 2.29 16.09 0.0
4 1 16 982.38 10.62 30.67 0.0
5 1 16 12.82 0.96 4.03 0.0
6 1 16 26.47 1.95 4.62 0.0
-8 2 16 7.02 3.03 3.39 0.0
-7 2 16 23.26 2.36 4.97 0.0
-6 2 16 23.49 1.51 4.97 180.0
-5 2 16 5.72 0.80 1.57 180.0
-4 2 16 36.09 1.19 5.57 180.0
-3 2 16 55.35 1.20 7.90 180.0
-2 2 16 12.96 0.81 3.23 180.0
-1 2 16 5.44 0.68 2.98 180.0
0 2 16 374.13 2.55 18.75 0.0
1 2 16 139.63 2.07 11.84 0.0
2 2 16 9.47 1.09 3.01 180.0
3 2 16 2.51 0.72 1.49 0.0
4 2 16 0.78 0.72 0.44 180.0
5 2 16 33.82 1.17 5.57 0.0
6 2 16 47.94 3.94 6.92 180.0
-7 3 16 10.67 2.58 3.23 0.0
-6 3 16 44.83 2.00 6.28 0.0
-5 3 16 47.35 1.39 6.48 180.0
-4 3 16 0.00 0.65 0.88 180.0
-3 3 16 2.84 0.81 0.81 180.0
-2 3 16 2.16 0.69 1.16 0.0
-1 3 16 25.09 1.40 5.77 0.0
0 3 16 490.90 4.13 22.21 180.0
1 3 16 936.02 8.51 31.32 0.0
2 3 16 31.19 1.49 5.28 180.0
3 3 16 29.70 1.32 5.53 0.0
4 3 16 123.77 2.25 10.89 180.0
5 3 16 6.14 1.32 2.69 180.0
-6 4 16 20.85 3.63 4.02 180.0
-5 4 16 7.02 1.16 1.67 0.0
-4 4 16 84.80 2.13 8.53 0.0
-3 4 16 4.88 0.89 2.43 180.0
-2 4 16 52.80 1.97 7.30 180.0
-1 4 16 0.88 1.18 0.69 0.0
0 4 16 34.27 1.42 5.23 180.0
1 4 16 64.30 1.44 7.03 0.0
2 4 16 0.00 0.70 0.61 180.0
3 4 16 25.32 1.38 4.72 0.0
4 4 16 12.19 1.25 3.38 180.0
-3 5 16 110.90 4.70 10.38 180.0
-2 5 16 9.02 1.30 2.96 180.0
-1 5 16 5.94 1.25 1.76 180.0
0 5 16 53.20 1.96 7.29 180.0
1 5 16 109.98 2.44 11.27 180.0
2 5 16 0.68 0.88 1.01 180.0
-7 0 17 76.37 4.24 9.01 180.0
-5 0 17 491.91 5.41 22.44 180.0
-3 0 17 172.15 2.62 14.20 0.0
-1 0 17 9.49 1.36 1.40 180.0
1 0 17 1653.92 18.41 43.98 0.0
3 0 17 16.21 1.60 3.21 180.0
5 0 17 44.83 2.24 6.83 0.0
-8 1 17 48.58 2.89 6.97 180.0
-7 1 17 4.26 2.03 2.15 180.0
-6 1 17 14.33 1.18 3.72 180.0
-5 1 17 14.30 0.89 3.06 0.0
-4 1 17 43.88 1.22 6.58 180.0
-3 1 17 239.33 2.47 15.39 0.0
-2 1 17 15.10 0.84 4.30 0.0
-1 1 17 23.84 0.92 4.14 0.0
0 1 17 157.89 1.41 12.09 180.0
1 1 17 5.05 0.86 1.29 0.0
2 1 17 542.24 4.96 23.06 180.0
3 1 17 267.21 3.09 16.61 180.0
4 1 17 112.13 1.79 9.73 180.0
5 1 17 43.70 1.45 6.70 180.0
6 1 17 2.96 1.28 1.96 0.0
-7 2 17 23.78 2.36 4.95 180.0
-6 2 17 55.86 2.18 7.66 180.0
-5 2 17 97.11 1.67 9.68 0.0
-4 2 17 87.68 1.62 9.12 180.0
-3 2 17 403.36 3.52 20.36 0.0
-2 2 17 3.13 0.69 2.21 0.0
-1 2 17 751.03 5.64 28.09 0.0
0 2 17 240.65 3.11 15.59 0.0
1 2 17 41.86 1.50 6.57 180.0
2 2 17 416.68 5.21 20.13 0.0
3 2 17 89.28 2.10 9.63 0.0
4 2 17 1.88 0.95 1.08 0.0
5 2 17 64.78 2.16 8.03 180.0
-6 3 17 1.60 1.32 1.37 0.0
-5 3 17 47.01 1.62 6.31 180.0
-4 3 17 36.56 1.26 6.70 0.0
-3 3 17 9.83 0.82 3.15 0.0
-2 3 17 5.99 0.82 2.44 180.0
-1 3 17 14.82 0.86 3.16 0.0
0 3 17 70.25 1.73 7.77 180.0
1 3 17 34.42 0.97 5.39 180.0
2 3 17 476.20 5.36 21.22 180.0
3 3 17 3.59 1.08 1.46 0.0
4 3 17 38.76 1.59 6.28 0.0
5 3 17 13.82 1.51 3.11 180.0
-5 4 17 62.50 3.49 7.42 180.0
-4 4 17 51.58 1.91 6.53 180.0
-3 4 17 47.34 1.56 6.25 180.0
-2 4 17 380.86 4.02 19.40 180.0
-1 4 17 1.56 0.89 1.69 0.0
0 4 17 13.87 1.53 3.52 0.0
1 4 17 95.88 1.69 10.43 0.0
2 4 17 13.27 0.81 3.90 180.0
3 4 17 100.09 1.55 8.79 180.0
-3 5 17 5.77 1.93 2.17 180.0
-2 5 17 52.38 1.95 6.93 0.0
-1 5 17 63.26 2.09 8.06 0.0
0 5 17 0.00 1.10 0.76 0.0
1 5 17 32.76 1.65 4.92 0.0
-6 0 18 0.00 1.52 0.76 0.0
-4 0 18 417.28 4.77 20.24 0.0
-2 0 18 35.35 1.56 5.74 180.0
0 0 18 853.09 10.28 30.09 180.0
2 0 18 743.77 18.34 27.26 180.0
4 0 18 9.68 3.33 2.72 180.0
6 0 18 0.91 2.73 1.75 180.0
-7 1 18 79.06 2.49 8.47 0.0
-6 1 18 0.00 1.05 0.51 0.0
-5 1 18 149.46 1.87 12.10 0.0
-4 1 18 121.23 1.68 11.26 0.0
-3 1 18 2.37 0.77 1.10 180.0
-2 1 18 139.22 2.13 11.28 180.0
-1 1 18 1.16 1.05 0.23 0.0
0 1 18 366.45 3.71 19.85 0.0
1 1 18 6.73 0.98 1.80 0.0
2 1 18 393.19 4.00 20.11 180.0
3 1 18 3.11 2.14 1.77 180.0
4 1 18 15.21 1.20 4.27 0.0
5 1 18 19.55 1.23 4.28 0.0
-7 2 18 1.40 1.74 0.60 0.0
-6 2 18 6.89 1.43 1.96 0.0
-5 2 18 4.94 0.84 2.33 0.0
-4 2 18 22.13 1.00 5.17 180.0
-3 2 18 22.07 1.13 4.41 180.0
-2 2 18 89.92 1.81 10.39 180.0
-1 2 18 493.94 4.05 22.45 180.0
0 2 18 119.43 1.84 11.26 180.0
1 2 18 38.31 1.46 6.28 180.0
2 2 18 602.19 5.53 24.09 0.0
3 2 18 7.59 1.09 1.74 180.0
4 2 18 104.03 2.18 9.62 0.0
5 2 18 101.41 3.06 10.14 0.0
-6 3 18 39.94 1.91 5.98 180.0
-5 3 18 7.78 1.41 2.82 0.0
-4 3 18 7.97 0.98 3.51 0.0
-3 3 18 7.07 0.98 2.30 0.0
-2 3 18 572.96 7.14 23.70 0.0
-1 3 18 5.70 0.77 2.90 0.0
0 3 18 7.67 0.79 2.81 180.0
1 3 18 0.91 0.63 0.10 0.0
2 3 18 0.00 1.16 0.25 180.0
3 3 18 0.00 1.08 0.04 0.0
4 3 18 76.27 2.06 8.53 180.0
-5 4 18 4.04 1.60 3.18 0.0
-4 4 18 21.58 1.49 4.46 0.0
-3 4 18 28.65 1.25 5.65 0.0
-2 4 18 54.62 1.60 7.61 180.0
-1 4 18 143.04 2.22 12.49 0.0
0 4 18 135.42 3.67 11.47 180.0
1 4 18 7.62 0.88 2.87 0.0
2 4 18 11.54 0.95 3.43 180.0
3 4 18 17.02 0.92 3.63 180.0
-7 0 19 9.39 3.03 1.84 180.0
-5 0 19 981.02 9.67 31.20 180.0
-3 0 19 5.28 1.16 2.13 180.0
-1 0 19 2.58 1.29 1.36 180.0
1 0 19 888.07 10.71 30.81 0.0
3 0 19 122.82 3.10 11.23 0.0
5 0 19 24.02 2.58 5.13 180.0
-7 1 19 97.23 2.76 9.65 180.0
-6 1 19 52.13 1.90 6.96 0.0
-5 1 19 43.99 1.34 5.90 180.0
-4 1 19 45.46 1.33 6.97 180.0
-3 1 19 353.36 3.61 18.69 180.0
-2 1 19 283.06 3.27 17.44 180.0
-1 1 19 411.03 4.05 21.35 0.0
0 1 19 21.65 1.13 4.35 180.0
1 1 19 35.93 1.40 5.00 180.0
2 1 19 17.58 1.17 4.37 180.0
3 1 19 169.95 2.51 13.57 0.0
4 1 19 1.81 1.04 0.27 0.0
5 1 19 0.00 1.60 0.48 0.0
-7 2 19 5.62 1.51 2.55 0.0
-6 2 19 1.73 1.35 0.81 0.0
-5 2 19 0.10 0.84 0.10 0.0
-4 2 19 16.49 1.01 3.72 0.0
-3 2 19 0.90 0.89 0.69 180.0
-2 2 19 14.75 1.04 4.28 180.0
-1 2 19 264.65 5.34 16.16 0.0
0 2 19 46.79 1.59 6.39 180.0
1 2 19 13.39 0.65 3.32 180.0
2 2 19 37.33 1.47 5.68 180.0
3 2 19 1.16 1.00 0.80 0.0
4 2 19 2.94 1.08 2.65 180.0
5 2 19 5.17 1.67 2.82 180.0
-6 3 19 3.56 1.56 0.86 0.0
-5 3 19 60.21 2.76 7.35 0.0
-4 3 19 2.31 1.05 1.48 0.0
-3 3 19 32.63 1.43 4.92 0.0
-2 3 19 8.60 1.04 2.19 0.0
-1 3 19 20.41 1.04 5.28 180.0
0 3 19 258.58 2.65 15.39 0.0
1 3 19 84.23 1.44 8.73 0.0
2 3 19 22.78 0.89 4.11 0.0
3 3 19 53.32 2.18 7.10 0.0
4 3 19 0.00 1.22 1.32 180.0
-4 4 19 2.16 1.67 1.37 0.0
-3 4 19 0.85 1.20 0.71 180.0
-2 4 19 275.24 3.23 16.07 180.0
-1 4 19 20.00 1.92 3.65 180.0
0 4 19 156.13 2.97 12.57 180.0
1 4 19 0.13 1.01 0.79 0.0
2 4 19 4.10 0.76 1.57 180.0
-6 0 20 257.78 6.06 15.78 180.0
-4 0 20 17.00 1.38 4.51 0.0
-2 0 20 525.15 5.66 22.79 180.0
0 0 20 2.42 1.29 3.07 0.0
2 0 20 194.69 3.84 14.19 180.0
4 0 20 0.22 1.45 0.08 180.0
-7 1 20 151.86 4.07 11.73 180.0
-6 1 20 35.00 2.14 6.37 0.0
-5 1 20 74.33 1.56 8.94 0.0
-4 1 20 10.48 0.94 3.60 0.0
-3 1 20 471.51 4.45 22.89 0.0
-2 1 20 68.67 1.70 7.64 180.0
-1 1 20 444.41 4.35 22.61 0.0
0 1 20 280.89 3.22 16.44 180.0
1 1 20 40.86 1.62 6.65 0.0
2 1 20 49.54 1.72 7.00 180.0
3 1 20 72.64 1.92 8.70 180.0
4 1 20 7.89 1.71 3.47 180.0
5 1 20 3.55 1.32 1.71 0.0
-6 2 20 0.70 2.45 1.19 0.0
-5 2 20 1.96 0.95 1.08 180.0
-4 2 20 250.21 3.32 15.35 180.0
-3 2 20 17.92 1.16 3.23 0.0
-2 2 20 77.23 3.19 9.28 0.0
-1 2 20 7.25 1.04 2.14 0.0
0 2 20 348.66 3.71 19.07 180.0
1 2 20 8.52 1.08 2.71 0.0
2 2 20 33.88 1.43 6.27 0.0
3 2 20 4.21 1.08 1.71 0.0
4 2 20 23.08 1.40 5.53 0.0
-5 3 20 19.97 2.79 3.98 180.0
-4 3 20 201.56 3.79 14.26 180.0
-3 3 20 9.88 1.08 3.25 180.0
-2 3 20 2.89 1.04 1.78 0.0
-1 3 20 5.66 1.04 1.64 180.0
0 3 20 150.56 2.07 12.03 0.0
1 3 20 0.00 0.88 1.37 0.0
2 3 20 16.13 0.89 2.87 0.0
3 3 20 0.81 1.38 1.48 180.0
-3 4 20 0.00 1.90 0.44 0.0
-2 4 20 1.81 1.28 0.79 0.0
-1 4 20 19.15 1.44 3.96 0.0
0 4 20 26.57 1.40 4.56 180.0
1 4 20 31.66 1.45 5.45 0.0
-5 0 21 504.24 5.76 22.51 0.0
-3 0 21 29.60 2.12 5.28 180.0
-1 0 21 20.47 1.71 4.21 0.0
1 0 21 312.64 5.03 18.15 180.0
3 0 21 4.32 1.60 1.95 0.0
-6 1 21 1.42 1.21 1.34 0.0
-5 1 21 0.05 0.86 0.19 180.0
-4 1 21 19.16 1.03 4.03 180.0
-3 1 21 193.24 2.41 13.47 180.0
-2 1 21 148.28 3.67 12.48 180.0
-1 1 21 177.92 2.54 13.91 0.0
0 1 21 9.42 1.09 2.10 180.0
1 1 21 14.16 1.13 3.93 0.0
2 1 21 5.78 1.04 3.70 0.0
3 1 21 3.47 1.11 1.25 0.0
4 1 21 4.13 1.10 1.14 180.0
-6 2 21 4.64 1.21 2.50 180.0
-5 2 21 0.70 0.99 0.28 0.0
-4 2 21 15.97 1.22 3.73 180.0
-3 2 21 199.52 2.73 14.91 0.0
-2 2 21 7.24 1.04 2.54 180.0
-1 2 21 17.16 1.20 3.31 180.0
0 2 21 59.87 1.77 7.90 180.0
1 2 21 18.87 1.20 4.16 180.0
2 2 21 1.91 1.71 1.73 180.0
3 2 21 0.31 1.08 0.60 0.0
-4 3 21 25.97 1.44 4.48 0.0
-3 3 21 109.65 2.19 10.38 0.0
-2 3 21 74.90 1.96 8.16 180.0
-1 3 21 1.16 1.04 0.16 180.0
0 3 21 20.64 1.63 4.70 0.0
1 3 21 0.47 1.28 1.40 180.0
2 3 21 43.66 1.32 6.14 0.0
-1 4 21 10.76 1.49 3.28 0.0
-6 0 22 77.97 3.19 9.32 180.0
-4 0 22 41.57 2.02 7.83 180.0
-2 0 22 49.15 3.18 6.11 0.0
0 0 22 32.17 3.33 5.69 0.0
2 0 22 42.50 2.46 6.61 0.0
4 0 22 138.65 3.71 11.49 0.0
-6 1 22 60.66 2.08 7.98 0.0
-5 1 22 4.74 0.94 2.00 180.0
-4 1 22 115.53 2.34 10.77 180.0
-3 1 22 1.10 0.93 0.26 0.0
-2 1 22 15.19 1.16 4.40 0.0
-1 1 22 1.96 0.98 0.09 0.0
0 1 22 173.56 2.57 13.72 180.0
1 1 22 7.04 1.13 2.75 0.0
2 1 22 117.04 2.27 10.53 180.0
3 1 22 17.10 1.48 3.94 180.0
-5 2 22 31.13 1.33 6.31 0.0
-4 2 22 142.22 2.42 12.36 180.0
-3 2 22 188.60 2.73 14.16 0.0
-2 2 22 29.33 1.35 5.72 180.0
-1 2 22 4.61 1.04 1.75 0.0
0 2 22 0.00 1.00 0.66 180.0
1 2 22 33.57 1.64 5.70 0.0
2 2 22 1.66 1.13 1.64 180.0
3 2 22 8.06 1.25 3.22 0.0
-4 3 22 0.86 1.10 0.86 180.0
-3 3 22 1.41 1.04 0.43 180.0
-2 3 22 75.50 2.23 9.25 180.0
-1 3 22 16.35 1.25 4.37 180.0
0 3 22 1.87 2.15 1.07 0.0
1 3 22 8.89 1.51 3.16 180.0
-5 0 23 443.69 9.70 20.19 0.0
-3 0 23 12.59 1.33 3.07 0.0
-1 0 23 4.55 1.50 1.66 0.0
1 0 23 63.54 2.67 8.83 180.0
3 0 23 0.46 1.60 0.43 180.0
-5 1 23 11.94 1.08 4.04 180.0
-4 1 23 7.95 1.06 2.59 180.0
-3 1 23 4.24 1.03 1.94 0.0
-2 1 23 0.48 1.00 0.64 0.0
-1 1 23 1.60 1.09 0.24 180.0
0 1 23 5.89 1.09 1.75 0.0
1 1 23 12.78 1.25 3.11 0.0
2 1 23 93.08 2.15 9.07 0.0
3 1 23 6.89 1.20 2.58 180.0
-4 2 23 20.61 1.25 4.57 180.0
-3 2 23 74.99 2.00 9.10 0.0
-2 2 23 100.28 2.16 9.52 180.0
-1 2 23 40.92 2.19 6.63 0.0
0 2 23 54.41 1.84 6.74 180.0
1 2 23 25.19 1.38 4.64 180.0
2 2 23 4.00 1.16 1.84 180.0
-2 3 23 46.23 1.81 6.80 180.0
-1 3 23 0.38 1.07 0.30 0.0
0 3 23 10.49 1.56 2.96 180.0
-4 0 24 58.87 2.26 7.38 180.0
-2 0 24 136.72 3.43 12.28 0.0
0 0 24 309.30 5.46 18.35 0.0
2 0 24 40.62 2.36 5.07 180.0
-4 1 24 2.39 1.19 0.42 180.0
-3 1 24 3.68 1.06 2.28 0.0
-2 1 24 7.25 1.16 2.06 180.0
-1 1 24 158.31 2.54 12.54 180.0
0 1 24 22.11 1.36 4.61 0.0
1 1 24 1.14 1.13 0.93 180.0
2 1 24 23.50 1.43 5.23 0.0
-3 2 24 59.23 1.92 7.89 0.0
-2 2 24 25.85 1.41 5.09 180.0
-1 2 24 50.28 1.85 6.74 0.0
0 2 24 4.98 1.20 1.97 180.0
1 2 24 1.45 1.38 1.92 180.0
-3 0 25 60.98 3.18 8.00 180.0
-1 0 25 21.46 2.88 4.58 180.0
1 0 25 3.18 2.88 1.33 0.0
-3 1 25 5.59 1.06 1.85 180.0
-2 1 25 65.45 1.96 7.97 0.0
-1 1 25 2.24 1.16 1.62 180.0
0 1 25 2.34 1.31 1.38 0.0
 
